# Supplementary material for: Targeting long non-coding RNA MALAT1 preserves endothelial cell integrity and protects against kidney fibrosis
Source: Mol Ther Nucleic Acids. 2025 Aug 19;36(3):102689. doi: 10.1016/j.omtn.2025.102689 (PMC12445227; doi:10.1016/j.omtn.2025.102689)
Supplement: Data S1. Tables S1–S5 [file mmc2.xlsx]

## Sheet: Supp Table 1. lncRNAs IRI
IRI/CLK		Annotations										Group--Normalized Intensity (log values)		Normalized Intensity (log values)
P-value	Fold Change	seqname	GeneSymbol	RNAlength	chrom	strand	txStart	txEnd	probeCoordinates	Sequence	relationship	group-VE-IRI(normalized)	group-VE-CLK-I(normalized)	[VECAD-IRI-1+, VE-IRI](normalized)	[VECAD-IRI-2+, VE-IRI](normalized)	[VECAD-IRI-3+, VE-IRI](normalized)	[VECAD-CLK1+, VE-CLK-I](normalized)	[VECAD-CLK2+, VE-CLK-I](normalized)	[VECAD-CLK3+, VE-CLK-I](normalized)
3.68954e-06	-10.3641	AK161433	AK161433	2100	chr2	-	119870360	119872456	chr2:119870460-119871497	TGTTCCTTTTGACCAGGCATGGTAGCACAGGCCTTTAATCCCAACATTCAAAGGAAGAGA	intergenic	2.5715	5.94502	2.50605	2.56511	2.64334	5.78528	6.07932	5.97046
7.16595e-06	-2.93895	TCONS_00013492	XLOC_010501	533	chr17	-	22292409	22314946	chr17:22309261-22309311	GCTCTGAAATGACTGTTGCCCATTAAATAAAGTGTCTTTGACCCAGACTGGAAGCAGCAC	intergenic	2.5715	4.1268	2.50605	2.56511	2.64334	4.15794	4.06133	4.16113
8.5882e-06	-2.65494	uc.252+	uc.252	231	chr4	+	84529315	84529546	chr4:84529487+84529546	TGGTCAAGTCCTTAATTGGCTGGGCTTCCTGAGAAAGCAATTTTCTATTCCCCAAACTGT	intronic antisense	2.5715	3.98018	2.50605	2.56511	2.64334	3.92355	4.00656	4.01042
1.38234e-05	-245.986	ENSMUST00000180818	2610203C20Rik	581	chr9	+	41581266	41614989	chr9:41613459+41614743	TCAAATGCAGCTCGCACATACATGACACCAAGCAGAACACACTAAGAGATTTTCCATGGC	intergenic	6.36463	14.3071	6.09749	6.07884	6.91758	14.0294	14.4071	14.4847
2.72563e-05	-3.22961	ENSMUST00000173709	Gm7031	919	chr17	+	37175853	37176772	chr17:37176712+37176772	CACATGCCCAGCTTCAGGAAGAGGATGGTATGGGAAATCCTACACAGTCACTTACTATAA	intergenic	2.5715	4.26286	2.50605	2.56511	2.64334	4.38404	4.2539	4.15063
2.94909e-05	-3.40159	AK009640	AK009640	451	chr1	-	95830764	95831213	chr1:95830800-95831213	CCTCATACCAATCAGATGTCCATTTGTTACTGTGTTTGTTAACAACCCTTTATCTCTTAG	intergenic	2.5715	4.33771	2.50605	2.56511	2.64334	4.22589	4.47597	4.31126
5.9728e-05	3.2927	uc009suk.1	Zfp182	2417	chrX	-	21057677	21062043	chrX:21057987-21059803	TCTTTTTTGGCCAGAAACTCTTGATCTTCCTGCCTCTCAGCATCTGACTGCTATGCTGAT	exon sense-overlapping	11.7736	10.0543	11.7073	11.8011	11.8123	10.1941	10.0859	9.88295
5.98939e-05	-2.74887	AK053791	AK053791	1720	chr11	+	5837100	5838819	chr11:5838759+5838819	TTCAGTTATTTCACTGGATCTTTTGTCAGAAATGTTCCTATGCCCCATTATGCCATAGTC	natural antisense	2.5715	4.03034	2.50605	2.56511	2.64334	3.89737	4.048	4.14565
7.42231e-05	-4.28253	ENSMUST00000142747	Eif3j1	594	chr2	+	122028651	122029328	chr2:122029268+122029328	TTGTCCCATATGGAAAGTCGTGGATCCGCTTTTCCTAGTTCGGCTCTCCCATGTGTCAGT	exon sense-overlapping	2.5715	4.66996	2.50605	2.56511	2.64334	4.66423	4.87837	4.46728
7.82576e-05	-5.32025	ENSMUST00000128761	Sag	4727	chr1	+	87803679	87835396	chr1:87834489+87834549	AAAGGAATGGTTCTCACCCTGGCTCTGTTCTCATAACCCCTCTTCTTTTTGATTGGGTAG	exon sense-overlapping	10.2237	12.6352	10.2434	10.263	10.1646	12.6201	12.3959	12.8895
7.99925e-05	-3.27001	AK041489	AK041489	2481	chr2	+	105971916	105974395	chr2:105974232+105974395	AGCCCCATTTGGGAATCAATAAATATTCCCTACTTCTTGTAAGACAATGAGAATTCCAGT	intronic antisense	2.5715	4.28079	2.50605	2.56511	2.64334	4.36431	4.38878	4.08929
9.02502e-05	-3.56275	humanlincRNA0815-	humanlincRNA0815	12072	chr9	-	89672535	89684607	chr9:89672606-89672665	TGTTGCTGAGTTTATTTCCAAGGAACCCGATTGTTCGCAATACCCAGACCATCGCAAAGA	intergenic	2.5715	4.40449	2.50605	2.56511	2.64334	4.58959	4.21621	4.40767
9.74932e-05	-3.40607	ENSMUST00000122114	Gm15885	388	chr16	+	4539307	4539695	chr16:4539569+4539695	AAGTGATTCTTTGGTTTCCCTCTTTGGGAATCGCTGGCTCACAAGGTTTTCTGTGGTGAT	intergenic	2.5715	4.33961	2.50605	2.56511	2.64334	4.48807	4.13482	4.39593
0.000168519	3.48009	AK052212	AK052212	2546	chr11	-	103130379	103132925	chr11:103130487-103131816	AACTCCTGCCTATGCTTGCTGAATGCTGAGATTACAGGAGTGTGCCATCGTACACAATTT	bidirectional	7.84181	6.04269	7.7775	8.04715	7.70079	6.19788	6.00017	5.93002
0.000275569	4.19438	ENSMUST00000143867	Slc35f6	1443	chr5	+	30647966	30658191	chr5:30648103+30655494	TTTCGGCAAAGCAGTGGGCATGTTCCTGGGAGAGTTCTCCTGCCTTGCTGCCTTCTACCT	exon sense-overlapping	8.54036	6.4719	8.29683	8.74185	8.58239	6.35656	6.36169	6.69744
0.000313296	-46.6531	NR_040534	Gm10548	2629	chr18	-	34207774	34221772	chr18:34207865-34209798	TGCCCAGACATACATGCAAGCAAAACACCCATATGCATAAATCAAAGTAAGTAAATCGTT	intronic antisense	6.34909	11.893	6.27803	6.08629	6.68296	12.5636	11.0551	12.0602
0.000325173	-2.81274	ENSMUST00000130926	Mta1	2119	chr12	+	113098400	113136669	chr12:113131005+113131362	AGCTGTTACATGTCGCCTCTGCGCATCTTGTTGGACATATTGGAAGAAATATGGTGGCTT	exon sense-overlapping	2.5715	4.06348	2.50605	2.56511	2.64334	3.93489	3.94542	4.31012
0.000329201	-2.55457	humanlincRNA1546+	humanlincRNA1546	42879	chr5	+	54152981	54195860	chr5:54195782+54195841	TTCTGATGACCATTATGCTGGGTAACTGACGCTTTCTTTCCAATCTGGCTTTCCCTAGGT	intergenic	2.5715	3.92458	2.50605	2.56511	2.64334	3.84807	3.78234	4.14333
0.000366897	-84.9064	ENSMUST00000142770	Aars	4187	chr8	+	111033915	111046743	chr8:111046680+111046743	TCTATACAGAGAATTCCAAGCCATCAAGGGCTACTTGCCATGACCCTGTCTCCAAAAGAA	exon sense-overlapping	5.42396	11.8318	5.47242	5.68393	5.11554	12.8764	11.0128	11.6061
0.000392797	-2.57033	uc009mxb.1	Ciapin1	284	chr8	-	94831772	94832679	chr8:94831876-94832548	CGAGGGCCAGCTTCGCATAAGGAATCCAGCTTCGATGTCATTCTGTCGGGTGTAGTCCCA	exon sense-overlapping	2.5715	3.93345	2.50605	2.56511	2.64334	3.89678	4.15308	3.75049
0.000422295	3.14237	uc007zki.1	AK018679	3547	chr16	+	49911461	49915008	chr16:49913113+49913192	TAATCAACTCTCTGTATGAAGGATGGCAGCATTAAGAGTCCTCCTGCCTGGGCATTATTG	exon sense-overlapping	8.60542	6.95356	8.36206	8.84145	8.61273	7.0728	6.94383	6.84406
0.000586922	-2.71551	ENSMUST00000181647	Gm26812	328	chr8	+	121851882	121860325	chr8:121860265+121860325	CTGAGCCTCTTCCCTGATGATTCTAGCTTGTTTTGACAACTAAAACTTTTATGCTTGGTG	intergenic	8.286	9.72723	8.40788	8.22098	8.22915	9.50588	9.71211	9.96369
0.000601582	-2.82928	ENSMUST00000147074	Cdca8	3358	chr4	-	124923803	124936842	chr4:124923846-124926664	TGGACCCCACTGAGCAGAACAGGTTCTCACAGAAATAACGCCTAAAACTGTTTCTTATAG	exon sense-overlapping	5.8375	7.33793	5.68661	5.83805	5.98784	7.45636	7.47044	7.08701
0.000615977	-3.04934	ENSMUST00000150671	2010204K13Rik	885	chrX	-	7412105	7445143	chrX:7424154-7424284	ATAATGATATCCGGTCTTCCAGAGTCTACCAATAGCCAATAGTTCCCCAGGGTCCTGTAA	intergenic	2.5715	4.18	2.50605	2.56511	2.64334	4.39076	4.28276	3.86646
0.000654641	-2.74145	ENSMUST00000151617	A030009H04Rik	389	chr11	+	69340808	69341375	chr11:69340984+69341158	TCCAAGTGCGGTGCTCTACTGTCCAGAGGTCAAGGACATTGCCCACATGACCCGTTGTAC	intergenic	2.5715	4.02644	2.50605	2.56511	2.64334	3.7366	4.14011	4.20259
0.000721405	3.11672	ENSMUST00000136302	Hoxd11	623	chr2	+	74683445	74694194	chr2:74683449+74683509	GTACATTTGCAGCCAGTTGATGAGTGGGAACACGAGAGCCTCCTGCCTTTCAGGGAGAGG	exon sense-overlapping	11.2267	9.58666	11.0661	11.3643	11.2497	9.79215	9.67764	9.2902
0.000721712	-2.66961	uc029sdr.1	AK172204	1509	chr13	+	120010389	120018931	chr13:120018698+120018931	CCCAAGAAGGCCCCAAGTTAGTCTTTCAAATGATTCTAAAATTACAACCTGAACATTTCT	intergenic	2.5715	3.98813	2.50605	2.56511	2.64334	4.27965	3.83541	3.84933
0.000727832	-2.33592	uc008cqm.1	AK046225	2972	chr17	+	45433830	45441563	chr17:45436210+45439130	TGAATCCACTTCTAGTCCAGACCTTTGAGAACCTGTTCGTAAGGACTACCAGATGCAGTT	bidirectional	2.5715	3.79549	2.50605	2.56511	2.64334	3.96069	3.55111	3.87467
0.000789456	-2.20593	AK006025	AK006025	656	chr5	+	96849504	96852938	chr5:96852851+96852938	TAAATGTTATTTTAAGCCATGGTTGGGGGTTCACACTTGTACTTACAGCTACTAAGTTTC	intergenic	2.5715	3.71289	2.50605	2.56511	2.64334	3.47743	3.84747	3.81377
0.0012194	-2.92286	NR_038142	1700008K24Rik	850	chr17	-	49112263	49113533	chr17:49113197-49113343	AGCAGTGCTGTGTTTCTTCTGTCCTAACCAGAAAGTTACCCTTCTATTTGCGGAGAGCTA	intergenic	2.5715	4.11888	2.50605	2.56511	2.64334	4.3927	4.19765	3.76629
0.00122695	-4.48306	ENSMUST00000122108	Gm7841	1629	chrX	-	134052786	134054415	chrX:134052823-134054415	CTCTGAGCCAGTGATCTTAAGGAAGCAATCAAGGAAAGAGAACACAGTGTAAGCAGCTGT	intergenic	2.5715	4.73598	2.50605	2.56511	2.64334	5.24489	4.59118	4.37187
0.00133803	-2.9934	ENSMUST00000176122	Nrg3	3607	chr14	-	39009186	39472666	chr14:39009213-39011968	TTGGTTTGGAAAATAGTGCTAGATTGCTTGCCTCACAAACTGAAGCCCTGGGAAGACCAA	exon sense-overlapping	2.5715	4.15328	2.50605	2.56511	2.64334	4.5316	4.04066	3.8876
0.00136829	3.49979	ENSMUST00000141496	Ap2s1	1054	chr7	+	16746763	16749294	chr7:16746817+16747260	TTGAGTTACGGTCTACTACATAGCCTGGACTTTCTTCAAAGATGTGATCCTCCTGCCTCA	exon sense-overlapping	9.76767	7.9604	9.5885	9.91953	9.79497	7.57302	8.03047	8.2777
0.00138536	-2.28125	ENSMUST00000163001	Gm16561	192	chr3	-	94275232	94275424	chr3:94275246-94275424	GATTGCAGAGTGCTGTCAAGGAACCATGCTCTCCTCTGGCTTGATCACAAGATGAGCAAA	intergenic	5.72032	6.91014	5.86308	5.68241	5.61547	6.65256	6.99654	7.08132
0.00139643	3.92025	ENSMUST00000129253	Fbxo44	1633	chr4	-	148152802	148160094	chr4:148154171-148154241	CAGGGATGACCTTGAACTTGTGACCCTCCGGCCTTCACCTCCTGAATGCTAGAATGAAAG	exon sense-overlapping	13.8096	11.8386	13.6823	13.9352	13.8114	11.3634	12.1195	12.033
0.00141904	-2.48943	NR_045907	3100003L05Rik	664	chr7	-	124625669	124708935	chr7:124625683-124625808	TCCTGACTGACAAGTTCCTGCTGGCCATTGTGTCATCAAATAAAGATATTCTATTGGTTT	intergenic	2.5715	3.88731	2.50605	2.56511	2.64334	4.21274	3.72228	3.72691
0.00147227	-2.70507	NR_015468	2900079G21Rik	1163	chr9	+	112234380	112236018	chr9:112234608+112235102	TAGAGAGTCTGATTTCGATCTCTCTGGCTGAGTAGGTCCACCTGAGGGTCACTCTCGCAG	natural antisense	2.5715	4.00716	2.50605	2.56511	2.64334	3.88226	3.77682	4.36241
0.00148971	-2.36195	ENSMUST00000134553	Fubp3	908	chr2	+	31603270	31613107	chr2:31612169+31612235	TCAATGGGGACGTAGAATGGCAGAAAGAGCCCTGGGCCAGCCTAAATTGACGGGAGAGTC	exon sense-overlapping	2.5715	3.81148	2.50605	2.56511	2.64334	3.52777	4.06096	3.84569
0.00155554	-2.22376	BC006183	BC006183	755	chr18	+	14682435	14683190	chr18:14682964+14683024	GCGGTCCGCCCCGCTGCCCTCACGCGCTCACCGGCCGCACCCCCGCGTCCCTGCGCTGAT	natural antisense	9.18923	10.3422	8.95703	9.40839	9.20226	10.2339	10.4857	10.307
0.00158542	11.3949	ENSMUST00000153182	F2	3167	chr2	-	91631172	91636395	chr2:91631358-91632975	ACACAGACCTTCCTAGCAGACCCGACAGCCTTTCTACTGTGTCCAATTAAAACTTGAGAT	exon sense-overlapping	9.31204	5.80173	9.98145	8.81202	9.14264	6.39842	5.57219	5.43456
0.00162842	2.38121	NR_002847	Malat1	6982	chr19	-	5795689	5802671	chr19:5795802-5796388	ATCACTGGAACACTCCCCAGCCTCAGTGTTGAACTCTTGATAATTAACTGCATTGTCTTT	intergenic	9.71171	8.46002	9.81181	9.51882	9.80451	8.27447	8.38494	8.72063
0.00164595	2.52408	ENSMUST00000126965	4930483C13Rik	1084	chr10	-	119825203	119852390	chr10:119825217-119825616	TGTGCCTCCTGCCCTAGCAAGGGATCAAAACTTAAGTGAATAACACGTTTTGTGAAGCGT	intronic antisense	11.5216	10.1859	11.5214	11.5529	11.4906	10.3979	10.323	9.83668
0.00166545	-3.25918	ENSMUST00000132880	Gm15290	577	chr13	-	111522435	111549911	chr13:111522470-111522710	AAGTCAGCAGATTTTATTTGCTTGGGTCACCGTGAAAGTCCAGAGGCCATCACTTCAGTA	intergenic	2.5715	4.27601	2.50605	2.56511	2.64334	4.72065	4.02736	4.08001
0.00178788	2.29166	uc008dbj.1	AK038632	745	chr17	+	56241715	56242801	chr17:56242679+56242801	TTTGAACTCCTTGTGTAGCCAAAGATGATCTTGAAGTTCTCATCCTCCTGCCTCTACTCC	intergenic	12.6858	11.4894	12.4945	12.6302	12.9327	11.6779	11.3542	11.4361
0.00199055	2.97168	TCONS_00023150	XLOC_017772	7040	chr4	-	124522934	124531840	chr4:124526459-124527893	AAAGCCAACAGCCGCCGAAGCATCCCGGTTTGCAGAAGGGTGGTTCCTCCTGCCCTCTGA	intergenic	7.54957	5.97828	7.40874	7.92488	7.31508	5.81785	5.93027	6.18674
0.00201984	2.08336	NR_015514	9330175E14Rik	1538	chr8	-	94433126	94435103	chr8:94434317-94434476	TTCATAGACTCTACTGCCGCTGCCGAGAAATCACGTGGATTCAAAGTGCCAGCCCCAGGG	intergenic	6.14373	5.08482	6.01891	6.28015	6.13213	4.99243	5.33633	4.92569
0.00218992	2.62363	ENSMUST00000131270	Trim7	3876	chr11	+	48847901	48852209	chr11:48852149+48852209	CTCTAAAACTGCCTCCTGCTAGCAGTGAGAATAAATCCATTGAATCTAAATTTGATTGCC	exon sense-overlapping	6.40703	5.01546	6.4773	6.55779	6.18601	5.31968	4.9674	4.75932
0.00223623	2.97539	ENSMUST00000163465	Cd7	592	chr11	-	121037884	121039418	chr11:121037900-121038035	GAGCCCATTTCTTCCTGGAAACCTCCTAATGGTGCCCACACCTGGCTTGAACCTCAAGGC	exon sense-overlapping	9.44853	7.87545	9.77659	9.37995	9.18904	8.15234	7.81309	7.66091
0.00238359	-2.53745	ENSMUST00000150942	Hirip3	937	chr7	+	126862463	126863725	chr7:126862756+126862817	TGTTGCTGAGGGGTTGGGGCAGGGCATCTTGGTTCGGTTTGCCCTCATGCTGCACCCACA	exon sense-overlapping	2.5715	3.91488	2.50605	2.56511	2.64334	3.53717	4.16542	4.04204
0.00240095	-2.57594	ENSMUST00000176263	Ppp1r9a	4810	chr6	+	4903017	5160221	chr6:5154258+5154318	TCTTCAGTTTTTGGAAAGCCTTCTCAACTTGCGCGTGCACCCTGGATCTGATGAACCAAT	exon sense-overlapping	2.5715	3.9366	2.50605	2.56511	2.64334	3.67711	3.8123	4.32038
0.0024796	-53.7044	ENSMUST00000120600	Gm13616	222	chr2	-	66145653	66145875	chr2:66145779-66145875	TAGAATGCAGCCTCACAGACTGAAAGCTTTCTTTAATCAGAGTTCAGAGGACCCAGTGCT	intergenic	2.5715	8.31847	2.50605	2.56511	2.64334	6.69356	8.71275	9.54909
0.00250378	7.39632	TCONS_00028990	XLOC_021124	235	chr7	+	4833126	4842698	chr7:4841980+4842669	GGAAGTGGATACTCACATACCCAGCCCTCAGCCCTATAGGTGCAATCACACTCTGGCCCA	intronic antisense	11.1652	8.27835	10.7015	11.8622	10.9318	7.91964	8.72919	8.18622
0.00257019	-67.8271	ENSMUST00000152012	Grin2b	2461	chr6	-	135869702	136173511	chr6:135869719-135870390	AAGTGCTCCTTGGATCTGGGCCACACATCACATTATCAAATAAAAGCAACACCTTGAGAT	exon sense-overlapping	5.92933	12.0131	5.73371	7.03763	5.01665	10.6409	12.626	12.7725
0.00258484	3.40039	ENSMUST00000139945	Afmid	827	chr11	+	117832103	117835417	chr11:117835357+117835417	GCAGCTGGTTGAAAGGCTGATAACTTGAGTAGAGGAGACCCTTCTTTGCCTCTGCCCACA	exon sense-overlapping	8.15002	6.38432	7.66968	8.24544	8.53495	6.52222	6.33011	6.30064
0.00262966	2.84763	ENSMUST00000144878	Kctd7	497	chr5	+	130144923	130148170	chr5:130147993+130148053	TGGAGGAGCCCAGATCTTGCTGCCTGTGCCAGTCTGAACGCTGTGGTGGTTCCTTTCCAG	exon sense-overlapping	9.20081	7.69105	8.90454	9.28704	9.41086	7.77068	7.36943	7.93304
0.00266706	-2.93183	ENSMUST00000148602	Cttnbp2	5462	chr6	-	18366706	18514749	chr6:18427597-18433982	TGGCCACGTCTCAGGCTGGTCACCCTCCCTAACCCCTTTGCTAATGAGTGGTGGTCCTGC	exon sense-overlapping	11.5341	13.0859	11.7063	11.2785	11.6175	13.0138	13.4519	12.7919
0.00267396	-2.67075	TCONS_00029105	XLOC_021648	371	chr7	+	60742697	60785778	chr7:60742934+60785639	GCTCCTGTCTTCTTCTAGTCAAACAAGTAGATGTAGATCAGGTCTGAGGGTGAAATCAGA	intergenic	11.2821	12.6994	11.5004	10.904	11.4419	12.7735	12.8192	12.5054
0.00274891	-3.96456	uc029xrc.1	FJ541136	710	chrY	+	4341312	4381528	chrY:4380815+4380875	TATAATTTCCTACCCATTTTACAACACAGCAAGTTCTTCATGCCTAGCAGGATTATTCTG	intergenic	2.5715	4.55866	2.50605	2.56511	2.64334	4.41637	4.12681	5.1328
0.0029698	-3.24632	ENSMUST00000117052	Gm14050	346	chr2	+	122207919	122208265	chr2:122208165+122208265	AAACAACTGGGGGACCCCATCTCTCAAACAATAGCTCTTCTATTCCATTTTGGGCTTTGC	intergenic	2.5715	4.2703	2.50605	2.56511	2.64334	4.47734	4.58037	3.75319
0.00297505	-12.9282	ENSMUST00000119809	Gm14660	575	chrX	+	60818207	60818782	chrX:60818589+60818782	ATCTGACTCTGCTGCCACCACAGAGAAAGCCAAGAAGATCAAGAATTGAGGAAGAAGCTT	intergenic	6.12342	9.81588	6.2375	6.29249	5.84028	10.1814	8.72632	10.5399
0.00298823	-3.9436	humanlincRNA2182-	humanlincRNA2182	9423	chr9	-	25738088	25747511	chr9:25738089-25738148	ACACCAAGCCTGCCAGATATGAGAAATCAATGACTCAACTGCCTCTACAATACAACTTAA	intergenic	2.5715	4.55101	2.50605	2.56511	2.64334	5.09756	4.51123	4.04425
0.00304803	3.25809	TCONS_00027238	XLOC_020337	361	chr6	+	144896304	144897195	chr6:144897135+144897195	AACTCATTATGTAGACTGTGCTGGACTTAAACTCATAGAGATTTTCCTGCCTCTGTTCCC	intergenic	7.14691	5.44289	6.90648	7.60564	6.92861	5.44297	5.67574	5.20995
0.00308128	-3.90199	uc012hda.1	Kif15	1646	chr9	+	122951080	122986651	chr9:122979409+122979469	TAGCTCAGAACAACCAAAGAGTGACGTTGCACCTACTTTTGCTTTCCCCTAATTCCTTAG	exon sense-overlapping	2.5715	4.53571	2.50605	2.56511	2.64334	5.03153	4.59516	3.98044
0.00308529	-3.41111	TCONS_00013381	XLOC_010294	1172	chr17	+	56486407	56489549	chr17:56487132+56488943	AAGAGGTTCCAGTAGGTTCTGTGCAGCAAGAGCCGCAAGCCCTAGTCACCTCCTGTGTCT	intergenic	2.5715	4.34174	2.50605	2.56511	2.64334	4.38978	4.79104	3.8444
0.00312814	-67.3098	CJ075890	humanlincRNA0858	383	chr8	+	117783810	117784593	chr8:117784523+117784593	TACATACGTAGCAGATGTGCAGCTCAGTCTTCATGTGGGTCCCCCAACAACCGGAGCAGG	intergenic	4.63296	10.7057	4.00555	4.33974	5.55359	9.36574	10.5256	12.2258
0.00329663	-2.89507	AI465417	humanlincRNA2269	470	chr15	+	57118400	57118870	chr15:57118578+57118870	TATGGAGGCTTCAACCCCATTTAGAAGGGAGAAAGAAATAATCACAGAAGGCAGAAGGAG	intergenic	2.5715	4.1051	2.50605	2.56511	2.64334	4.24278	3.63582	4.4367
0.00336797	-3.97366	AK155907	AK155907	2755	chr1	-	134096404	134099157	chr1:134096532-134099157	ACCCTCTATAGCTGGAGAGCAATTTGTCTTTGTGGTTTTATGTAGTAGAAACATCCCCCC	intergenic	2.92112	4.91159	3.55492	2.56511	2.64334	4.85159	4.93225	4.95092
0.00342161	2.03477	ENSMUST00000158488	Gm22902	302	chr2	-	131413660	131413962	chr2:131413900-131413962	TTTAATCCATATGGGGCCTGTAGGATGCTTATAGCTTCCAACCCCTGGAAAGATCTGAGA	intergenic	7.16317	6.13831	6.94383	7.45636	7.08932	6.045	6.25859	6.11134
0.00343715	3.0162	AK038810	AK038810	1987	chr14	+	8063259	8065245	chr14:8065045+8065245	CATATCACTTTTATTTTCTAAATGTTAAGAAGAAAGGTACCTATGCCTCCTGCCCTCCCC	intergenic	9.61413	8.0214	9.3494	9.77172	9.72126	7.6416	8.40223	8.02035
0.00349305	-31.9623	humanlincRNA1812+	humanlincRNA1812	14052	chr11	+	57855436	57869488	chr11:57869030+57869089	TTTTAGGAAACAAGCCTCTATCTCTCACTGTTCTGAGGGGAACGGCATTCGTTCATCCAT	intergenic	3.4351	8.4334	3.68544	3.97653	2.64334	9.75108	8.18921	7.35992
0.003608	-3.10715	uc.25-	uc.25	235	chr4	+	109762723	109762958	chr4:109762899+109762958	CAGATGGTCCTCATGAACACCTACTGTGCACTTTAAGTGCTTTACTAGAATTACAAAGGC	intron sense-overlapping	2.5715	4.20709	2.50605	2.56511	2.64334	4.66611	4.20438	3.75079
0.00363302	-2.64936	ENSMUST00000133678	0610005C13Rik	835	chr7	-	45568100	45574846	chr7:45574788-45574843	TACAACACTCCAACACGCTTCCCTCAGACAGGAGCCCTAAGGCTTATTACTCTTTAGGAG	intronic antisense	5.82428	7.22992	5.63436	5.67903	6.15945	7.09265	7.05379	7.54333
0.00367848	2.13993	ENSMUST00000138287	Srpr	759	chr9	+	35200174	35213536	chr9:35200182+35211991	TTGGGGAAAATGAGACTTTCATCCCCTTAAGTAAGGAACGGGGCGGTAACAACTCTTTCA	exon sense-overlapping	7.7637	6.66613	7.70656	8.05758	7.52694	6.58079	6.84727	6.57034
0.00367848	2.13993	ENSMUST00000138287	Srpr	759	chr9	+	35200174	35213536	chr9:35200182+35211991	TTGGGGAAAATGAGACTTTCATCCCCTTAAGTAAGGAACGGGGCGGTAACAACTCTTTCA	natural antisense	7.7637	6.66613	7.70656	8.05758	7.52694	6.58079	6.84727	6.57034
0.00373551	-2.8074	AK090285	AK090285	2517	chr11	+	94601464	94603977	chr11:94603731+94603873	TTGTTGAAGTTGGTCTCTCCTTACACTGTGTGAGTCCAGGGATTGAACTCAGGTCATTAC	natural antisense	2.5715	4.06074	2.50605	2.56511	2.64334	3.58984	4.19658	4.39579
0.00374647	5.27422	NR_045510	Fam19a5	2343	chr15	+	87715546	87759364	chr15:87715619+87715679	GCTAGAGACTAGCCCACAACACTGCCTGGCTGTCCATGCTCTGTCCTTGCATGCACATGT	exon sense-overlapping	8.60325	6.20429	8.54277	7.97145	9.29553	6.19139	6.38156	6.03992
0.00382637	-3.48347	BY720369	mouselincRNA0193	680	chr10	+	82771320	82777781	chr10:82777617+82777677	TCTATGTGAACACAAAACAATAAAAGACAATCCGGAGGATCCTGGACCAGGCCTTGGCAA	intergenic	2.5715	4.37202	2.50605	2.56511	2.64334	4.96179	4.02806	4.12622
0.0040031	3.97139	ENSMUST00000156213	Ralb	2742	chr1	-	119481132	119504794	chr1:119481149-119483493	ATGTATTTACATGTGTGTTCCTGTGTTTGAGTGTGTGGCATGAAAAACCTTGTCTCAAAA	exon sense-overlapping	9.10214	7.11249	9.00559	9.45575	8.84506	6.92207	7.6638	6.75161
0.00406168	-3.68752	uc008yks.2	Zfp951	2198	chr5	-	104835719	104860068	chr5:104835797-104837515	CTCTGACTCTAAATATAGGCTTAACACTTTGCTTTCCAGCACTGTTTATTTGTTAGTGAT	exon sense-overlapping	2.5715	4.45415	2.50605	2.56511	2.64334	5.04728	4.34233	3.97283
0.00406395	-2.48232	AK039694	AK039694	1765	chr18	-	64388502	64390266	chr18:64388564-64390247	AGCAGCCATTGAGGCTCGTCTGTTGATTTGTGTCTCAACCCTTTCTTTCAAATCTGCTTC	natural antisense	2.5715	3.88319	2.50605	2.56511	2.64334	3.4617	4.18889	3.99897
0.00408734	-20.406	AK148923	AK148923	1616	chr10	-	128081353	128082970	chr10:128081439-128081846	AATCAAGAATCAGGGTGATAGCCAGGCATGGTAGCACACGCCTTTAATCCTAGCAGATTT	bidirectional	3.01814	7.36906	3.84598	2.56511	2.64334	8.53436	7.08394	6.48889
0.00413355	-3.3202	ENSMUST00000130277	Mrgbp	3150	chr2	+	180582725	180586304	chr2:180583257+180583400	TGTGGCACCTCTCTTCCCCTTTGACATGTGACTCCTGCAACACTTGCACCTGCGGGTTTG	exon sense-overlapping	13.3651	15.0964	13.8458	13.3066	12.943	15.3352	15.0737	14.8803
0.00415754	-522.664	AK033765	AK033765	2352	chr13	+	49100854	49103290	chr13:49103210+49103280	TGAGAAGCAGCTCACACGCCATGCAGCTGACCGAGCTCCTGCACTTTTTCCTTTAAAAAA	natural antisense	4.58859	13.6183	3.54038	7.58205	2.64334	13.1994	13.8427	13.8128
0.00423532	8.52828	TCONS_00002526	XLOC_002769	827	chr10	-	130527967	130542452	chr10:130542332-130542452	AAGTACCATTCAAACCTGCTCAGCTACTAAGCGAAACCAGCACCACAGCACCCGGAAAAC	intergenic	13.8706	10.7783	13.2434	14.3945	13.9738	11.5299	10.6723	10.1328
0.00439992	-4.74	ENSMUST00000123239	Gpc6	4146	chr14	+	116925314	117627198	chr14:117627077+117627198	GGGTGTTTCCCTTCTGTCTCAAAAGAAAATCAGGAATCTATTCAAGATTAATTTCTTAGC	exon sense-overlapping	4.25422	6.49911	4.06907	4.68206	4.01155	6.41604	5.98708	7.09421
0.00443471	-2.94258	NR_015589	9330158H04Rik	3103	chr6	-	36333137	36388234	chr6:36333254-36335567	GCCTCTACTTCTGATAACTATTATTATCCTACAAGAGGGCCAATGGATGTTAGTATATTA	natural antisense	2.5715	4.12858	2.50605	2.56511	2.64334	3.87671	3.84835	4.66069
0.00454011	-2.87741	ENSMUST00000144538	Trim6	1490	chr7	+	104218792	104227733	chr7:104227670+104227733	GGCCATCGTTACTTATGAAGTGAGTTCCAAGCTAGTCAGAGTTACACAGAGAAACCCTGT	exon sense-overlapping	4.18164	5.70641	4.36922	4.05309	4.12261	5.59283	5.34631	6.1801
0.00496941	3.10272	TCONS_00017254	XLOC_012934	751	chr2	+	71106193	71108193	chr2:71107991+71108193	TCAATTTCTGCCTCTACCTCCTAAGTGCTAGGACTATAGGTGTGTCACTCAGGTTTCACA	intergenic	13.9994	12.3659	13.9487	14.1425	13.9071	12.0498	12.119	12.9288
0.00504064	4.68463	humanlincRNA0059+	humanlincRNA0059	25897	chr3	+	145219195	145245092	chr3:145245017+145245076	AATAGAGTAAACTGATGAACAGATCAGGTGTGGTTCCCACCCATCCCATTTGGATGAAAG	intergenic	11.5672	9.33931	11.5656	11.8981	11.238	10.035	8.91729	9.06566
0.00506759	-4.65409	ENSMUST00000161581	Gm1992	250	chr1	+	3466586	3513553	chr1:3513470+3513553	GAAGACTCCTAAGCTTGATAAATTCCACTGACAAAACAAACCAACAAAGCAAATAAACTG	intronic antisense	2.5715	4.79	2.50605	2.56511	2.64334	4.78329	4.10781	5.4789
0.00509505	-7.79859	uc007fqr.1	Ggt5	4052	chr10	+	75589380	75616968	chr10:75609956+75610118	CCTCCACCTGGTGAGCGGCCACCATCTTCCATGGTACCTTCCATCTTGGTCAACAAAGGC	exon sense-overlapping	9.59637	12.5596	9.83878	9.86801	9.08232	13.4837	12.2003	11.9947
0.00516788	2.13442	uc009suo.1	AK183986	113	chrX	+	21146805	21146918	chrX:21146817+21146878	TCACCTCGACTTCCACACGCCCATCATGACGAAGACTGAGAAGAAATCCTTCCACCAGAG	intergenic	8.75057	7.65673	8.80647	8.40674	9.03851	7.74443	7.51919	7.70656
0.0052537	-3.22459	uc012eln.1	Doxl2	2295	chr6	+	48975142	48978745	chr6:48977785+48978071	CCGGTGAGGAGTACTCCCTGGCAGTGAGCAAATACTCAGACTCTGAACAGTACAGCACCA	exon sense-overlapping	4.22215	5.91126	4.49984	3.79557	4.37103	6.31841	5.83344	5.58195
0.00530352	-2.54284	ENSMUST00000144938	Nphp1	631	chr2	-	127740733	127744547	chr2:127744430-127744547	CTCCTAGAACCACTTGGAATGAATGGCGCTCTCTGTTGCCCTTTGTCCTTGCAGGAAAAG	exon sense-overlapping	6.25784	7.60428	6.2315	6.22379	6.31822	7.89849	7.79133	7.12301
0.00536946	-4.48398	ENSMUST00000181772	Gm26886	2085	chr14	-	3872955	3884074	chr14:3873359-3873854	GAAGCTTGATTTCCCCATCATTTAGCCAGGAATATCTACGTCACTAAACAATATATCATT	intergenic	2.5715	4.73628	2.50605	2.56511	2.64334	5.51833	4.40269	4.28781
0.00538855	5.7166	AK020949	AK020949	1252	chr4	+	149572732	149573991	chr4:149573878+149573991	TAGCCTGGGTTACATGAGACTGTCTCCCTCACATTAGGATTCACCAATCACCCCTTTTTT	intergenic	8.94351	6.42835	8.44517	8.84363	9.54172	7.08132	6.04324	6.16049
0.00562061	-2.02262	AK132055	AK132055	605	chr11	-	77982186	77982789	chr11:77982200-77982379	GGTGTAGTGGACTGTTTGTCTCCAGTGTCAGGTGTGTCTGGACTAGGCCGCCATATTGGT	bidirectional	2.5715	3.58772	2.50605	2.56511	2.64334	3.78939	3.22183	3.75194
0.00563113	-6.10877	ENSMUST00000155032	A230004M16Rik	1967	chr11	+	41710341	41968687	chr11:41955733+41955799	AAATTCAAGGTGCTGGTGTTACCATTTCTTCTAGACTCCACCCCACAGTTACCTGACAAC	natural antisense	9.13559	11.7465	9.32739	8.79817	9.28122	11.077	11.5568	12.6056
0.00563891	-4.82458	ENSMUST00000130745	Gm10863	438	chr15	+	79166057	79216168	chr15:79201537+79201611	TTGTCTCCATAACCGCAAGACCCTCTCCAGCTGTGCCCTCCTGTGACTGAGAGTCTGAGA	intergenic	9.36892	11.6393	9.43542	9.29176	9.37958	11.1471	11.3018	12.469
0.005656	3.02712	uc007pmb.1	AK203628	177	chr13	-	13232744	13232921	chr13:13232873-13232921	GCTCGGCGCTCGCCCTCGCTCGCCATGGAGAAGACCGAGCTGATCCAGAAGGCCAAGCTG	intergenic	8.08009	6.48215	8.30151	8.19918	7.73958	6.55732	6.03474	6.85438
0.00568757	-2.8927	ENSMUST00000132104	Zfyve28	666	chr5	-	34217602	34232556	chr5:34232509-34232556	AAGTACTGGTAATGACAGACACCTGACAGAATGACAGCTATCTTCCCACAGATTCCCACA	exon sense-overlapping	2.5715	4.10391	2.50605	2.56511	2.64334	3.97203	3.69689	4.64282
0.00606477	5.50691	ENSMUST00000160500	Nckap5l	325	chr15	-	99424014	99424533	chr15:99424429-99424503	ACCAGGCTGGCCTCAAATTCAGAGCCCGACCTGCCTCTGCCCGGCACTGCCCAAAATCAT	exon sense-overlapping	14.711	12.2497	14.2748	14.8788	14.9793	11.8135	11.8697	13.0659
0.00625109	-4.69781	NR_001461	Kcnq1ot1	83437	chr7	-	143213110	143296547	chr7:143213141-143259337	TTACTGTGCCAGGCATGGTAGCATATGCCTTTAATCCCAGCACTCTCCTACACAAAGAAA	natural antisense	7.72754	9.95953	7.47715	8.17469	7.53078	9.33788	10.5858	9.95492
0.00625368	3.59518	ENSMUST00000126813	Taok3	3930	chr5	+	117133614	117241448	chr5:117241328+117241448	GGAAAAGAAGCCAGGGATGTTGTCTCCCTCCAAATAATTTTATTCATTTCAGGGAAAAAA	exon sense-overlapping	7.62465	5.77859	7.3329	8.11115	7.42991	5.29303	5.90819	6.13455
0.00629835	3.16966	uc008ovz.1	AK162138	2456	chr3	+	31285586	31316891	chr3:31316831+31316891	TTATCCAAGTTCTTGTCAATCCCTCATACATCCCCTTGTAACTAAACCCAATAAATTTGC	intronic antisense	10.0409	8.37653	9.61603	9.87662	10.6299	8.24221	8.54744	8.33994
0.00648494	-3.01668	ENSMUST00000139329	Slc41a2	363	chr10	-	83301015	83304375	chr10:83301092-83301161	CTTGGCAGTTCTTGACATTTCAATAAAAGGATTGATTTCCCAGGATGGCAACTTTTAAAA	exon sense-overlapping	4.3467	5.93966	4.32557	3.93055	4.78397	5.94722	5.62232	6.24943
0.0068153	-2.74208	TCONS_00010850	XLOC_008163	1573	chr15	+	80032504	80044894	chr15:80032538+80032598	GGTCTCTTATGCTTAAGCTCCAACCAGTGTGGAATTCAGTCTCTTCCTGGATGCCTTCAG	intergenic	2.5715	4.02677	2.50605	2.56511	2.64334	3.46711	4.34269	4.2705
0.00698338	-2.3063	TCONS_00015067	XLOC_011112	3126	chr18	+	30266681	30272287	chr18:30272224+30272287	AATACATTACAGGCACTCAGAAGATTCAAAACCCGATTTTCAGTTATTGTTGGCAACTTT	intergenic	4.04978	5.25537	4.00007	4.04707	4.10222	4.89511	5.1753	5.69568
0.00719614	-2.87474	NR_045446	4933438K21Rik	1693	chr4	-	147063365	147068436	chr4:147063379-147064898	CATGGATAGATGTGAATAATACAAGCTTTGTTCCAACCACCAGGGAAATATAACCATGAT	intergenic	2.5715	4.09493	2.50605	2.56511	2.64334	3.55924	4.13408	4.59147
0.00734339	2.01493	TCONS_00028989	XLOC_021124	214	chr7	+	4833126	4835851	chr7:4835782+4835851	ACAACTAACTTGGACCTCAGCCATCCGTGTGGCCACGCCCCAACAGGTTCGTATTCTGAG	intronic antisense	6.10604	5.09531	5.9122	6.10087	6.30505	4.96657	4.89475	5.42462
0.00757943	2.72326	TCONS_00020731	XLOC_015094	494	chr3	+	34767841	34771385	chr3:34771325+34771385	GCCTCAGCTCTGCCTCCTGCGTGCCAGGACTGAAGCATGAGCTTCCTCCCTGACCTCTCA	intergenic	13.0981	11.6527	13.3166	13.1357	12.842	11.6252	11.2256	12.1074
0.00772551	-2.42758	NR_045437	2700054A10Rik	4225	chr17	-	13487020	13554094	chr17:13487470-13489272	TTACTGTCCCTCTAAGGAGAAAGGGCTCTCCTTACAATAAGCATGTAGGTAAACTGCAGG	intergenic	2.5715	3.85102	2.50605	2.56511	2.64334	4.25861	3.38154	3.9129
0.00773921	-12.8074	ENSMUST00000130785	4933413G19Rik	1424	chr6	+	128375455	128384481	chr6:128384408+128384481	TAACAAGTAGTTACACTCCGGCAAGACATTCACACACCTAAAATAGCAAAACTAATAGAA	exon sense-overlapping	8.56468	12.2436	7.1764	9.39447	9.12315	11.8284	12.2036	12.6987
0.00792345	8.9684	humanlincRNA1516-	humanlincRNA1516	4164	chr5	-	38565638	38569802	chr5:38565649-38565708	ATGGTCTCCCTCAGCTCATTTAAGAGACCAAGACTGAGACAGGTTCTGAAATTCCTTTAG	intergenic	8.51336	5.3485	9.73041	7.63057	8.17908	5.61372	5.25994	5.17185
0.00802161	2.66404	ENSMUST00000079964	4930473A02Rik	1401	chr2	-	130543790	130563749	chr2:130563677-130563691	CGGGAGCCTCCTGTCCTCGTCCCTGTTGGGCGGAGTGCTGTCTGGTCCAATGCACGTCCG	natural antisense	12.1743	10.7607	12.3461	12.2388	11.938	11.2826	10.5136	10.4857
0.00804775	2.82676	ENSMUST00000140931	Tmem129	2369	chr5	-	33653218	33657899	chr5:33657844-33657892	AACAAACCAACTGTCCAGAACTGGACTCTCCTGCCTCTGCACGGCCCAGTGAGCGGTGGC	exon sense-overlapping	12.2459	10.7468	12.2335	12.3614	12.1429	11.0583	11.0337	10.1482
0.008142	-2.10783	ENSMUST00000180622	2610203C20Rik	354	chr9	+	41581252	41612763	chr9:41581385+41612559	GAAGCTCTGCAACTATGCTCCACTTCAAATGGACCCATAACTGGTGTTACACCCCCACTC	intergenic	6.25019	7.32595	6.11028	6.07343	6.56687	7.39979	7.54584	7.03221
0.00847572	-2.23968	NR_040510	5330411J11Rik	1644	chr2	-	59382492	59386682	chr2:59382521-59383792	AACTTGATCTTGGAATTAGTCTATCTTTGAGACTCCTTTAAGTCTTGGATTAAACGTGAG	intergenic	4.22289	5.38619	4.01851	4.60077	4.0494	5.66962	5.32573	5.1632
0.00850104	134.517	AK089621	AK089621	2488	chr8	+	108451608	108454095	chr8:108453946+108454095	AGACAATAGACACACCCAGCAAGTCCATTGTCCTAGTGTCTGTCTTTAATTATCTCCCTC	intergenic	12.6301	5.55844	10.6319	12.1715	15.0869	6.88932	4.90121	4.88479
0.0086633	-2.54656	ENSMUST00000121883	Olfr343-ps1	303	chr2	+	36539196	36539499	chr2:36539439+36539499	AATATGCTGACAGTCAGCCCATCTTATATGCTTGGTGCCTTTCTCAGATATATATATATA	intergenic	2.5715	3.92005	2.50605	2.56511	2.64334	3.43388	3.92858	4.39769
0.00870745	-9.7605	NR_028590	Gm14005	1836	chr2	-	128316299	128429351	chr2:128316316-128317464	CAGTTTAATCAGTTGCACCCTGTTTAATAGACCTGTTATAAAAGATGTGCATTTGTGTCT	intergenic	2.5715	5.85845	2.50605	2.56511	2.64334	6.0886	4.57384	6.91291
0.00872009	-8.01209	uc009nxa.1	AK085459	538	chr8	-	124324777	124331795	chr8:124324791-124325249	TGACTCGCTCTGTGTTCCCGTATATCTGATTCTGAATAAAGCGTTCTTTTCTTTTCTTCC	intronic antisense	7.50749	10.5097	8.2138	6.80278	7.50591	9.71036	10.4596	11.359
0.00892228	-2.52376	AK081737	AK081737	1535	chr8	+	71410731	71412276	chr8:71412216+71412276	AAACTTGTGGGGCTTCCTCTCTTCATCTCAGTTGAAAGAGTGGAAGAAAGAGAAACCTGC	intergenic	7.28004	8.61561	7.63212	7.1997	7.00829	8.54499	8.28958	9.01226
0.00892679	9.54347	ENSMUST00000077233	Gm10038	441	chr2	+	103099154	103099601	chr2:103099532+103099601	ATTTTCTGTGTAGCCCAGGCTAGTCTCAAAAGTCAGATTTCTCCTGCTTCTGCTTCACAG	intergenic	12.5804	9.32586	12.2811	12.6629	12.7971	8.35129	9.02553	10.6008
0.00899212	4.7784	NR_040743	Scarletltr	316	chr9	+	64080760	64088045	chr9:64087979+64088045	AACTCACAGAGATCTGCCTGCCTCTGTTCTGTGAGTGCTGGAATTAAAGGAATGTAACAC	intergenic	11.2202	8.96369	10.9557	11.64	11.065	8.41892	9.80197	8.67019
0.00902765	2.94152	TCONS_00032334	XLOC_023897	600	chr8	+	89053163	89069513	chr8:89069453+89069513	GTAAGCGGCCACACCCCATCTTTTTCTGTTGGCATTTTGGCTATATTTACAGAGAGAGAC	intergenic	9.35067	7.7941	9.20125	9.25864	9.59212	8.1221	8.07517	7.18503
0.00906615	2.5038	NR_030682	2810410L24Rik	1707	chr11	-	120186649	120189856	chr11:120189588-120189856	ATCCCATTTCCAGAAAGGCGGGCCGGGTATCCCGCTCCTGCCTCCTGGAGAATTAGCTCG	intergenic	8.06015	6.73603	7.679	8.51743	7.98402	6.83964	6.46883	6.89963
0.0092949	3.36697	ENSMUST00000122147	Gm12967	289	chr4	-	129761627	129761916	chr4:129761870-129761916	ATGACAAAGGGAATGTTATCCTTTGGTAAGCGTCACAACAAGACACACACACTGTGCCTG	intergenic	15.488	13.7366	15.0774	15.8523	15.5343	13.3666	13.5193	14.3239
0.00959156	-2.25187	ENSMUST00000148933	Shkbp1	1140	chr7	-	27342137	27345602	chr7:27345430-27345602	TCCGGGCTTATGGAATTCCTGAAATTCTCTTGACCCTTCTAAAAGCGCTTAAACTGGGAG	exon sense-overlapping	3.99776	5.16889	3.75604	3.86611	4.37114	5.47809	5.11532	4.91325
0.00963445	-2.93283	ENSMUST00000129182	Fat4	2994	chr3	+	38890941	38952429	chr3:38952302+38952429	TTGTTTTATGAAACAGAGTCTCTCGCTGGCCTGAAATCTGTCAGGTGTGCTTGTCAGTCT	exon sense-overlapping	2.5715	4.12379	2.50605	2.56511	2.64334	4.18995	3.51996	4.66146
0.00974222	2.13344	AK034701	AK034701	2232	chr9	+	63248512	63250746	chr9:63250640+63250702	TAGAGGTAGAACATGTATCCACGGGAAGCCTGAAATGCCATCCCTGGTACTACAACAAAA	intronic antisense	7.89206	6.79888	7.6716	8.29121	7.71336	6.67299	7.04833	6.67531
0.00988548	-106.053	ENSMUST00000154666	Uty	5185	chrY	-	1097143	1245694	chrY:1226708-1226826	CTGAGAGTTCTGTCTTCATCCAAAGGCAGCTAGTGGAAGACTGACTTCCAGGCAACTAAG	exon sense-overlapping	2.5715	9.30013	2.50605	2.56511	2.64334	10.0933	11.3302	6.47693
0.0101622	-26.3201	AK047874	AK047874	2121	chr8	+	15375640	15382429	chr8:15382248+15382429	CTCAGTTTCCTCAGGATTCCCCTTTAATTTTTGCTACACATTTCAATGGAATAAATTGGT	intergenic	9.50205	14.2201	11.4173	8.16999	8.91889	13.6007	14.5027	14.557
0.010354	8.54672	AK136907	AK136907	3313	chr10	-	127292487	127295802	chr10:127292504-127292828	AGACTCTCTGGCTTTGAATTTAGATCTGCCTGCCTTTCAAGTGCTGGGATTAAAGGCTGT	natural antisense	9.82969	6.73432	10.074	8.91607	10.499	6.15515	6.34512	7.7027
0.0107088	-3.5735	TCONS_00025296	XLOC_019275	3258	chr5	-	107389951	107397058	chr5:107396942-107397058	CTTCAGCCTCTGGAAGACCTGGACTCTAAGCACCTGATTTTATGAGAAGTTATCTAGAAG	intergenic	2.98197	4.81931	3.73748	2.56511	2.64334	4.93787	4.99858	4.52149
0.0108262	-3.21682	ENSMUST00000129000	Gm14978	304	chr2	-	121293702	121296008	chr2:121293716-121293805	CCCCGAATTCACACCCGATGCCACCTTCTGAACCATGCCACTAAATGATAAGTTAAACAA	intronic antisense	11.2939	12.9795	11.5229	10.9955	11.3634	13.4278	13.1994	12.3114
0.0108721	-3.4785	ENSMUST00000146276	Fam219a	661	chr4	-	41524115	41569538	chr4:41524194-41524365	ACAGTTGAAGTGGCTCAGGCTGGACGATCCCAACCTCCAAGTAAGTCATCCGCACTCCCA	exon sense-overlapping	2.99663	4.79509	3.78144	2.56511	2.64334	4.68221	4.76538	4.93769
0.0109695	-392.091	AK145573	AK145573	2582	chr8	-	64701106	64711076	chr8:64701219-64701762	AGTGAACTCCAATGTCCAAAAACTGTTCTTATTTTGTGTTTGTACCACAGTAAGAGTCAA	intergenic	2.5715	11.1865	2.50605	2.56511	2.64334	11.9178	14.0884	7.5535
0.0112757	-3.1115	TCONS_00035937	XLOC_026347	299	chrX	+	18048967	18085664	chrX:18085603+18085664	AGCTGGAGATACAAGTAATTGTGAGCTACCTGCCATGGATGTTGAGAACTGAACTCAGGT	intergenic	2.5715	4.20911	2.50605	2.56511	2.64334	4.28198	3.54167	4.80368
0.0114319	-22.5382	ENSMUST00000122923	C630043F03Rik	2581	chr4	+	72201347	72215352	chr4:72215292+72215352	TTACTATCAGAAATCTATATGTTACCACCTCCAGAGTGCTGTGATTAAAGATGTACAACA	bidirectional	2.5715	7.0658	2.50605	2.56511	2.64334	8.97302	6.70918	5.51518
0.0114931	-3.29994	AA790486	mouselincRNA0588	469	chr15	-	86208988	86209457	chr15:86209036-86209457	TGACTGTCGTGTTCTCTGACCAAGAACTGCAAACAAGATCAGAAGCTCTGATTCACCCAA	intergenic	2.92325	4.64569	3.56131	2.56511	2.64334	4.93492	4.79358	4.20857
0.0116872	-3.65794	AK086588	AK086588	1459	chr10	+	39962698	39964156	chr10:39963992+39964156	TTTTATTTTTAGCAGGTCATGGTGGGACATGCCTTTAATCCCTGCAGAGACAGGAAGATC	intronic antisense	2.5715	4.44253	2.50605	2.56511	2.64334	5.03368	3.62205	4.67186
0.0118715	2.72949	ENSMUST00000179040	Kifc5c-ps	1530	chr10	+	117594352	117595882	chr10:117595806+117595882	ATCATCACGCAGTCATAGTGTGTTCCACCTGCAGATTTTTGAAAAGCATGCAGTTCAGGG	intergenic	7.14906	5.70043	6.94766	7.52158	6.97795	5.8158	6.10515	5.18034
0.0118736	2.38465	AK016038	AK016038	2128	chr14	+	118663492	118665619	chr14:118665555+118665619	CTGCAGCCATGTAAAAAATACCATCCCCGTGACGCTCAACACAAGTAAAGCAAACCGAAA	intronic antisense	9.65685	8.40308	9.62849	10.0365	9.30551	8.38396	8.74629	8.07898
0.0119346	-3.41344	ENSMUST00000162797	Mcoln1	2445	chr8	+	3505778	3515232	chr8:3510753+3510813	CCACCTCCCCTCCAGGTAGAGAGTACAGCCCATGGGTTGACTCCTTGCTTCTGCCCACAG	exon sense-overlapping	12.6511	14.4223	13.2152	12.8051	11.9331	14.1363	14.5215	14.6092
0.0119396	2.12143	AK010182	AK010182	668	chr10	-	45066411	45067078	chr10:45066988-45067078	ACGCCGCGCCACGCCGCTCGGCGACCGGCCTCCCGCAGCCCCGCGCTACGCCGCCTCCCC	bidirectional	7.48662	6.40159	7.46635	7.30906	7.68446	5.98034	6.48547	6.73895
0.0119788	-6.05252	ENSMUST00000121213	Gm12605	713	chr4	+	89216863	89217816	chr4:89217756+89217816	GAGCCAGTGCCACCTTTGCTACACACTCCTATGCCTCTCGTCTCAGAAAACGCCAAGTAG	intergenic	8.95066	11.5482	8.93517	8.65628	9.26052	11.3124	12.6291	10.7031
0.0122247	-2.07717	ENSMUST00000173044	Vmn2r-ps58	242	chr7	+	42303085	42303327	chr7:42303265+42303327	GCTTCCAATATAGCACTCCTAGATTGATTTTTGCCCCCAAGTGCTACATTATTTTGTTAA	intergenic	4.97026	6.02488	5.11009	5.06241	4.73828	5.84599	5.77969	6.44895
0.0125292	3.51699	ENSMUST00000120362	Gm11407	1058	chr4	+	80002330	80003388	chr4:80003287+80003388	CTCTCCACACAAACATAACCACTCTAACAACCAACCAAAAAGGCTTGATTAAATTATACT	intergenic	17.8239	16.0096	17.5069	17.9126	18.0522	15.9424	16.7122	15.3742
0.012683	3.41642	NR_015459	4933431E20Rik	5428	chr3	-	107888849	107896213	chr3:107895790-107895848	GCTCCACCCGCCCTCCGCGTGGTCAGTGGGCGGTGCGCAGGCGCAGCTGCTGCGGCTCCT	natural antisense	9.93432	8.16183	9.50454	10.5493	9.74912	8.67947	7.79784	8.00819
0.0129056	-8.61256	NR_045430	2010308F09Rik	485	chrX	-	13234640	13236283	chrX:13236225-13236283	AAAGCTCTGTGCTCTATCCACTCTCCTTACACAAAGTGGTTAGTTGAGGCCTTTTCCTCT	intergenic	6.65633	9.76277	6.01963	6.43942	7.50994	10.8316	8.85795	9.59875
0.0129133	-4.97544	AK028601	AK028601	2587	chr12	-	112690985	112693570	chr12:112691001-112691504	TTGACTTCCCTCAGCGATGACTGTGATCTGAAGCTATAAGCCAGAATAAACCGTTTCCCT	intergenic	3.30866	5.62349	3.60151	3.68115	2.64334	5.12315	6.47269	5.27462
0.0131855	2.3489	ENSMUST00000144589	Jmjd8	865	chr17	+	25829120	25830361	chr17:25830238+25830299	TGTGTAAATCTGGTGTCTATAGTCCATTGCACACATAGTGACCTTACACTCCTGCCTCCA	exon sense-overlapping	4.28375	3.05176	4.00178	4.55485	4.29461	3.12107	3.43212	2.60209
0.0134163	2.05922	ENSMUST00000164467	Arpp19	1047	chr9	+	75037678	75057710	chr9:75056921+75057164	AGCTTTGCAGGACCTCTGTTGTATTGATTTCTTCTGTATCTTCCTTTTGAATCTTGTAAG	exon sense-overlapping	5.32664	4.28455	5.08551	5.22332	5.67109	3.94253	4.48693	4.42419
0.0134838	-3.37625	uc029rxk.1	AK085685	2836	chr12	-	101044244	101047080	chr12:101044258-101044489	AAAGGTGGTGGCTTGTATCTGGAATCCTAATACTTCTCAGACCCTGTCTCAACCAACAAC	exon sense-overlapping	2.84415	4.59957	3.32401	2.56511	2.64334	4.27797	4.24321	5.27753
0.0135429	-16.4839	TCONS_00008294	XLOC_006738	434	chr13	-	62913090	62917826	chr13:62913133-62913221	ACCACCTGGAACTCACCAAGTAGGCTAAGCTGACTAGCCAGCCTCAAGGATCCACCAGCT	intergenic	3.67252	7.7155	2.50605	3.80989	4.7016	7.80742	8.90886	6.43023
0.0136834	-13.4013	uc029wiw.1	DQ702011	72	chr7	+	73108852	73108924	chr7:73108864+73108924	CTCAGTGTTTTCATCTCACAGTTGAGCACTGCCCCTTTTTCATTTTGAAGGACTGCTGGA	intergenic	5.3487	9.093	5.08403	5.67762	5.28446	8.36296	10.8336	8.08248
0.0139758	-33.9973	ENSMUST00000161091	Gm16168	1359	chr17	+	10496452	10553169	chr17:10553100+10553169	CTCTGTGTTCCCTGAGGTCCTGAAATGTCCATTTAATGAACCTACAAAAATAAAGCTTTT	intronic antisense	7.59533	12.6827	10.0052	6.414	6.36679	12.4391	13.0367	12.5722
0.0141253	-3.40691	AK083024	AK083024	2707	chr14	+	8317163	8319869	chr14:8319800+8319869	TCTCTACAAACATGCTATGGCATGCATACCCTCCTACAAAGAAGTAAATAAATAAGTGTA	intergenic	3.44089	5.20935	3.65059	4.02874	2.64334	5.28739	5.32629	5.01439
0.0145223	-3.81431	AK157243	AK157243	4195	chr17	+	36349690	36353885	chr17:36353735+36353885	TGAAATAGCCTTCATGCTTTCCTGGTGAGAGTGACCTGTAGATTCCCAAGGAATGCCTAT	intergenic	3.44272	5.37414	3.63431	2.56511	4.12874	5.51706	5.24995	5.35541
0.0149745	-13.4231	uc007phg.1	BMH1	1950	chr12	-	116102791	116138648	chr12:116110609-116111524	ACATGATGCCACCACCAAGGATATTCTAGCCGAAACTACAATAACTATCAGCTGATACTG	intronic antisense	5.97259	9.71923	5.94595	6.07979	5.89202	10.6353	7.89056	10.6319
0.0149826	2.07421	uc008bik.2	DQ561165	86	chr17	-	27315000	27315086	chr17:27315014-27315086	ACAAAATCATTGGAAAGAAGCGAGTGACTCCCCTCTCCTCCAAACTGTGTGCCTGCCCTG	intergenic	12.3602	11.3076	12.2898	12.0688	12.722	10.9903	11.5797	11.3529
0.0151469	-22.6574	ENSMUST00000118908	Gm12812	433	chr4	+	113649186	113649619	chr4:113649559+113649619	GATGGAGCTGAGATGGGAAATCCTTTCAGTGTTCCCGAAGCCAATGACAGTTTGACATGA	intronic antisense	5.62642	10.1283	7.76471	4.77323	4.34131	9.78917	9.98582	10.61
0.0153414	-34.862	ENSMUST00000152697	Prss36	1052	chr7	-	127932637	127935519	chr7:127933443-127934138	GTATTCTCAGTTCCTGTAGTTGCTGCTGTCTCCATCTTGACACCACGACTCTGTCACTGC	exon sense-overlapping	9.73266	14.8562	12.227	8.80401	8.16702	14.9641	14.7999	14.8047
0.0154854	2.54453	AK137065	AK137065	1067	chr2	+	34777802	34778868	chr2:34778805+34778868	AGCCTCCTGCCTGTACTTTTTTCTAGTGATTCGCTAATACATATTAAAGAGTGTCTAACT	natural antisense	13.9247	12.5773	14.1848	14.0756	13.5138	12.7112	12.9453	12.0756
0.0155577	2.64394	ENSMUST00000173681	H2-Ob	655	chr17	+	34238904	34241504	chr17:34241377+34241504	TATTTGTGTGTGTTCCATGCATGCCATAGTGGAGGTTAGAGGACAATTTGAGGCAGTTGG	exon sense-overlapping	5.36982	3.96713	5.25264	5.61796	5.23887	3.55844	4.6068	3.73616
0.0155839	-2.54792	uc007pny.2	5033411D12Rik	1347	chr13	-	17682709	17694765	chr13:17684736-17694638	CCGCAGTCAGGGTCTCCTATGTATCCCTGGCTGGACTTGACCTCACAGAGATTTATCTGA	exon sense-overlapping	2.5715	3.92082	2.50605	2.56511	2.64334	3.33417	4.48159	3.94669
0.0156524	-3.09862	ENSMUST00000117333	Gm12598	830	chr11	+	11312432	11313262	chr11:11313139+11313262	TATCCACAATCAGTGGGCCTCTACTTGCAGTGATTGGAGGACAGATTGGAACAAAACCAA	intronic antisense	2.5715	4.20312	2.50605	2.56511	2.64334	3.7118	3.89702	5.00055
0.0158598	-3.36575	ENSMUST00000161686	Nfya	2779	chr17	-	48397926	48409750	chr17:48397941-48398981	AGCCTGCCCCAACCCTGCCACTTTGGTGATGGCGCACATAATTTACATACATAATTTACA	exon sense-overlapping	10.3895	12.1404	10.2086	9.80423	11.1555	12.2062	11.8163	12.3986
0.0159562	-2.76704	ENSMUST00000181200	Gm26815	3366	chr8	-	121256746	121356836	chr8:121256765-121259310	TGAAAATGAAGCCCTCATGGTTTTGCTATCTTGTCCCTTAGACCGGGTTCTGAGACATTG	intergenic	2.94515	4.4135	3.62702	2.56511	2.64334	4.65825	4.37156	4.21069
0.016139	-6.28821	uc007rio.1	AK053270	2348	chr13	-	84219580	84222175	chr13:84219663-84221890	AAAGCCCTACACTCACAGAGAAAGATAATTGAAAATGTATCCATTACCATTCAGCATTCA	bidirectional	2.9069	5.55955	2.50605	3.57131	2.64334	5.09164	6.69893	4.88808
0.0162542	9.40624	TCONS_00000258	XLOC_000537	1140	chr1	+	154111378	154113060	chr1:154113000+154113060	CTTCTGGCCCAACGTGAATGAGGTACACAGACATACACATAGGCAAAACAGTCATATGCA	intergenic	15.3648	12.1312	15.3428	15.3322	15.4194	13.0515	10.5168	12.8251
0.016329	-2.8623	mouselincRNA0655+	mouselincRNA0655	15273	chr16	+	52989907	53005180	chr16:53005099+53005158	TGTTTTCAGAACTTCTAACTGTGCCCCCGTTTCTCTGTCCTTCTAGAAAGAGGTGTGCTT	intergenic	10.1845	11.7017	10.1527	9.69454	10.7063	12.1172	11.7144	11.2734
0.0164326	-2.10574	ENSMUST00000125272	Flt1	395	chr5	-	147604659	147634418	chr5:147604718-147604880	GAAAGAACCAACTTCCAAAAATGTTAGCCTCTGATCTCCACACCTGCGCTGTGACACATA	exon sense-overlapping	9.28391	10.3582	9.32881	8.84624	9.67668	10.1471	10.571	10.3565
0.0164607	-4.19336	ENSMUST00000118477	Gm13501	979	chr2	-	53397508	53398487	chr2:53398105-53398487	GATGCTCCCATGTTTGTGATGTATGTATGAACCACGAGGAATAGGACAACTCATTCAAAA	intergenic	2.5715	4.63961	2.50605	2.56511	2.64334	5.60899	3.8351	4.47473
0.0165642	-6.06701	ENSMUST00000181625	D930032P07Rik	1038	chr19	+	28678227	28719752	chr19:28717212+28717279	ATTACCCCACTTTGGAGAGTTCGGTGCATGCTGATGACGAGTGGATGTATCACAAATACA	intronic antisense	2.5715	5.17248	2.50605	2.56511	2.64334	6.48093	4.52969	4.50683
0.0165843	-6.49024	AK132932	AK132932	479	chr15	-	99068137	99074669	chr15:99068263-99068347	CTGCATGCCAGAAGAGAGCATTGGATCCCATTACAGATGGTTGTGAGACCCCATGTGGTT	bidirectional	5.29598	7.99426	5.66771	5.39347	4.82678	9.0817	6.88722	8.01385
0.0166891	2.65022	AK156516	AK156516	3553	chr10	+	120821767	120825317	chr10:120825204+120825317	AACTATAGATTTCTCCATAATGGTCAAAGGAGGAAACCATCCCCTTACATGTAACTTATA	natural antisense	8.31719	6.91107	8.23787	8.86168	7.85201	6.96954	7.2228	6.54087
0.0167085	-52.8508	ENSMUST00000180522	Gm4707	566	chr17	-	71459829	71460395	chr17:71460146-71460395	GTCACTTGTATATATTTCTAGAGGCAGGAATTCAAACTTGTCTCAGTGTTCCTTTAACTT	intron sense-overlapping	3.78815	9.51201	6.15602	2.56511	2.64334	8.46311	8.92158	11.1513
0.0167511	-29.9875	uc007tfs.2	DQ721765	91	chr14	+	44938807	44938898	chr14:44938838+44938898	ACGATGGCAGCTCACACACTACTGCCCTTATCCCCAGATTGTGACTCAGACTACAGGCTC	intergenic	10.166	15.0723	12.3939	8.84506	9.25923	14.2978	14.8254	16.0938
0.0167608	-2.41689	ENSMUST00000138981	Tesk1	2212	chr4	+	43443320	43447794	chr4:43444702+43445283	AAGGTGTGTTTCACCGAGACCTCACATCCAAGGGAAGGGACAAGGAAGGAGCCCTTGGCT	exon sense-overlapping	2.5715	3.84465	2.50605	2.56511	2.64334	3.37582	3.70299	4.45514
0.0167608	-2.41689	ENSMUST00000138981	Tesk1	2212	chr4	+	43443320	43447794	chr4:43444702+43445283	AAGGTGTGTTTCACCGAGACCTCACATCCAAGGGAAGGGACAAGGAAGGAGCCCTTGGCT	natural antisense	2.5715	3.84465	2.50605	2.56511	2.64334	3.37582	3.70299	4.45514
0.0168108	-12.7161	uc012adx.1	AK046130	2250	chr16	-	28157782	28160032	chr16:28157869-28158583	GTCATTGGGTTTTTGAGATCAGTTTTGTAAAATGTTTATACACCACCACATTCGTGAAGT	exon sense-overlapping	3.46268	7.13127	5.1796	2.56511	2.64334	7.82361	6.90834	6.66185
0.0168119	2.2293	ENSMUST00000121653	Gm1335	386	chr2	-	93940298	93940878	chr2:93940313-93940568	GTCTGAGGTTGTGGGATGCTTCTGTTTGACGGTCGCCTTCTTCATCCTCTTCACCGTGTG	intergenic	13.1159	11.9593	13.3132	12.6903	13.3442	11.5993	11.9848	12.2938
0.0168399	5.72069	AK136628	AK136628	647	chr13	-	28890393	28897945	chr13:28890416-28890626	CTCATGGTACACAGACATACATACAGGCAAAACATCCATAGGAATAAAATGAAATAGTGA	intergenic	14.6333	12.1172	14.7607	13.6282	15.5112	11.4879	12.2811	12.5825
0.016877	-5.95016	uc008gwg.1	BC106985	544	chr19	+	13877709	13878253	chr19:13878031+13878091	CTCCCACCTCACTGCTGTGGCTCCTTTTTGGGGACACTTGGCTTTCTGTACATACGTAGT	intergenic	8.68985	11.2628	9.40672	8.67814	7.98471	12.2258	10.5086	11.054
0.0169195	-4.31074	ENSMUST00000131123	Slc24a3	688	chr2	+	145606817	145614160	chr2:145613896+145614160	ATTTAATTAAGCTTGACTGTGGCCAGCTCTGCAGCTCTGCTCCAGTTCCAGGATTGTAAT	exon sense-overlapping	3.24314	5.35107	3.49301	3.59306	2.64334	5.75158	4.46902	5.83262
0.0170507	-2.0855	NR_036630	Arhgap33os	2668	chr7	+	30515121	30522193	chr7:30522133+30522193	TCCCAAGACTGACCCAACCCTCAATGTTTGCTTCAAAGCAAAGAAGATGGAAAGTTCCCA	intergenic	4.76992	5.83032	5.18832	4.63338	4.48807	5.90709	5.51442	6.06946
0.0170676	-4.70724	CF804534	humanlincRNA0488	526	chr10	-	125162471	125162990	chr10:125162511-125162980	GGTGAAGGGCAAAGTTATTACCATATTTCCATGCTTCTCTCTGAATGGTAGTTTTAATTT	intergenic	2.5715	4.80638	2.50605	2.56511	2.64334	4.30284	4.17835	5.93795
0.0171372	5.76457	BC072606	humanlincRNA1753	4191	chr1	+	98173647	98190697	chr1:98187208+98187268	GTTGTCTATCTTGCAGCCTTTGATTAAGGTCCAGGACCATTTATGCCTTCAGAATCCCGT	intergenic	6.02431	3.4971	5.63633	5.53868	6.89793	3.68674	4.20247	2.60209
0.0171586	-34.0281	ENSMUST00000172461	2210019I11Rik	855	chr5	-	147238665	147270995	chr5:147238720-147239051	AGTTCCTCGTGTTGTACTAACCCCAACCATAACATTATTTTTGTTGCTAGTTCATAACTG	intronic antisense	5.97998	11.0686	5.64932	6.18914	6.10149	9.45702	13.6087	10.1402
0.0171629	-2.04167	AK076670	AK076670	950	chr3	-	65494086	65495035	chr3:65494103-65495035	GTCTGCATTGCTCTTGCCATCCTATTTATAAGCACTGGTTCTGAAGAAAGTGTGTTCTGT	intergenic	4.64768	5.67743	4.74796	4.26631	4.92876	5.40196	5.99472	5.63559
0.0173616	-2.88659	NR_045280	BC048602	731	chr15	-	35307009	35328535	chr15:35307061-35307363	CGAGACCCCATCTTAAAACATCTGATGAAATAGAAGAGTCTTCTATTGTTGAAGATTTGT	intergenic	5.43109	6.96046	5.06757	5.71066	5.51505	7.24423	7.35652	6.28062
0.0176147	-2.72202	AK033843	AK033843	1237	chr7	+	18864165	18865402	chr7:18865342+18865402	GCCCCCACTTTAGAGAGAAAGTCCTGTCAGACAGAAAATAAAGCTTGCTTAATTTGACTG	intergenic	9.14712	10.5918	9.34169	9.14652	8.95315	10.0385	11.2497	10.4873
0.0177867	3.38142	NR_045660	4930444M15Rik	1658	chr14	-	76514557	76520855	chr14:76514744-76515134	AAAGTCTCGGTTACATTGATCTTTGCCAGTGTCTCCTTCAGCAACATACATCGCCACAAC	intergenic	8.98367	7.22605	8.44711	8.70485	9.79906	7.1896	7.55769	6.93085
0.0178416	3.78145	uc009iin.1	AK077481	1034	chr7	+	94042690	94706997	chr7:94706937+94706997	GAAAAATAAAGTATCACTTGCCTTCACTTGTGATCCTTGGAGAGACCTGGGAAAGAGAAA	intergenic	5.40507	3.48613	4.97967	5.61304	5.62249	4.03739	3.8189	2.60209
0.018159	-4.30803	uc029uip.1	BC085231	1375	chr2	-	176143262	176153422	chr2:176143284-176143355	TCGAAGATGTAAACAATTCATAATTTAGTAGAACTCCTTTGAATATAAACAAAGTAATAT	intergenic	5.65032	7.75735	5.56941	5.19916	6.1824	8.5302	7.81779	6.92407
0.0182635	-4.22253	AK087211	AK087211	2853	chr12	-	112955548	112958398	chr12:112955562-112955629	ATAATGTCTGTCTGGGGGTCACCACAACATGAGAAATTGTATTAAAGGGTTGCAGCATGG	intergenic	3.12836	5.20646	4.17663	2.56511	2.64334	5.00769	5.17319	5.43851
0.0184492	-2.39484	ENSMUST00000124280	Arid5a	3118	chr1	+	36307753	36319887	chr1:36317938+36318083	AGCTTTCTCTAGCATCCTGCCCACAGATGGAGAAGGAATCCCCCCAGATTCAGCTCTCAC	exon sense-overlapping	12.0727	13.3326	11.9066	11.6635	12.6479	13.0698	13.554	13.374
0.018618	-22.5597	ENSMUST00000127641	Acox3	3587	chr5	+	35583091	35587419	chr5:35587359+35587419	AGTTTCAGAGGATCTGGTACCCTCATAGATAATACATGCAGGCAAAACACCAATGCACAC	exon sense-overlapping	7.78491	12.2806	8.06937	9.57613	5.70924	12.7565	11.6368	12.4485
0.0186647	-2.30456	ENSMUST00000127706	Gm16320	790	chr10	-	119438799	119454780	chr10:119439440-119454680	TAGGTCCTCGGGTGCTGACCGTCACACCACTCTGCGCTGTCCCAGGAGCGAAGGCACACC	intronic antisense	2.86271	4.0672	3.37968	2.56511	2.64334	4.42049	3.85087	3.93023
0.0188653	-43.6055	ENSMUST00000130129	Gfpt2	2865	chr11	+	49794177	49807750	chr11:49807634+49807694	CAGTATTTCTGTGGGTCATGCTGGTTCAGGGATCAGAACTCAGTGTTCTCTGTAAACTAG	exon sense-overlapping	3.9973	9.44374	6.78345	2.56511	2.64334	9.05749	9.21223	10.0615
0.0189668	-5.32955	ENSMUST00000117279	Olfr260-ps1	822	chr7	-	103699575	103700754	chr7:103699766-103700289	TACAGAATCTCAGTGGCTCTCTCAATTATAATAGTGGATGTAGAACTAATAGGAACATTC	intergenic	3.0682	5.48222	2.50605	2.56511	4.13345	4.97674	5.33269	6.13722
0.0189821	2.651	TCONS_00022961	XLOC_017274	1858	chr4	-	31824557	31827154	chr4:31826667-31827154	CAATAAGAAAGAAAACCTATGGACTTCCACACATCCTTCCCTGCTCTAGGGGCAAGAGTT	intergenic	10.1003	8.69375	9.66037	10.2036	10.4369	8.82137	8.14165	9.11824
0.019002	-3.46113	ENSMUST00000125095	Gm13480	1000	chr2	-	49805975	49812948	chr2:49805989-49806713	ATTTGTAAATCATCAGCTCTTCGTTCCCAATAAGCATTAATTAAACTGCTCAACACCCCT	intronic antisense	2.97582	4.76707	3.71903	2.56511	2.64334	4.68292	5.30242	4.31586
0.0190415	-2.10524	ENSMUST00000181816	Gm26659	3655	chr8	-	68218172	68228413	chr8:68218426-68220868	TACATAGGTGTAACTCAGTTATAATTCTAAGCATCTATTCTGGTTTCCCCTACGGTCAGA	intergenic	4.21043	5.28442	4.12815	3.9917	4.51145	5.24578	4.89702	5.71047
0.019055	-2.04712	ENSMUST00000180437	Gm17575	1991	chr3	-	96375645	96388864	chr3:96387787-96388027	TAAACCACCACGAACCCGAAAAAGTGTTTCTGCACAAGGCTAGACTGGTCTGGAATCCAG	intergenic	4.50285	5.53645	4.87943	4.01548	4.61365	5.66845	5.58325	5.35764
0.0191048	-3.00697	ENSMUST00000156045	Hdac7	2367	chr15	-	97797798	97831469	chr15:97797826-97797940	AGGTTGGAAGTGATGAGTTGGGTTGTCAGCCTGTTCCCATTTGGTCACTAGATATTGTAG	exon sense-overlapping	2.94679	4.53511	2.50605	3.69099	2.64334	4.31191	4.90494	4.38847
0.0191189	-2.28533	NR_040277	Plxna4os1	1909	chr6	+	32511140	32515576	chr6:32515516+32515576	GTACACACTTGGTTGTAGACTATGGCAACCTCCGAAACTATTTGAAATATATTTCTGCTC	intronic antisense	5.39602	6.58842	5.57544	4.8158	5.79682	6.77625	6.42869	6.56032
0.019234	-2.653	AK020658	AK020658	683	chr14	-	48129484	48130163	chr14:48129564-48130163	GCTATTCCAGATGCTTTTGTTAGCTAAGATTCTTAAACCCTCCAGGATTTAATGTTTAGA	intronic antisense	5.34398	6.75161	5.9574	4.78986	5.2847	7.02444	6.73401	6.49639
0.0194643	-58.5214	ENSMUST00000162465	Gm16543	601	chr14	+	9863101	9863702	chr14:9863639+9863702	TGTGGAAGAAGAGGAGCCACATGAACAGAATCCCAACTCTAACAACAAAAATAACAGGAA	intronic antisense	6.80033	12.6712	9.80197	4.89898	5.70004	12.0274	12.8722	13.1141
0.0201859	-2.83312	ENSMUST00000132277	Mdm2	3007	chr10	-	117690108	117710685	chr10:117695085-117695952	ATATTTCAATCTCAAATCAGTCCCAGTACAGGGAGTTTTAACCCCATGTCCTTTAATCTA	exon sense-overlapping	2.86011	4.3625	3.37188	2.56511	2.64334	4.18001	3.94176	4.96573
0.0203851	2.19565	mouselincRNA0722-	mouselincRNA0722	12969	chr17	-	79433763	79446732	chr17:79433786-79433845	TGAAACACGTTAATGTGCAAATAAGTGATGCTCTTCCTGCATACTGGCCTCCTGATGCTG	intergenic	6.65973	5.52508	6.66468	6.91674	6.39777	5.36318	5.16861	6.04345
0.0204565	-5.01242	AK017348	AK017348	1164	chr10	-	43220220	43221382	chr10:43220332-43221108	GTCTAGCATCTTGCCCTTTCTAATTAGACAAAACAAGTGTTGAAGTCCTTGTTAATCATA	bidirectional	2.5715	4.89701	2.50605	2.56511	2.64334	4.02484	4.56076	6.10542
0.0204704	4.58211	AK161464	AK161464	3967	chr7	-	99900191	99904156	chr7:99900208-99901110	CATACACTTGGTGCACAGACATACATATGGACAGAACACACACATAAAATGTTAAAAGAC	natural antisense	15.1585	12.9625	15.2126	15.644	14.619	13.3493	11.9516	13.5866
0.02135	-3.03814	ENSMUST00000133464	C2cd3	4167	chr7	+	100372245	100423354	chr7:100423092+100423354	TCAGTTCTCTGCCTAAATCTGCCAGTTATAGTTACTTATACGTCCTTCTTTACACGCTTA	exon sense-overlapping	2.5715	4.17469	2.50605	2.56511	2.64334	3.76691	3.71349	5.04367
0.021367	2.24523	ENSMUST00000153109	Ngly1	3296	chr14	+	16249326	16283299	chr14:16283098+16283299	TTGAACTCACGGATCTGCCTCAGCCTCCTTATTCCTGGATTATGGTCGTAATCTATCATG	exon sense-overlapping	12.8082	11.6413	12.647	12.8508	12.9267	12.1388	11.7032	11.0819
0.021367	2.24523	ENSMUST00000153109	Ngly1	3296	chr14	+	16249326	16283299	chr14:16283098+16283299	TTGAACTCACGGATCTGCCTCAGCCTCCTTATTCCTGGATTATGGTCGTAATCTATCATG	natural antisense	12.8082	11.6413	12.647	12.8508	12.9267	12.1388	11.7032	11.0819
0.0214422	-3.48745	uc.282-	uc.282	207	chr2	+	25311312	25311519	chr2:25311445+25311504	AAGAAGATTATAAACGGTTGAAAATGACGGCGCTAAAGCAATCACACCACCTCCTCGGCA	natural antisense	6.4751	8.27727	6.07463	6.93542	6.41524	7.9657	7.75207	9.11404
0.0214708	16.7649	uc029uve.1	DQ691429	81	chr4	-	62221455	62221536	chr4:62221470-62221536	GTTTCCCGCACACAGACCTGTACTCTCCAGGATCCTCACAGCTAAATATTTCTGTGCTCC	intergenic	10.5295	6.46212	12.6672	9.86491	9.05632	6.83045	6.25281	6.3031
0.0215566	3.15959	AW825958	mouselincRNA0919	460	chr2	-	151518089	151518549	chr2:151518103-151518549	TATGCTCATGGCTCTCTCTGCCTTCCTGAGGATACAAGAAGACTTGAAATAACCCTTTGC	intergenic	14.087	12.4273	14.014	13.9313	14.3156	11.7385	12.3028	13.2405
0.0216137	-4.07948	uc008btv.1	AK169509	1704	chr17	-	30422737	30424441	chr17:30422960-30424441	AGTTGAAGCCTTACCCGGGCAGTCTGTCCTAAAAACCCTGTCTTTATCATAATGCCATTT	intron sense-overlapping	3.12893	5.15732	4.17835	2.56511	2.64334	5.51283	4.97526	4.98385
0.0217468	-29.0503	ENSMUST00000131297	Gm13256	520	chr2	+	9877255	9878869	chr2:9878578+9878869	AGCTCAGTGTTCGCAGACAGCTGTGGCGCGACGCAACTTAAGGAGGTTCTAGTGTCATCC	natural antisense	3.30951	8.16999	4.7201	2.56511	2.64334	6.65091	10.3757	7.48334
0.0218998	-849.338	ENSMUST00000121578	Gm15388	726	chr1	-	107137843	107138569	chr1:107138216-107138569	GGACGGTAATCTCAGTGTTCTCAATTTGTTATTGTAAAGAAAGGAAAGAAGCATATTCCA	intergenic	5.26669	14.9969	10.5916	2.56511	2.64334	15.0096	14.6304	15.3507
0.021975	-2.88098	AK052663	AK052663	2159	chr15	-	79026455	79028612	chr15:79026498-79028612	CAAAGATTTTATGGAGAAGGTACCCAAATGCACCTCTGAGATACTACTGTACAATGCCCT	natural antisense	2.94928	4.47584	2.50605	3.69844	2.64334	4.43355	4.17946	4.81449
0.0219913	-2.27105	humanlincRNA0825-	humanlincRNA0825	13033	chr7	-	69827159	69840192	chr7:69827160-69827219	AAGTATGCGAAATGAAAGAGTTCTTCTTCCAGGGCCGATGCAGCATGAAACATCCTCAGA	intergenic	5.12536	6.30872	4.93531	5.10783	5.33293	6.90148	5.89391	6.13075
0.0225267	-4.44107	ENSMUST00000136359	H19	2286	chr7	-	142575528	142578143	chr7:142575546-142575593	GCCCCTCCTCACCAGGGCCTCACCAGAGGTCCTGGGTCCATCAATAAATACAGTTACAGT	intergenic	9.55549	11.7064	10.0326	9.24204	9.3918	12.7919	11.2267	11.1006
0.0225319	5.04794	uc029tib.1	AK214463	463	chr17	+	45567241	45567704	chr17:45567644+45567704	TGATTAAACTGCAGCAGTGACTTTGGACCTGTGTTTTGGTTGGCATTAATAGTTGATGGA	exon sense-overlapping	6.02618	3.69048	5.9135	6.57759	5.58744	3.90011	4.56924	2.60209
0.0226733	-3.50752	ENSMUST00000139220	Nr1d1	781	chr11	-	98769346	98770426	chr11:98769644-98769693	TTTATGTTCCCTGCTCTTGACTGTGGGAGGGCCCCAGTAGTGTGGTGACTGGAGTGGGAA	exon sense-overlapping	4.77309	6.58354	4.56044	5.32346	4.43536	5.83386	7.28143	6.63532
0.0228952	-2.50716	AK078011	AK078011	742	chr14	-	48982488	48991190	chr14:48982538-48983206	CATACTTGTGTGAAAATGTCCTTATGTAACATGGCACCATGAGTATAGACAATGGAAAAA	intergenic	2.91712	4.24317	2.50605	3.60196	2.64334	4.49611	4.18087	4.05253
0.022987	-3.20744	uc011yxh.1	Trim38	1393	chr13	+	23782571	23791495	chr13:23788446+23789457	ATTGCTACAGGTGTGAGGCCATGAAGCGAAACCCACTGAAGGCTGATCCCCTGAAGGTTC	exon sense-overlapping	4.93347	6.6149	5.39876	4.03219	5.36947	6.86659	6.44924	6.52886
0.0233124	-88.9984	AK033120	AK033120	1890	chrX	+	103054162	103056052	chrX:103055626+103055686	GGGAAAACACCAACACAAGGACAGAAATTATACTTCTTTATAATAAAGTTAACTTTGCCT	intergenic	2.5715	9.04721	2.50605	2.56511	2.64334	6.69045	12.6096	7.84152
0.0237826	-7.0115	ENSMUST00000129384	Stard9	1870	chr2	+	120715267	120729365	chr2:120729303+120729365	TGCTTAGGGGATTCAAGGCCAGCAAGGGCTACATAGTATCACCCTGACTCAAAAACTAAA	natural antisense	3.00049	5.81021	2.50605	3.85207	2.64334	6.67767	6.25142	4.50154
0.0238592	-35.7904	ENSMUST00000152373	C530008M17Rik	796	chr5	+	76858841	76866491	chr5:76866384+76866491	TTTGGCAGAATCTAAGATGTATTTGCAGCAGCAGCTCACACACAGTGGTTTCAGTAGTGC	exon sense-overlapping	4.51519	9.67669	7.01796	3.88427	2.64334	8.47298	9.85141	10.7057
0.0239705	-2.26542	AK139058	AK139058	429	chr4	+	22486859	22487287	chr4:22487114+22487287	TGAGTCTGCCTCTTCCAACCACTTGTTCAACAAAGGCTTCAGCTTGCACATGTTCTTGAA	natural antisense	7.09449	8.27427	7.23633	6.84221	7.20494	8.18107	7.7933	8.84846
0.0240629	-3.40009	ENSMUST00000128332	Adam8	3669	chr7	-	139978931	139992562	chr7:139986547-139986732	TCAACCCAAGCCCAACATCCTTGAAAAAGGAAAGGTCCTGGGGCCTGTCTCCTGCACCAC	exon sense-overlapping	2.97945	4.74502	3.7299	2.56511	2.64334	4.09259	5.13495	5.00752
0.0242736	2.31585	ENSMUST00000126797	Ttc39a	815	chr4	+	109407128	109422942	chr4:109422811+109422874	ATGTGGCTTTGCTTGAGCCTCCTGCCTAGGACCCCAGGCTTTGCTTGTTTTCTGTTCCTG	exon sense-overlapping	11.6586	10.4471	11.5895	11.7253	11.661	10.8197	10.7558	9.76574
0.0245716	2.87947	ENSMUST00000143493	Procr	1608	chr2	+	155751343	155755468	chr2:155754708+155754768	ACCCAGACTTCAGACTCCTTGGGGGTATGCTCTTAAACTCACTTTTTGCCTGTTCTGCAG	exon sense-overlapping	7.81527	6.28947	7.86786	8.38467	7.19328	5.87058	6.22157	6.77625
0.0246362	10.3038	ENSMUST00000120189	Gm12074	219	chr11	+	27051696	27051915	chr11:27051855+27051915	TACCTGGTCTATCTCATCCAGTCACAGATTTCTATCAACAAGAAACTTGTAAACCAATGA	intergenic	9.63175	6.26664	8.65983	10.8336	9.40185	5.22886	5.93333	7.63773
0.0247424	2.19278	uc.286-	uc.286	252	chr14	-	21967571	21967823	chr14:21967576-21967635	ACATGTCATATTCATCAACACTAAACCATCCCCTTTGACAGATTAATCCTAACTACAGCT	intergenic	9.97705	8.84429	9.88595	10.3797	9.6655	8.84003	9.26981	8.42302
0.0250725	-2.98211	ENSMUST00000154667	Klhdc2	3316	chr12	+	69302400	69308694	chr12:69307121+69307189	CATTTGTTGACTAAGTTATCCCCCAGACTCTAAACAGATATTATAACTCAGCTATCTGTT	exon sense-overlapping	5.56483	7.14117	5.14143	5.44764	6.10542	6.56258	7.08759	7.77332
0.0252084	-2.79039	ENSMUST00000062642	Gm9785	1006	chrX	-	103525324	103526330	chrX:103525978-103526330	GAACAGAGGTCTTGTCACCCCCACTCCAAGCCTCTCCTGTAATTGCCACTGCGAACTTAG	intergenic	12.0588	13.5392	11.5913	12.5416	12.0434	12.9164	14.0059	13.6955
0.0255111	3.95581	AK029577	AK029577	559	chr6	-	112087638	112088194	chr6:112087655-112088194	GAACAACATAGTGTTGATTGATATCCAGCACCCACATAATAAAACCTGAGTGTGGTAGCC	intergenic	12.4443	10.4604	12.7313	11.5405	13.0611	10.619	10.9469	9.81513
0.0255535	-116.272	AK037533	AK037533	2987	chr8	+	25106997	25109986	chr8:25109896+25109986	GGAAAGACCGATCCAGTTCCCACAAGGTATTCTCAGATTTCCATATATACACCATGCACC	intergenic	6.49519	13.3565	10.3616	5.04827	4.0757	12.7577	13.5963	13.7156
0.0257266	2.05638	uc008nvd.1	AK043662	1464	chr2	+	164550529	164559730	chr2:164559502+164559730	TGTTATAAAGCAGAGTGGGCCCTCACATCCTACCTGACATTTTCTCCTCGCAATACTTGT	intergenic	5.53932	4.49922	6.10288	5.15708	5.358	4.52455	4.63389	4.3392
0.0258443	2.80835	TCONS_00034264	XLOC_026025	7232	chr9	-	95437737	95445880	chr9:95438122-95439064	TATCAGTCAAGCCAGAATCTATTTTAACGCTCCTGCTCGCTGCCTTGAAAAAGTATCCCG	intergenic	7.55316	6.06344	6.88543	7.66023	8.11383	6.41774	5.60969	6.16289
0.0259439	-2.13127	ENSMUST00000180770	Gm26674	1491	chr10	+	8884593	8886880	chr10:8886582+8886880	AACCCCTGGAATTACAGTCCTGTCTGTCAGGCTTCTTGGAAAACAAAGTGTGACAAAGCT	natural antisense	5.92396	7.01567	5.79958	6.00538	5.9669	6.43723	7.4964	7.11338
0.0260272	3.46075	ENSMUST00000146743	Fgd5	2294	chr6	+	92067428	92076004	chr6:92067433+92067501	ACTCGCAGCAAGAGAGAGGGTGCCAAGCAGAGCCACAGCACCTTGGCTCACCGAGTCTGT	exon sense-overlapping	10.6974	8.90632	11.4805	10.8226	9.78917	8.63403	9.20226	8.88268
0.0262171	-2.28675	uc009dza.2	DQ541976	119	chr6	+	127799834	127799953	chr6:127799872+127799953	ACTATATCTCCTGGGGATGGGTGGATGCGTACAGCCCCATTCTGCAGCCTTCTCTCCAAG	intergenic	2.87814	4.07143	3.42597	2.56511	2.64334	4.01379	3.73802	4.46249
0.0262905	-15.2609	ENSMUST00000153294	Caap1	2075	chr4	-	94549695	94556766	chr4:94549712-94550421	GAGATCTGACATCATCTTATAGCCTCTGTAGGCATCCTGCCCACTGTACACAAAAACACA	exon sense-overlapping	3.96038	7.89215	4.35459	4.88322	2.64334	9.70523	6.69843	7.27279
0.0264857	-4.18293	ENSMUST00000161806	Hspa4l	1997	chr3	+	40745582	40758596	chr3:40758517+40758596	CAGATCTCTGCATTAAAGGCCAGCTTGATTTATATAGTGAGTTCTAGGATAGCCAATATA	exon sense-overlapping	3.78666	5.85117	4.53333	4.1833	2.64334	5.59304	6.13694	5.82353
0.0265361	-3.47118	BU511568	mouselincRNA1182	1163	chr5	-	30223927	30232366	chr5:30224511-30229588	GCTTTACAAGAATGAAGACAACCCATTTTGGATACCAGAAAGACTCACCCGAAAAATCCA	bidirectional	2.5715	4.36693	2.50605	2.56511	2.64334	3.5495	5.33788	4.21339
0.0266971	11.0922	ENSMUST00000117443	Gm381	2037	chrX	-	126905580	126907617	chrX:126905655-126907617	TAAAAGAAATAGTCTTCGTAATGCAAAACCCACCACATATCCTCCACGTGCCGACAATTC	intergenic	10.7227	7.25121	12.626	9.25227	10.2898	6.91758	7.29397	7.54207
0.0268096	-20.7351	AK141095	AK141095	2858	chr6	+	101144291	101147150	chr6:101146994+101147150	AGCTCCTACATACGGATGGCATTTAAAGGTTTTGTTGTATTCTCAGTTGCAAAGTGAAAT	intergenic	3.84759	8.22159	6.33432	2.56511	2.64334	7.62177	8.55788	8.48512
0.0271088	-4.2283	ENSMUST00000145439	Cystm1	1795	chr18	+	36348762	36368255	chr18:36368195+36368255	TGTCTCTGGGATCTCCACTCAGAATCATTTGCTGTTCTGTTATGTGTCTGAGCTTTATAT	exon sense-overlapping	3.07978	5.15986	4.03091	2.56511	2.64334	4.72977	4.82748	5.92233
0.027142	-2.24441	TCONS_00032477	XLOC_024390	430	chr8	-	69566743	69570828	chr8:69570549-69570597	CTCCAGAGTTTCTGCATGAAATCTATCATACCAGTGTGCCTGAGAGGTTCAATGTGGGTA	intergenic	2.5715	3.73784	2.50605	2.56511	2.64334	3.10962	4.27816	3.82572
0.0273287	-2.412	ENSMUST00000160892	Slc25a21	2116	chr12	-	56773511	56980393	chr12:56773531-56775325	GCCACCTTATTATAACCATTTCATACCTCATAAACTATTTCATCGTGTGTCATCGAAGTT	exon sense-overlapping	2.90181	4.17204	3.49699	2.56511	2.64334	4.10956	3.81716	4.5894
0.0274726	2.95635	ENSMUST00000136017	Zfp318	958	chr17	+	46409628	46411321	chr17:46409655+46409715	AGCACCTCTGCCTCTTGCAAATAGACACTGGATCCCTACAACAGACCTTGGGCTTCAAAG	exon sense-overlapping	13.6062	12.0424	13.5159	13.6427	13.66	11.7321	11.4497	12.9453
0.0276264	-3.04162	AK156036	AK156036	4352	chr12	-	40620348	40624690	chr12:40620397-40622518	CAGGCTACCCCAGGAATGATAGGGAGAATGAAGCTCAGAGATGTTAAAGATATTAAAGAA	natural antisense	2.97778	4.58262	2.50605	3.78394	2.64334	5.01331	4.57362	4.16093
0.0281095	2.05137	AK156234	AK156234	3164	chrX	-	16267002	16270164	chrX:16267061-16268672	TTATTATTTTATTTACCTTTCAAATGTTGTCCCCAAACCCAGACCCTTGTCCATGAGCCC	intergenic	7.22562	6.18903	7.79987	7.01868	6.8583	5.98802	6.27501	6.30406
0.0281403	3.14114	uc009mcf.1	AK029875	3262	chr8	+	71026791	71126569	chr8:71126476+71126569	CAACACACACTGACATATCCAGACACAGAGTGTAAGGAAGAAGTTTATTACATATATGTA	intergenic	16.1799	14.5286	15.6125	16.6554	16.2717	14.9239	13.7595	14.9023
0.0281686	-2.84342	ENSMUST00000161196	Foxj3	3071	chr4	+	119539691	119604864	chr4:119604801+119604864	AGGGCTGCACAGAGAATCCCTGTCTTGAAAAAACAAAACTAAAAGCAAACCAACCAAGCA	exon sense-overlapping	10.1371	11.6447	9.90044	10.1921	10.3186	11.777	12.3154	10.8416
0.0283095	-5.72509	ENSMUST00000166127	4930431P03Rik	4237	chr14	-	44955216	44961307	chr14:44957205-44957684	TCACAGATAAGATCACTCCCTTTGATTCTTGGGTGCCTCCCTTATCCCAGGTCTCTATTT	intergenic	6.73554	9.25284	6.27698	7.32596	6.60368	9.82484	10.0395	7.8942
0.0287167	-7.69538	NR_040374	A230028O05Rik	2793	chr16	+	25059638	25069058	chr16:25068848+25069058	CCAGTATACTCTATGTATCCCCAGTCATGTAGGCACATGGAAGCATTATAAATGAGGATG	intergenic	6.26212	9.20611	7.16691	5.74748	5.87196	8.08418	10.6404	8.89377
0.0288126	-15.697	TCONS_00029380	XLOC_022774	164	chr7	-	59470179	59471664	chr7:59470193-59470297	TTCCCAGTAATCACTCTCCAGTTCCATGTGACCTTTCCTAATCTGAGCCAGTTTTGGAAA	intergenic	9.26441	13.2368	11.4764	7.56211	8.75469	13.5563	13.4507	12.7036
0.02897	2.17086	mouselincRNA1040-	mouselincRNA1040	20625	chr3	-	105295744	105316369	chr3:105296047-105296106	CTACAAGAGTGAATGGCATATGGACTAGGAGCACATAGTTTTCCCCCTCTTTCTCCTTCT	intergenic	8.7867	7.66844	8.14745	9.03108	9.18158	7.54297	7.61564	7.8467
0.0290286	-107.775	uc.255+	uc.255	232	chr4	+	91252420	91252652	chr4:91252593+91252652	TGGCAAGGTACTGCTTTACGAAAAGTTCTCCAGTATTCTTACAATAAGCGTTTATAATGT	natural antisense	6.16507	12.917	9.6214	6.23049	2.64334	12.565	12.8859	13.3
0.0290409	-2.89725	ENSMUST00000117162	Gm12439	365	chr4	+	48675155	48675520	chr4:48675267+48675520	TTGTTCCCCCAACCCCTGGTGAAACCCCTATGTGAATTCAGAGCATGAACTAAATTATTC	intergenic	11.0338	12.5685	11.5387	10.999	10.5637	12.5809	13.1928	11.9318
0.0290518	-3.35338	ENSMUST00000180933	9030407P20Rik	2307	chr7	-	120673438	120677520	chr7:120673461-120673734	GGACAATGCATGCTCATCTACACATGTCCATGTATACACACATAAATGTAATAAATCCTT	bidirectional	2.5715	4.31711	2.50605	2.56511	2.64334	4.06133	3.56774	5.32227
0.0290755	-3.57262	uc007dxj.1	AK139544	802	chr1	+	181653378	181678008	chr1:181677742+181678008	TATTGTGCCCTCTTCTGGCTTCTATAGCACAAGCATGCATACAATACACAGGCACACATG	intergenic	9.26104	11.098	8.68395	10.3471	8.75207	11.2662	10.9411	11.0868
0.0291411	5.51295	TCONS_00004184	TCONS_00004184	80	chr11	+	117095807	117107073	chr11:117095830+117107031	GTCATCCGCAGCTGCCTGGAGAAAATCCCTACAAGCTGTGGTTAGCAAAACAGTTCCCAC	intergenic	6.48921	4.02639	6.20238	6.86919	6.39608	4.79445	4.68262	2.60209
0.0292127	-6.1165	NR_015538	Gm2518	2478	chr19	+	8774484	8776962	chr19:8776893+8776962	TAAAAAACCAAGCATGGTGGCTCAAGCCTTTAATCCCAACAATGAAGGGTAGGGAGTTAG	natural antisense	2.5715	5.18421	2.50605	2.56511	2.64334	6.75309	4.41891	4.38062
0.0292337	-2.74223	ENSMUST00000145265	Gosr2	917	chr11	-	103678932	103697698	chr11:103687598-103697629	GCCCCTATACCAACAAACGAACAATAGTAGAAAATGAGATCCAAGCAAGCATAGAGCAAA	exon sense-overlapping	4.89667	6.35202	4.5542	4.39638	5.73944	6.16565	6.34684	6.54357
0.029454	-6.51957	ENSMUST00000139332	Dph2	2558	chr4	-	117888906	117892020	chr4:117889945-117890017	TGAAAGTTGGGGTTGGAGTTGAAAAAACCGGGATAGCTTTCTTTTCTCCTTCTACGTCAG	exon sense-overlapping	2.5715	5.27628	2.50605	2.56511	2.64334	5.40735	3.80474	6.61674
0.0295165	6.39108	NR_040672	Fhad1os1	997	chr4	+	141982991	141986797	chr4:141986603+141986797	AAGATATAGAGTTGTGCTGGCTCTGAAATGTACCGTGTAGCCCAGGCTGCCTCTGAAAGG	intronic antisense	7.40627	4.7302	6.86366	7.39121	7.96393	3.27346	5.21236	5.70479
0.0295209	-3.58461	ENSMUST00000175966	Scnn1a	2154	chr6	+	125321278	125344389	chr6:125331154+125337796	AATCCCCAAGTGGACAGGAAGGACTGGAAAATCGGCTTCCAACTGGAATTATTCTCAGTT	exon sense-overlapping	5.59662	7.43844	6.41679	5.24307	5.13002	7.70379	7.91048	6.70106
0.0296078	-2.19072	ENSMUST00000142654	B4galt7	1213	chr13	+	55600064	55608018	chr13:55607943+55608018	TGAGCAGATGCCAATTAAGAGTTAAAGAGCCCATTGTCCCTCAAACACAGGAAGAGACCT	exon sense-overlapping	2.91037	4.04177	2.50605	3.58171	2.64334	4.06256	4.11558	3.94717
0.0300907	-5.41985	TCONS_00009594	XLOC_007401	573	chr14	+	111716788	111718137	chr14:111718077+111718137	GTGCTTCTCTGCCATTCGGTATGCCCCTCCTTAGAATTGGGAACAAAACACCCATGGAAG	intergenic	9.261	11.6993	9.25101	9.03698	9.49502	11.7893	12.9131	10.3954
0.0304351	-168.994	ENSMUST00000133430	Psme4	695	chr11	+	30811536	30813729	chr11:30811882+30811977	CTCAGTATTCTGCTATCTGTAGTTCTGCAGGTCAAAATGCAGCTTATGAACTTAGTATAT	exon sense-overlapping	4.84684	12.2477	9.33209	2.56511	2.64334	11.9228	12.6987	12.1215
0.0304651	3.22577	uc008bkx.2	DQ561384	101	chr17	+	27331896	27331997	chr17:27331937+27331997	ACAGCTTGACGGTCCTCTGTCCTGGATCAGTGGTGCCAAATACTTCCTTGAGTCCAACAG	intergenic	8.45227	6.76262	9.26543	7.80334	8.28803	6.89141	7.17614	6.22031
0.0309311	-2.48419	uc007ugq.2	AK041758	3089	chr14	-	62690321	62693410	chr14:62690508-62692004	CCTTCTTCCCAAATAATCTCCAAGTAGATAATTTTCCAGGAAATGATTACCTACATCCTT	natural antisense	4.63985	5.95263	4.86337	5.08475	3.97144	6.36604	5.84308	5.64877
0.0310436	-2.41282	AK089761	AK089761	2978	chr19	+	13348036	13351004	chr19:13350637+13351004	GGGCACTAACACCTCTCTCATTACTTACAATCTTTTGGTAATATGGCCAAATATTTTCTT	intergenic	6.09679	7.36751	6.67574	6.04591	5.56873	7.01868	7.30553	7.77833
0.0310514	2.2816	ENSMUST00000134840	Pecr	1120	chr1	-	72259166	72284259	chr1:72275697-72275802	AAATCAGAGCTCTACCTGCCTCTGTCTTCCAAGAGCTAGGATCAAGGGCCTGCACCACCG	exon sense-overlapping	14.4762	13.2862	14.6346	14.709	14.0851	13.7672	13.3772	12.7142
0.0312502	-6.52612	ENSMUST00000147943	Tub	747	chr7	+	109027222	109029360	chr7:109027584+109027752	ATGAAAGTCAACCCTTTGAGTTAACAGCTTGTGGAGTACTTCCACTGTGTTCCCAGGTCT	exon sense-overlapping	3.19969	5.90591	4.39062	2.56511	2.64334	5.79354	4.96213	6.96207
0.0314286	-238.333	uc.418+	uc.418	217	chr11	-	88049934	88050151	chr11:88049950-88050009	CAAAGCATTCTTAATCCATCTCTTCAGATATGTCTACAGAAAGACACATGAAAAGCAAGA	natural antisense	3.30731	11.2041	3.6876	3.59098	2.64334	6.50133	14.456	12.6551
0.0314784	8.19578	TCONS_00010817	XLOC_008076	541	chr15	+	73675656	73679555	chr15:73679451+73679555	TCAAATCAGATCACAGACTGCACAGACCTGGAGACTCCAACTCTACAGAAAGAGTACCAA	intergenic	6.15555	3.12066	5.92007	7.79474	4.75183	3.12803	3.63188	2.60209
0.0315126	-34.8015	TCONS_00004220	XLOC_003878	562	chr11	-	5692443	5699963	chr11:5692609-5692672	TTTACAGGATTTCATCAGGCTCTGCCCAGGAAGTCTCTATTCCCAGTTTCCAAATGAGCT	intergenic	5.76013	10.8812	8.87628	4.23238	4.17172	11.2439	10.4042	10.9955
0.0315826	-2.00549	ENSMUST00000132218	4930405D11Rik	568	chr11	+	90883344	90894999	chr11:90887680+90887740	ATAAGGAGCCTGCATCCCTTCAATTTCTGAGCCAGTTATCCCAGAAAAAGTTAATGCTAG	intergenic	5.18785	6.19181	5.39932	5.32592	4.83832	5.85669	6.69148	6.02725
0.0316803	5.31648	mouselincRNA0813+	mouselincRNA0813	26050	chr19	+	14657056	14683106	chr19:14683047+14683106	GAATCATTAGTCATACATAGACATGTAGACACATAGATACAGACAGATGGACACACACAC	intergenic	8.7399	6.32942	8.98985	8.64214	8.5877	6.72845	4.90775	7.35207
0.0317518	-9.53904	ENSMUST00000138314	Pdcl	772	chr2	-	37352118	37359189	chr2:37356178-37356266	ACTCTTGCAGCTGAACTGTATTCCCAGTCCTTGGTTTTTGGAGAAAGGATCTTATTATAG	exon sense-overlapping	9.99828	13.2521	11.9761	9.12467	8.89407	13.1617	13.0193	13.5753
0.0318245	-3.43728	ENSMUST00000129163	Pomt1	3340	chr2	+	32236684	32255001	chr2:32244173+32244233	GTTCTGGAAATGGCTACCGCACTCTGCAGATCGAAAGACCTATCCTCTCACCCCTGGCAG	exon sense-overlapping	7.55956	9.34083	7.2461	7.46966	7.96292	10.3548	8.89648	8.77119
0.0319565	-9.64234	AK153785	AK153785	1530	chr13	+	34119700	34122465	chr13:34122272+34122465	AGTTTCCCAGGTTCATCAATGACAACTGAGGTCTCTCTCCACTATAGACTAAATGGTAAT	intergenic	8.86701	12.1364	10.6238	8.85618	7.12105	12.058	12.1562	12.195
0.0319851	-3.66221	uc029vkd.1	BC060616	2119	chr5	+	104552088	104554207	chr5:104554032+104554207	TTGGGCTTCTTTTTCCCTTATGTTACATCATGAACATGCCACATGTTAACGTGTATAATA	intergenic	3.67015	5.54287	4.05746	2.56511	4.3879	5.79823	5.54405	5.28632
0.0320803	-2.26604	AK142388	AK142388	3083	chr9	-	79801183	79804263	chr9:79801326-79804003	GTGTAATGCCCTCTTTTCAGCTCTTTATAAGTGATTACATTACAGTTAAGACATTCTCTG	intergenic	4.90531	6.08548	5.54368	4.78127	4.39096	6.19269	5.81049	6.25326
0.0321463	-3.59689	ENSMUST00000128728	Gm15690	432	chr5	-	120479841	120480903	chr5:120480727-120480903	ATGATGAGGATCTCCATCTAGTTATCAGCCCTCCTGCCCACGAGGGATCCGCACTCACCT	natural antisense	8.96654	10.8133	9.47871	8.85743	8.56349	10.9767	9.86801	11.5951
0.0327596	-3.33139	AK048471	AK048471	1674	chr2	-	130388030	130389704	chr2:130388046-130389704	TTCTCTCCCATTTCCCGCCCAGTCCAGTTATTGTAATATTAAAGCCTAGTAGTCTCAACT	intergenic	9.59305	11.3292	9.69636	9.48093	9.60185	10.8643	10.7208	12.4023
0.0327661	-3.00889	NR_003552	Cyp2d13	1646	chr15	-	82636749	82642045	chr15:82640798-82640956	CAGCTGACCGCCCTGAAATGCCCATCTTTCAACACCTAGGCTATGGGGAAAAAGCTAAAG	intergenic	5.21903	6.80826	4.87084	5.1006	5.68564	6.02194	6.8888	7.51404
0.0328387	2.42803	ENSMUST00000130700	Selo	2688	chr15	+	89089083	89098180	chr15:89097760+89098180	CTTTTGTTTTGTTTTGAAGAGACCAGTTTGGCCTTGAAACTCAAGATCCACCTGCCTCTG	exon sense-overlapping	8.27388	6.99409	7.72541	8.36342	8.7328	6.92723	6.56258	7.49246
0.0328963	4.33265	humanlincRNA0650+	humanlincRNA0650	14298	chr14	+	106173308	106187606	chr14:106187467+106187526	ATGCCTTTCTGAGGTGTGTATACACATACACACATAGCATGTATAAATGAAGGGAAATGA	intergenic	9.53172	7.41647	9.6668	8.51562	10.4127	6.79843	7.39266	8.05833
0.0329979	-2.19291	TCONS_00008079	XLOC_006219	189	chr13	+	66283671	66284059	chr13:66283732+66283926	CTTCCCATTTTCTTACCTATAGAAGTAAGGTTCCAGTAGGTCTCCAACATCACGTCTTTG	intergenic	3.34305	4.4759	3.60267	3.78315	2.64334	4.44002	4.47388	4.5138
0.0330269	3.60286	TCONS_00012114	XLOC_009011	2125	chr16	+	20375582	20381015	chr16:20380913+20381015	TTGCTTTGGTGTTCTTGGAAATTCCCCAGATCCTCACCTTCCTAGAACTCACTTTGTAGA	intronic antisense	9.87677	8.02762	9.44168	9.89754	10.2911	8.07382	7.09789	8.91115
0.0332323	-3.35056	AK155988	AK155988	2010	chr9	-	69335280	69337283	chr9:69335328-69335816	TAAAATACTTACTGCTATCAGTTAGTCCTTTAATACCACCTCCTGCTATGGTAGGAGACA	intronic antisense	5.19019	6.93459	5.06574	5.5198	4.98504	7.97647	6.425	6.40231
0.0334299	-2.21293	ENSMUST00000120098	Gm13044	253	chr4	+	143487925	143488178	chr4:143488092+143488178	AAGAAAAAAGGGTATACCTAAGAAAAAAGGCCCTTCCATGGACCCTGGATCCGAGGAAGT	intergenic	2.90885	4.05481	2.50605	3.57715	2.64334	3.81905	4.08659	4.25879
0.0334868	-12.8757	TCONS_00013631	XLOC_010972	961	chr17	-	74519795	74528102	chr17:74527844-74528102	GCGGCTGATTCCCAGCGGTTCCCAGCACGGGGCAGAGGAGGAGGGCGTTGCGGGGTGGAG	bidirectional	9.1848	12.8714	10.7437	9.7309	7.07977	13.4269	13.0593	12.1279
0.0335399	3.7195	ENSMUST00000128313	Fam167a	368	chr14	+	63436408	63442056	chr14:63441989+63442049	GTGAAGGTCCCTGGGAAAATGCAGGTAAGTGGGTTCCATTGCCTGTGCCTCCAAAATGTG	exon sense-overlapping	5.66485	3.76974	5.44321	5.83139	5.71995	4.29822	4.4089	2.60209
0.0335934	-2.53814	ENSMUST00000118180	Olfr595-ps1	927	chr7	+	103235631	103236558	chr7:103236498+103236558	CCTCCTGCTCTTAACCCTGTCATTTATGGTGTTAGAACTAAGAAAATAAGAGAGAGGGTA	intergenic	11.6303	12.9741	11.9652	11.5363	11.3895	13.0847	12.2573	13.5804
0.0339543	-2.4693	uc009ixc.1	AK135830	1691	chr7	+	104908755	104913248	chr7:104913188+104913248	ACGAAATCCCCATTTTCACACATGAGTACCTTGACTTTAAAAGAGCTGAGTTAGAATACT	intergenic	4.59514	5.89925	3.87808	4.98166	4.92569	6.26085	5.87397	5.56292
0.0342773	-3.78523	ENSMUST00000123205	Fyn	333	chr10	+	39533269	39551424	chr10:39533273+39533333	GTTGCTACTTGTCGGAGCCTCAGCCTGCTCACCTGAGCTGGCTCTCCACATCAGTCGCCT	exon sense-overlapping	3.80075	5.72113	4.12463	4.63427	2.64334	5.60711	5.95296	5.60331
0.0343268	-2.4374	TCONS_00006701	TCONS_00006701	75	chr12	-	23022226	23026921	chr12:23022237-23026879	CCCTCCCAACTGAAAACTGTTCCAAGAACATTTTTAAGATAAAAGACCTTCAAAATGACA	intergenic	5.23272	6.51806	5.99918	5.04697	4.652	6.36776	6.62733	6.55908
0.0343908	2.85109	AK048273	AK048273	3777	chr11	-	103125187	103128963	chr11:103125216-103126770	TCAAGCATAATTCTGTCTACATAGTGAGTTGTCCAGGCCAGGAAGGGCTACATAGCAAGA	intergenic	4.97341	3.4619	5.19671	4.55858	5.16494	3.96503	3.81856	2.60209
0.0345675	-2.71144	TCONS_00006768	TCONS_00006768	85	chr12	+	86830124	86830506	chr12:86830153+86830478	ATCTGCTCCACCTGGTGCTGTAGCCTCAGCCCACAGAAAAGAGATTCTCCAGGAGCTCCA	intergenic	5.57452	7.01358	5.32472	5.6006	5.79823	6.67087	6.49059	7.87927
0.0346663	-6.1193	AA667917	humanlincRNA0544	400	chr5	-	124917494	124917895	chr5:124917579-124917858	ATGGATGCTGGGGATTTGAACTCAGGTCCTCATTGTATAACAAGTACGCTTACCCCTTGA	intergenic	6.40218	9.01555	5.98177	6.81591	6.40887	7.88563	8.61129	10.5497
0.034751	6.17349	ENSMUST00000140458	3110062M04Rik	709	chr6	-	34875345	34876980	chr6:34875406-34875455	AGAGAGATGCTCTCAGGCTGCCTCAGGTCTCACGTCTTCTTCTTGCTTCCTCTTCTCAGC	exon sense-overlapping	12.699	10.0729	13.4992	13.0354	11.5624	9.13105	11.1814	9.90619
0.0348148	6.25921	ENSMUST00000140663	Rabepk	1223	chr2	-	34785030	34799901	chr2:34785376-34785502	TACACATTTAGTCCCTAGCACCACACAGACCAAGCGCAATGGCAGATGAGTGTCTATAAT	exon sense-overlapping	13.4662	10.8202	12.742	14.8778	12.7787	11.7375	10.307	10.4161
0.0349377	5.88176	ENSMUST00000143048	Arhgap6	5494	chrX	+	169036610	169251527	chrX:169248453+169248515	GGTGGTAGATGTTTTTTCTTCTGTTGCCTTTCCTCTTCTTCAAGTCTATGCATCACTTCC	exon sense-overlapping	13.0321	10.4758	11.8313	13.3785	13.8864	11.2644	10.6974	9.46567
0.0349526	2.24529	ENSMUST00000159306	Rnf123	1137	chr9	-	108052224	108059730	chr9:108056413-108056520	ATGCTGCTTCGGCGTCTGGCACAGGCTTCTGCCCTCACAGCTGCTGAACCAGGTGCTGAA	exon sense-overlapping	6.14507	4.97817	5.49246	6.60972	6.33303	5.28632	4.89729	4.75089
0.0349799	-2.19025	ENSMUST00000113837	Adrbk1	3476	chr19	-	4286000	4306030	chr19:4291308-4291366	ACCCTGGCTGTTACCACTCTGCAGCTGACCATGAATGACTTCAGTGTGCATCGAATCATC	exon sense-overlapping	5.9217	7.0528	5.72761	6.13833	5.89917	7.73145	6.76116	6.66579
0.0350383	7.18231	NR_033783	4933429O19Rik	1629	chr14	+	48878872	48887112	chr14:48885487+48885547	AGAGAGCGTCTCCTGACAAATCCCACTCTTGGAAGGTGCTTTGTACTTGTGGATTTTTGT	intergenic	5.67739	2.83295	4.33878	5.46403	7.22938	2.39364	3.5031	2.60209
0.0351115	-2.22147	AK036031	AK036031	1449	chr16	-	75024453	75025902	chr16:75024473-75025902	ATGGTCCCTACTGTTTGCCTCTGGTCTGGCTTTACAGGCACAAGATACTTACTGAAAATC	intergenic	5.38523	6.53675	5.17299	5.70924	5.27346	6.11078	6.31599	7.18347
0.0351905	2.22371	AK156542	AK156542	3440	chr5	+	4885500	4888912	chr5:4887959+4888048	CAAGTTCCAGGACAGAAAGGAATACTGGGAGGAACCCTGCCTTGAAAAACCAAAACTGAA	natural antisense	7.23636	6.0834	7.77332	6.56711	7.36865	6.05412	6.27009	5.92598
0.0352182	-3.19712	humanlincRNA2021+	humanlincRNA2021	47643	chr12	+	119036890	119084533	chr12:119084460+119084519	GCCAAATGGAGTCTATAATGAAAACTCTGATTTCCATTGTGAAGGCTTAGGATTTTATTC	intergenic	3.00125	4.67803	3.79532	2.56511	2.64334	4.73393	4.02983	5.27033
0.0352384	-36.337	mouselincRNA1413-	mouselincRNA1413	12068	chr7	-	124716819	124728887	chr7:124716828-124716887	CCATGCCTCAAAATATATTTCCTCTGTTTGATGATTGCAAAATTCCCAGTAGTATACTGA	intergenic	4.74958	9.93295	7.92557	3.67983	2.64334	10.5533	9.28647	9.95904
0.0352991	-6.63957	ENSMUST00000137599	Col6a1	925	chr10	-	76715015	76719236	chr10:76715071-76715270	ATAGTGCAGCCCAAACTTACATTCTTTATGACCTAGCAATTACCTGTTCCTCTCCTATAG	exon sense-overlapping	4.06826	6.79935	3.60348	3.98154	4.61977	5.18978	7.31772	7.89056
0.0355558	2.55714	CK620017	mouselincRNA1031	497	chr3	+	95696484	95696981	chr3:95696776+95696981	AATAGAGCAAAAAGGGACCATGTCTGCCCCGGTGCTGGCTAGATCTTATTTGCTTACTTA	intergenic	4.44069	3.08616	5.15475	4.12076	4.04656	3.24929	3.40709	2.60209
0.0355712	-2.02792	ENSMUST00000146475	Trpc3	2811	chr3	-	36669202	36690167	chr3:36669316-36670871	TTTGCAAACTCTCAGTGTGTCTTGGTGGAGCTCTGTCCTCAGGGTAACAATCTTGCTAAT	exon sense-overlapping	5.76438	6.78438	6.03331	5.35865	5.90118	6.95257	6.28572	7.11484
0.0358004	8.03954	ENSMUST00000121615	Gm11950	838	chr11	+	3628823	3629661	chr11:3629556+3629661	TCTGTCCGTTCCTAGCCACAAATTTTGTTTCCCTTGTTCTAGAGAGAGTATCAAGGCCCA	intergenic	8.92677	5.91965	10.0624	9.66117	7.0567	6.34842	5.71409	5.69645
0.0358861	-4.4271	TCONS_00011016	XLOC_008771	351	chr15	-	96550625	96552031	chr15:96551776-96552031	GCAGGAGAGGTGTCTATCAGCCTCGAAGACAATGTCCCAAGCTCCCAGCATTCTAGCCAG	intergenic	3.13154	5.2779	2.50605	4.24524	2.64334	5.98844	4.58249	5.26278
0.0360146	6.34614	ENSMUST00000153977	Sf3b4	437	chr3	+	96172546	96173346	chr3:96173255+96173346	TAGTTTCTGGAACCATTCTCAACCATTCTCTGTGTAGTCCTGGCTGTCCTAGATCTTGCT	exon sense-overlapping	9.83365	7.16777	9.20019	9.76522	10.5355	6.19526	6.62858	8.67947
0.0360946	2.16189	uc007sqr.2	DQ549389	85	chr14	-	24366794	24366879	chr14:24366833-24366879	TAGTAAGGTCCTGTAGCCGCCTCCTGCCATGCCTACCTCCAGATCCTATTAGCCCTATAA	intergenic	13.3746	12.2623	13.7595	13.4559	12.9084	12.6938	12.2907	11.8024
0.0362312	2.86922	uc007zme.1	Senp7	1841	chr16	+	56048337	56077136	chr16:56072863+56075476	ACAACAGACACGACACAAGGGGGTGTGGATCTGAAGCCCGAGGGGTCCTGAGGTGACAGC	exon sense-overlapping	6.65536	5.1347	6.95719	7.25054	5.75834	5.47595	4.86574	5.06241
0.0362891	-2.46686	ENSMUST00000130919	Gm14003	313	chr2	-	125282687	125283978	chr2:125282701-125282836	TTGTCCATTTCCAGCTTCACAGGACTCTGTAAATAAACTGTCTCCTGGTTGGTCATGAAA	intergenic	4.63761	5.94028	4.6498	5.20169	4.06133	5.80934	5.56719	6.44431
0.0368088	-4.07142	humanlincRNA0520+	humanlincRNA0520	12604	chr10	+	96566232	96578836	chr10:96578716+96578775	ATTTGACAAACTTGAACATCAGCCTGCTCCCTCCAGAGTCTGGATTCTTTGTTGCCAACA	intergenic	7.41785	9.44338	7.43524	7.07776	7.74053	9.63034	8.27364	10.4262
0.0368842	2.61697	uc009kpq.1	AK054221	451	chr7	+	143628073	143629463	chr7:143629403+143629463	AATTCATGAATATTCTCCTGCCTCTGAGTGTTGGAATTAAAGGCATGGACTACTACATCC	bidirectional	11.4095	10.0216	11.3132	11.4503	11.4649	9.7184	10.903	9.44332
0.0372778	6.26037	ENSMUST00000150731	Ppm1m	700	chr9	-	106197534	106198338	chr9:106197650-106197741	TAAAGAAGTCCAGGTATAAGGGCACACCATAGTCACCATTCCTTGGACTGTGGAGAAGTT	exon sense-overlapping	9.74483	7.09858	10.513	10.5905	8.1309	6.5461	7.16418	7.58545
0.0373782	-10.3459	TCONS_00006649	XLOC_004931	1442	chr12	+	3193143	3201031	chr12:3194015+3194075	TTTCCAGCTCTTCAGAAACTAAGTTCAGGATCCTATAAAATTGGTTCCAAGGCCATTAAG	intergenic	3.1709	6.54189	4.30425	2.56511	2.64334	5.43619	5.77535	8.41413
0.0375352	2.60819	ENSMUST00000146798	Mir17hg	536	chr14	+	115043670	115044506	chr14:115044377+115044426	AAATCCATGCAAAACTGACTGTGGTGGTGCTTTCTACACAGGTTGGGATTTGTCGCAATG	intergenic	4.57164	3.18859	4.46577	4.8394	4.40975	4.02862	2.93507	2.60209
0.0376278	-2.79748	ENSMUST00000132008	Ddx20	2257	chr3	-	105681488	105687444	chr3:105682735-105682897	AAGCCTTGGTAGCTCAACATTTGGCTGATATCCTTTCTTCTAAAGGTTTTCCTACTGAAT	exon sense-overlapping	2.94622	4.43035	2.50605	3.68926	2.64334	4.77369	3.81358	4.70377
0.0378783	-57.7026	ENSMUST00000139156	Akr1b10	1280	chr6	+	34384280	34396947	chr6:34388888+34390079	CTGGCCACAGGGATTTCAGATGATAAAGGCAGTATTCTCAGCAGTAAATATACGTTCTTG	exon sense-overlapping	4.50232	10.3529	8.29852	2.56511	2.64334	10.1078	10.8685	10.0823
0.0378939	5.77745	ENSMUST00000127864	Gar1	522	chr3	-	129825551	129827280	chr3:129827183-129827280	AGGGTTGAATTTGCCTTATTTTTATGTGTTTTTGTGCAGTCCACAGCACTGTCTTATGTG	exon sense-overlapping	6.41967	3.88923	7.0728	6.48958	5.69662	3.94938	5.11623	2.60209
0.0380566	-5.67129	AK133236	AK133236	3561	chr7	-	56046378	56049939	chr7:56046588-56047598	CCATACTCCACACCTGGGCTTAAAACAAAAGCACATTCTTATAATATTTCTGTGTTTCTT	bidirectional	6.64379	9.14746	7.65764	6.10788	6.16584	7.8933	9.50793	10.0412
0.0380812	-6.23947	ENSMUST00000135408	Bmp4	517	chr14	-	46386995	46390535	chr14:46387009-46387155	GCGCCCTACTCTCAGGCAGCGCTATGGTTCTCTTTCTGGTCCCTGCAAGGCCAGACACTC	exon sense-overlapping	3.19907	5.84049	2.50605	4.44781	2.64334	4.66015	6.24887	6.61245
0.0384973	2.62734	AK156467	AK156467	2261	chr18	+	73800900	73803160	chr18:73803093+73803160	AGAAAAGGAAACATCTGCCAGTCTAAGAAGCCAGGCATAGTGTGCTAGAAAGATGGGTCA	natural antisense	4.55131	3.15771	4.37812	5.1149	4.16093	3.04828	3.82276	2.60209
0.0385062	-4.99636	ENSMUST00000180401	2610020F03Rik	588	chr16	-	21907921	21908777	chr16:21907963-21908452	GGGTCTCTGCATCTGCCCCTACCCTAACATTTATTTTTGCATTTAATTTTTAGTCAATAA	natural antisense	10.614	12.9349	11.6211	9.85466	10.3663	13.702	13.2472	11.8554
0.0391497	-3.67131	ENSMUST00000120448	Gm11255	1180	chr4	+	75324500	75325680	chr4:75325549+75325680	ATATGATATCAGGGATTTCTTCAGTGCCAACCCTTTCACCACCTCTTAGACCTCTGGAAG	intergenic	8.23634	10.1126	7.51679	7.9421	9.25013	10.4478	9.43768	10.4525
0.039182	3.62084	ENSMUST00000158897	Gm22326	351	chr7	-	74962346	74962697	chr7:74962405-74962697	TGATTCACCTCTGGGTGTTCCTGTGAGGGTGTTTCCAGAGATGGGTAGATCATAAAATGT	intergenic	7.03015	5.17383	7.0612	7.60404	6.42522	4.92929	6.15684	4.43536
0.0393811	2.37423	ENSMUST00000131347	1810059H22Rik	546	chr5	-	148958669	148969882	chr5:148958683-148958730	GAGTCCTGACGTTGCTACGGAAGTCAAGGAAAAGCCTTCTGCCTCCTCAGGCCTTCTTGC	intergenic	10.7806	9.5331	10.4853	11.1614	10.6949	9.20876	9.13392	10.2566
0.0395205	-2.89128	AK082637	AK082637	2042	chr18	+	83490413	83494417	chr18:83494357+83494417	TAACACTACATTGAACAGCTTTCCGTTCTTCAATACTGCTCCTATAAAAAGCTCTCAGAG	intergenic	2.5715	4.10321	2.50605	2.56511	2.64334	3.53344	3.66129	5.1149
0.0396215	9.40357	ENSMUST00000123255	Socs3	490	chr11	-	117968874	117970047	chr11:117969802-117970047	TTCTAAGTCAGTGTCTCCTCCACTTCTGGATCTCACAGCTTCATCTTTTGGACCTGTCTA	exon sense-overlapping	12.6209	9.38772	11.0707	13.8884	12.9037	9.64997	8.08647	10.4267
0.0396798	-8.25342	ENSMUST00000128919	8030453O22Rik	370	chr6	+	39527512	39541337	chr6:39529700+39529819	TAAGACCTGAGTTCAGCTTCTAACAGCCACATGAAGAGGCTCGCCACCACCTATATATAA	intronic antisense	3.86178	6.90678	2.50605	4.07952	4.99978	7.69721	5.50254	7.52058
0.0397147	-2.16413	AK027997	AK027997	600	chr12	-	75610686	75611286	chr12:75610700-75611286	CTGACTTCTCTCCAAGGTGGACCATTAGCTGTAAAAATGGAATAAACCCTTTTGTCCCTG	intergenic	2.94137	4.05516	2.50605	3.67472	2.64334	4.02782	4.12622	4.01144
0.0397667	-7.24498	ENSMUST00000118443	Gm11285	322	chr13	-	22083465	22083787	chr13:22083612-22083670	AGACCAAGATGAAGAGACAGACGAGCCATCAGCATCTGGCACTGGTTCCTGCATCAAAAC	intergenic	2.5715	5.42848	2.50605	2.56511	2.64334	7.32626	4.39717	4.56201
0.0398735	-4.04621	ENSMUST00000135180	BB218582	314	chr2	-	106642913	106643388	chr2:106643326-106643388	GTACATGCCCAACCTCTGTCTTAACTGATACAAAGATTTCAAAGGAACAATGTTCAATTT	intergenic	3.56721	5.58378	3.88992	4.16837	2.64334	4.85565	5.40306	6.49262
0.0399243	-3.62742	uc009pph.2	DQ540543	109	chr9	-	54234028	54234137	chr9:54234042-54234137	AATGGGGGCAAACCCTAGCTGACCCTGCTTCCACTGCTGACAACACAGGGATGGATACAA	intergenic	7.08411	8.94305	7.02413	7.78957	6.43862	7.98719	9.50659	9.33536
0.0399854	-7.6823	AK149278	AK149278	3445	chr17	-	53632341	53635834	chr17:53632355-53635578	GCTTAAAAAGAACCACTACTACCATGGGAAATCTCCCTTCTGGTCACAGTGGAAGAAGTT	natural antisense	3.48958	6.43112	5.26029	2.56511	2.64334	7.23633	5.81179	6.24523
0.0400727	-2.67435	ENSMUST00000122919	Ccnl1	4134	chr3	-	65946150	65958199	chr3:65948030-65948261	GTGTATGTTGTATAGGAAACTTCTCCTCAGCTAAATCCTGTTTTTAATATGTCCTTTTCC	exon sense-overlapping	2.92311	4.34229	3.56088	2.56511	2.64334	4.16342	3.84671	5.01676
0.0401913	5.17585	ENSMUST00000154223	Gm13219	1843	chr2	+	9352519	9411632	chr2:9411540+9411632	GGGAAACATCAGATTCTCCTTTCTGTTTTATCTACTTTACTTCCTCTGCCAAGTTTCATA	intergenic	7.154	4.7822	7.15742	8.29604	6.00854	4.8394	5.51018	3.99702
0.0402445	-2.63357	AK156221	AK156221	1981	chr3	-	10772918	10774899	chr3:10773035-10774899	TATAAGAACCACTTTACACACCGCTTCATCAACTGTATAAGGCAAAATCACAAATTCACT	intergenic	5.37365	6.77067	5.70285	5.52408	4.89402	6.23707	7.54719	6.52774
0.040263	-48.9918	ENSMUST00000128014	Btd	689	chr14	+	31641027	31667171	chr14:31641140+31665881	TGCGAAGCAGGGTGTGCAGATTATAGTGTTCCCAGAAGATGGTATCCACGGATTCAACTT	exon sense-overlapping	6.25933	11.8738	8.8358	7.29885	2.64334	11.8262	11.4906	12.3046
0.0403534	-81.8989	ENSMUST00000124624	Cd44	1907	chr2	-	102851892	102901458	chr2:102851907-102853014	AGGCTGATATGAACGGGTGCAGGATTCCAGTCATTCTCAGGAAATTGTTTGAAGCCTTTC	exon sense-overlapping	4.65029	11.0061	8.74243	2.56511	2.64334	9.94389	11.1471	11.9271
0.0404353	-4.33883	ENSMUST00000133299	Gm16150	673	chr1	+	38239699	38246666	chr1:38246606+38246666	ACTTGCTTCCATGTGGCCCCTGGTTGAGTCACAACATGTACCCATGGTTTGGTTTGTTCA	intronic antisense	6.24117	8.35848	6.6321	6.3264	5.76501	7.47857	9.65442	7.94245
0.0408581	-3.23543	ENSMUST00000135689	Rcn3	381	chr7	-	45091335	45092123	chr7:45091349-45091440	AGAGAAGTTAACTGAAAAGACAAAACTGTGGCACTCACCTCCTGGGAGAAGGCGGAGCTA	exon sense-overlapping	5.25236	6.94632	5.43195	5.32104	5.00411	6.59736	6.20939	8.03221
0.0413339	-3.38259	AK142756	AK142756	2125	chr3	-	79641610	79643735	chr3:79642226-79643735	TTTAATACGTCTGGTTCCTCAAACACTTTGTCCTGTGCCTATGTTCCTGTTTCTATGCAG	intergenic	3.12339	4.88152	4.16173	2.56511	2.64334	5.09581	5.23259	4.31615
0.0414524	-2.76816	ENSMUST00000181006	Gm26875	950	chr13	+	67699081	67700031	chr13:67699411+67700031	TTCACCCGTTCTGCTGATGCCCCCTGTTTGTGATGGCTATGAACTACAAGAAATATGACA	intergenic	12.3549	13.8238	11.6635	12.2989	13.1022	14.018	14.162	13.2914
0.0421869	-4.45198	ENSMUST00000149827	Timm44	3041	chr8	-	4259730	4275885	chr8:4265953-4266112	TTTGCACCCAATTGTTCTTGCCTCTTTGCTTGTAAGGCAAGAGAAGGCATCTTGTCCAAG	exon sense-overlapping	3.13862	5.29306	4.2074	2.56511	2.64334	5.01518	4.60159	6.26242
0.0423903	2.09254	uc008btb.1	Pim1	1095	chr17	+	29493086	29495459	chr17:29493105+29493721	TATGCCTTGCTTGCATAGAACCCGGAGGAAAGCACACCCTGAGGACCCGAGTGTACAGTC	exon sense-overlapping	10.4258	9.36053	10.0208	11.1196	10.137	9.55305	9.30475	9.2238
0.0424075	12.9558	AK083579	AK083579	861	chr10	-	128882298	128883159	chr10:128882312-128882980	TCACATGACACAATCCAGCACTTGAACCTGAAAAAAGAAAAATAAAAGCAGTCAAAGAGT	intergenic	6.75604	3.06051	6.96283	8.78587	4.51942	3.25668	3.32276	2.60209
0.0426143	3.16212	ENSMUST00000130076	Galp	147	chr7	+	6202800	6211366	chr7:6202868+6211303	AGAAACACCGGAATCTGCACCTGCTCACAGGTCCTCCCCGTTTCCTCCAAGGCCGACCAG	exon sense-overlapping	11.4135	9.75266	10.8822	12.048	11.3104	10.5661	9.68789	9.004
0.0427905	5.68437	mouselincRNA0009-	mouselincRNA0009	10457	chr1	-	35004701	35015158	chr1:35004754-35004813	ACTAAGTAACAGACACCCAGACTATCTTCCCATTCTGCACTTGGGAAAATGGTACGGACA	intergenic	9.45925	6.95225	8.23289	9.33731	10.8075	6.29778	6.82574	7.73323
0.0431783	-12.7918	ENSMUST00000121207	Gm11848	973	chr4	-	17032687	17033660	chr4:17032701-17033660	AATATTATGAGACCTATCACACCACCACAGGCCATGATCACAAAGCAAACAAAGAAATAA	intergenic	10.7252	14.4023	12.9398	10.15	9.0857	14.946	13.376	14.8849
0.0434612	-440.314	uc008gfl.1	AK181808	1026	chr19	+	5843982	5845008	chr19:5844760+5845008	GAAAAATAAAGTTGTGATTAATGTGGCCCCAAGACTTGCGCCTTCAATCTCCATGGTCCC	intergenic	2.5715	11.3539	2.50605	2.56511	2.64334	5.35298	14.8222	13.8864
0.0434905	-2.75071	ENSMUST00000144411	6430503K07Rik	476	chr2	+	147187423	147188407	chr2:147188347+147188407	TTTGTCCAGGCCCGGTTTTTGCATTTATTTCAGTGGCGAAATAATACATGATTGACGCTC	intergenic	3.08813	4.54793	4.05594	2.56511	2.64334	4.47751	4.37103	4.79526
0.043839	-5.06876	AK015485	AK015485	1265	chr12	+	77683060	77689491	chr12:77689428+77689491	CTTCCTGTTCCCGCAGCAGCAGGAATTTTTATACCAGGGAATAAACAATAAAATTTCAAT	intergenic	3.36494	5.70657	4.88637	2.56511	2.64334	5.43514	5.44909	6.23548
0.0438799	-34.7458	uc029wxn.1	AB033516	87	chr9	-	5663971	5664058	chr9:5663985-5664058	CCTGCTTGCTCAGGGGTGGAGCTTCCCGCTCAATCTTTCTGCCACGCCTACTGCTGGAAC	intergenic	6.45186	11.5706	6.25914	7.07977	6.01665	13.3415	8.10652	13.2638
0.043889	5.2427	uc009dii.1	AK078466	1763	chr6	-	114920053	114921816	chr6:114920142-114921316	CACTTTACTTTGACAAGTTTCCTCTACATATAAAAAGCACCTCAGCTTCTCAGCTTCCAA	exon sense-overlapping	6.36847	3.97816	5.4901	6.98129	6.63402	4.70969	4.62269	2.60209
0.04393	3.00294	uc008gtc.1	AK044380	695	chr19	+	11818244	11831258	chr19:11831162+11831258	GGCACAGTACAAATGTGGTACACAGACACACATGCAGACAATACATACATACATAATAGA	natural antisense	15.9091	14.3227	16.0793	15.7055	15.9424	15.3564	14.0465	13.5652
0.0442303	2.10553	ENSMUST00000141979	Il1b	379	chr2	-	129365121	129367351	chr2:129366060-129367239	AACCAACAAGACTCCTCTCCTTTCTCCAGTGATATTCTCCATGAGCTTTGTACAAGGAGA	exon sense-overlapping	13.9035	12.8293	13.3666	14.52	13.824	12.7909	13.1203	12.5768
0.0442938	-7.53669	AK139724	AK139724	1106	chr9	-	28794295	28954347	chr9:28794312-28794765	TTCCCCCAGCTATGCAGTATTTGGGAGTACTAAACTTATTTCTGCACCAAACTTTTTGTA	intronic antisense	4.46412	7.37805	5.069	4.39436	3.92901	6.23881	9.26497	6.63039
0.0446231	4.2931	TCONS_00015935	XLOC_011667	555	chr19	+	3725626	3726656	chr19:3725700+3726201	ATACCGGACCGGCTTCTACCTCCTGAGTGCTGGGATGAAAGCACCCCTTACCTTAAGACC	intergenic	10.4306	8.3286	11.3723	10.6106	9.30895	8.69396	8.77822	7.51363
0.0446282	-3.63203	TCONS_00004339	XLOC_004125	482	chr11	-	56659597	56664948	chr11:56659623-56659829	AGAATGAGAAAGAGAAAGCAAGAGGAAACCTCATGGGATTGCTGAACACCTGCACAGACT	intergenic	3.56437	5.42514	3.83009	2.56511	4.29792	5.34458	4.80477	6.12608
0.0447078	3.31715	ENSMUST00000131300	Ppp1cb	2347	chr5	+	32459151	32517433	chr5:32517373+32517433	TGACATGTCTCAGAAAGCTTTTTTAAAACTCCATGCCTTTGCCTGTTAGAATATCACATT	exon sense-overlapping	5.46233	3.73238	5.47119	5.80195	5.11384	4.32505	4.27001	2.60209
0.0447704	-2.1298	AK135198	AK135198	1417	chr6	-	97282988	97284405	chr6:97283215-97284405	CTATAATTTCAGCCCCTAGGGCATATAGCAAGAGAATTCCAAATTGAAGACCAGTGAGAC	intergenic	2.95757	4.04829	3.66426	2.56511	2.64334	4.3114	3.89079	3.94267
0.0448749	2.38977	2_00003609	XLOC_002126	264	chr11	+	4223604	4231871	chr11:4231811+4231871	CCAACTGCATCTGCCTCCTGAATGCTGGGAATAAAGGTTTGTGCTTCTACCACCAAGTTC	intergenic	12.7631	11.5062	12.9037	12.9227	12.4628	12.1511	11.6203	10.7472
0.044896	-3.23963	ENSMUST00000173300	Otud4	722	chr8	+	79651329	79659220	chr8:79651409+79651671	GCAAGCCCTCCCTTTTAGAATTGTCTTTGAAGTTATTCATGTTGTAGAGCTTACATATAA	exon sense-overlapping	9.30096	10.9968	10.2829	9.08373	8.53624	10.6206	11.551	10.8188
0.0454063	2.34879	ENSMUST00000137435	Capg	734	chr6	+	72549431	72557741	chr6:72555690+72555750	CAGGGATGGAGGCTGCCGTGGATTTCAGGGACCTTGCCTCTCGCCTCCTGTTCACCTTAG	exon sense-overlapping	10.1747	8.94279	9.83973	10.3966	10.2877	9.16812	8.17666	9.48358
0.0455373	-3.35583	AU023027	humanlincRNA0567	572	chr14	-	61062279	61062729	chr14:61062389-61062729	CCCACGGGGGCTACCTGAGCTTGATCTATGAACCTCCACAAATGTGAACTAAATAAACTT	intergenic	10.2851	12.0318	10.0615	9.62297	11.1709	12.4319	12.4281	11.2353
0.045658	3.55132	AK016075	AK016075	1271	chr12	+	26346716	26371748	chr12:26371617+26371748	TCTTGTTCTCTCCCTTTCTGCATTCTGACTTCGGATTAAACTGAGAGCAGCTGGCCTAAT	intronic antisense	13.2605	11.4322	13.3816	13.9468	12.4532	10.8774	11.0604	12.3588
0.0457508	-3.70581	AK030409	AK030409	2414	chr4	+	54278925	54281339	chr4:54281241+54281339	ATGCGTCCTTTCACAAGGAATGGAAACTTCTTATTGTCTGAATTCCTAATTAGAGATATC	intergenic	3.22825	5.11804	2.50605	4.53537	2.64334	5.24118	5.15031	4.96264
0.0457877	2.73919	uc008roa.1	AK076796	257	chr3	-	140909769	140917459	chr3:140909792-140909861	ACATGCAATGCTGATGTGCCATGCTCTCCAACGAGCCCGCTGCCTCCTGTTTGCTTCTCT	intergenic	8.80623	7.35248	8.0667	8.57488	9.77712	7.31071	7.34842	7.39832
0.0461052	-2.1529	ENSMUST00000126819	Rhbdf2	2489	chr11	-	116603252	116624247	chr11:116603329-116603652	ATCAAGGACAACTATAGCAGTCTCTGGACACAGCCCAGAGAGAGGGGCATTGCGCCTGGA	exon sense-overlapping	2.98409	4.09037	3.74384	2.56511	2.64334	3.94808	4.18234	4.1407
0.0461261	-2.25614	AK083058	AK083058	3462	chr6	+	64983701	64987163	chr6:64987103+64987163	ACAAAGAAGTAGATCCCCTCAGTCTAACAGAAGGACGTAAGAAACATGTGTCACCTGACC	intergenic	4.18593	5.35979	3.88956	4.59309	4.07515	4.6618	5.61637	5.80121
0.0461661	2.72509	AI592225	AI592225	567	chr10	-	118502589	118556525	chr10:118502603-118502684	ATGAGATCATGTTTCTTCCACTTGCTGACGTCCAGCCATCAGCCGCGGACATGCTCCAGC	intergenic	4.79588	3.34958	4.99603	4.12951	5.26209	3.73593	3.7107	2.60209
0.0462507	-11.7545	AK078703	AK078703	1009	chr6	+	48544363	48545369	chr6:48545300+48545365	TAACTTTTCTCTTCCACTACCTCTGCTGGGTAGAGAAGAAGTTGAAACCTTATTAAAAAA	intergenic	5.35369	8.90883	4.38206	5.09023	6.58877	9.72515	10.2003	6.80103
0.0464034	-115.979	ENSMUST00000176650	Reg3g	2089	chr6	-	78466268	78468571	chr6:78466928-78467475	ATTAAGCATCAGCTATTCCCAGTAAGGAATCATGCAAGCAGAGCTTCAGTGACTGCTCTC	exon sense-overlapping	4.99297	11.8507	9.77047	2.56511	2.64334	11.4031	11.7559	12.393
0.0468369	-2.53812	AK086636	AK086636	1808	chr5	+	109872953	109874761	chr5:109874222+109874289	TGACTGCTTGCTTCTCCCATTTTTTGGAAACTCTGGCTTCCAGGTGATGTAATCAGCAAT	intergenic	6.05175	7.3955	6.23948	5.67785	6.23791	6.56517	7.58846	8.03289
0.0471192	-3.62381	uc008zcd.3	DQ715827	100	chr5	-	114850387	114850487	chr5:114850401-114850487	AAAGCAGCCACGGTGCCTCTTTCATTGATCTTGGTGTCCTCAAATTGAAAGCCAAGGAAG	intergenic	2.8718	4.7293	3.40695	2.56511	2.64334	5.89324	4.38347	3.9112
0.0472448	2.05215	TCONS_00002188	XLOC_001752	730	chr10	+	67589401	67591642	chr10:67591574+67591642	TAAGTCTTTGAAAGGGACTGTGTGGCCATGGCTCCTTCTTCTTCTCTACCTTTTGTGCAT	intergenic	9.60387	8.56674	9.88884	9.83973	9.08305	8.07647	8.67768	8.94606
0.0472674	-45.4623	ENSMUST00000121147	Olfr626-ps1	285	chr7	-	103691817	103692102	chr7:103691965-103692102	TCTATGCAATGGTGTTCCCAGGAAACTGCATGACACTTCATGTGATCCAAACAGAGCCAA	intergenic	6.44306	11.9497	9.00804	7.6778	2.64334	11.6924	11.9205	12.2361
0.0473404	-2.2764	uc008dre.2	Morn2	593	chr17	+	80290211	80297476	chr17:80290342+80294469	TCTCCATCAAATGGCGACTGCACAAGAACTACCTCTGGGATCTGTGAGAGAAACGGGACA	exon sense-overlapping	2.9311	4.11786	2.50605	3.64392	2.64334	3.9843	4.5429	3.82638
0.0473404	-2.2764	uc008dre.2	Morn2	593	chr17	+	80290211	80297476	chr17:80290342+80294469	TCTCCATCAAATGGCGACTGCACAAGAACTACCTCTGGGATCTGTGAGAGAAACGGGACA	natural antisense	2.9311	4.11786	2.50605	3.64392	2.64334	3.9843	4.5429	3.82638
0.047494	-2.58352	ENSMUST00000160798	Fbln1	400	chr15	+	85263453	85265472	chr15:85265412+85265472	ACCAAGGTCATCTGCACCCTCCTCACTCCCATCAGAGGCCAGTTCTACCTGGCTGCCAGG	exon sense-overlapping	13.2196	14.5889	12.8151	14.1668	12.6767	14.4399	14.7607	14.5661
0.047543	-2.67082	AK013499	AK013499	1618	chr15	-	82038633	82040256	chr15:82038647-82039409	ATTGACTAGTTCACTGTAGAATATGCCCTAAAAAGAGGTCTCATTAAATAAGAAGCAGGG	natural antisense	3.44434	4.86163	3.50444	2.56511	4.26348	5.06044	4.7284	4.79604
0.0477391	3.07499	ENSMUST00000151894	Pfkp	4663	chr13	-	6592972	6648725	chr13:6593923-6594962	AAAGCAGTGCCTGAGATTCCAAATGATTTCTCTTGCTTCCTGTAAGCACTGCCAAAGGTC	exon sense-overlapping	7.15212	5.53154	6.25554	7.011	8.18983	5.75259	5.37084	5.47119
0.0479301	-2.98405	ENSMUST00000165880	Has2os	638	chr15	+	56765459	56778078	chr15:56766370+56766430	TTTGTAGTTCTGTATCTTTAAGAGCATCCCTCTTGTTTCTCAGTCTGCAAAACAGGAGGA	intergenic	4.94742	6.52469	5.0115	4.81337	5.01739	6.83441	5.44546	7.29421
0.0482654	-2.44662	AW539030	mouselincRNA0751	473	chr18	-	35809197	35809670	chr18:35809211-35809670	ATTTTCACAATTGAACTGGGTGTAGTGTCCTATGCTTGAAGTCCCGGCTCCTAGGAAATG	intergenic	2.95462	4.24542	2.50605	3.71448	2.64334	4.16491	3.84985	4.72149
0.0487697	-3.33229	ENSMUST00000134262	Itgb5	631	chr16	+	33885025	33910585	chr16:33893799+33893859	GGCAGGCATGCAAGTCCCCCACCCCAGTCAACAAAGCTAAAGAACATATCATTTACGCGT	exon sense-overlapping	11.4589	13.1954	11.4659	12.0679	10.8428	12.846	12.5416	14.1985
0.0487749	2.7086	ENSMUST00000148657	Gm15802	209	chr16	+	38828907	38829244	chr16:38829184+38829244	TGTGTCTCCCACACCTGAGAGGGTAGGCTACTATTGTCATTAAATTAAATTCTCACTGTT	bidirectional	7.22523	5.78768	7.30944	7.11953	7.24671	5.70354	4.94902	6.71047
0.0487791	2.07502	ENSMUST00000073645	Gm9392	1782	chr7	-	46820266	46822048	chr7:46821580-46822048	CTGCTTCCTATCATTAACATTTTACCTGCCTATCACTGCCAGGTTTGTAGTAACAGATTT	intronic antisense	5.5167	4.46358	5.13687	5.39707	6.01617	4.25922	5.00032	4.13119
0.0487848	-3.11128	ENSMUST00000135658	Dip2b	719	chr15	+	100203135	100205629	chr15:100205498+100205629	TTAGTTTCTAGCTATAAATGTATATACTTTTGTGGGGCTGCGTGTGGGGCGCACGCCTTT	exon sense-overlapping	3.74436	5.38187	4.34033	4.24941	2.64334	5.72541	5.37101	5.04918
0.0487971	2.1726	uc.443-	uc.443	239	chr17	+	33670038	33670277	chr17:33670218+33670277	TTGTATGGAGCCTCTGCCTTATAAGAAAGCCCAGAAACACTCCATATTCTCTAAACCACC	natural antisense	7.82923	6.70981	7.6945	8.15794	7.63525	6.45528	6.24639	7.42775
0.048915	5.98093	ENSMUST00000165528	Mdga1	1477	chr17	-	29832055	29842421	chr17:29840847-29842118	CAGGTCTCCGCCACAAGCTGTCCAAGAATTACTCCTATGTGCTACAGTGGACACAGAGAG	exon sense-overlapping	6.091	3.51063	7.6317	5.70529	4.936	4.0302	3.89959	2.60209
0.048974	-4.29082	mouselincRNA1575+	mouselincRNA1575	11902	chr9	+	102467570	102479472	chr9:102479410+102479469	GATCTAAGCCGCTAAGGTGTTGGATTGCTTAACTGAACCATTTTGGTTGTTGTGGTGATG	intergenic	3.4443	5.54555	3.84337	3.84619	2.64334	6.53581	5.74096	4.35989
0.0492315	-40.9328	TCONS_00013375	XLOC_010269	458	chr17	+	50339129	50375836	chr17:50375597+50375836	TCAGCAAGCACACTCACTGTCCATCTTGCAGTTTATATGATTGTGAAACGGCAGTGTCTC	intergenic	7.57271	12.9279	10.9393	6.47141	5.3074	12.4345	11.754	14.5952
0.0495027	-10.0138	uc.263-	uc.263	206	chr13	-	58397660	58397866	chr13:58397682-58397741	CAGTTTATGCCTCACTGCCTGATTAGAAAGAGAGAAATGTATTTTATTACCTGCCTTTTA	exon sense-overlapping	3.2173	6.54121	4.44344	2.56511	2.64334	8.13841	4.63481	6.85042
0.0496247	-3.56173	AK136707	AK136707	1047	chr16	-	4683724	4684763	chr16:4683738-4683811	GGATGCCCTCCCTTGACCCTGAAAATTACATCTTATTACATGTTCTCTCAGAAAGGCTCC	natural antisense	11.5312	13.3638	12.7866	10.8794	10.9276	12.9966	13.675	13.4197
0.0496255	-3.41949	ENSMUST00000151023	Itgb8	3676	chr12	-	119188105	119238801	chr12:119188119-119189818	TGTTGAGAATTCTCATTGCTAGCCAAACTGACAAAACAAAACCAAAACCAAAACCAAAAC	exon sense-overlapping	2.87309	4.64687	3.41082	2.56511	2.64334	3.55905	4.85597	5.52558
0.0498178	3.57061	ENSMUST00000066629	Mafg	495	chr11	-	120627680	120628181	chr11:120628125-120628181	TGGTGACCTTTGACCTGTGGCTGTCCCTGTGTTTTGTGTGTGTGCGTATTTGGGTTTTTT	intergenic	8.13801	6.30184	9.05962	7.96771	7.38669	6.4675	6.97182	5.46619
0.0499892	-14.3564	ENSMUST00000160934	Tnik	7108	chr3	+	28263213	28670585	chr3:28549584+28549644	AGGAAAGAGTGAATTTCCCACCACCAGTCAGGATGAGCCGCACCATGGCCAGGAGGAAAC	exon sense-overlapping	6.36905	10.2127	6.77075	6.10966	6.22674	11.0911	7.52728	12.0197

## Sheet: Supp Table 2. lncRNAs UUO
UUO/CLK		Annotations										Group--Normalized Intensity (log values)		Normalized Intensity (log values)
P-value	Fold Change	seqname	GeneSymbol	RNAlength	chrom	strand	txStart	txEnd	probeCoordinates	Sequence	relationship	group-VE-UUO(normalized)	group-VE-CLK(normalized)	[10-VE-UUO-1, VE-UUO](normalized)	[11-VE-UUO-2, VE-UUO](normalized)	[12-VE-UUO-3, VE-UUO](normalized)	[7-VE-CLK-1, VE-CLK](normalized)	[8-VE-CLK-2, VE-CLK](normalized)	[9-VE-CLK-3, VE-CLK](normalized)
3.94768e-06	3.16457	AK016289	AK016289	1168	chr10	+	8230587	8231754	chr10:8231694+8231754	AGAGATTCTGGCTCTCTGTGCCCAGCATTTGACTACTGAGTATATCATTAAGTGAATTTG	intronic antisense	7.53501	5.873	7.50317	7.56651	7.53534	5.9084	5.92456	5.78604
3.29064e-05	-23.4981	ENSMUST00000156431	Hacl1	2906	chr14	-	31598729	31640944	chr14:31598743-31599652	ATCATGATAATGAACTGAACCTCTGAAACTGTAAGCCAGCCCCAATTAAATGTTGTCCTC	exon sense-overlapping	8.53872	13.0932	8.38852	8.30707	8.92057	13.1016	12.8997	13.2782
3.80734e-05	-4.1915	TCONS_00023064	XLOC_017558	215	chr4	-	91212020	91228484	chr4:91212096-91228370	ATTAATTTTTACACAGGAAATGGACATTAAGCTGCTGTGTCGCCTGTCCTGCAGTCTACC	intergenic	4.18911	6.25658	4.28702	4.18161	4.0987	6.39264	6.28746	6.08964
6.67026e-05	-2.37904	ENSMUST00000153272	Prmt7	851	chr8	+	106234524	106237394	chr8:106234787+106234847	TTGTCATAAATATCTTTCCTAGTCTGTTGCGAGTTTCTGACTCTGTTCTCTCGTTTTCAG	exon sense-overlapping	4.20811	5.45849	4.29457	4.20434	4.12542	5.41661	5.56508	5.39379
9.67581e-05	98.1911	NR_045878	9030404E10Rik	1209	chr16	-	30021841	30039479	chr16:30022292-30022542	GTGCCAGTCACACCATCGGTCTTTTAGCCTGTTGAGTGGTGATTTCTAATATCTATTTGC	intergenic	9.48642	2.8689	9.22897	9.7478	9.48249	2.60413	2.35721	3.64536
0.00013184	-3.65993	AK037510	AK037510	2398	chr18	-	60786691	60789089	chr18:60786982-60789089	GAGGTTTGAATTCTGGCTCAGTCCATTTCTATTGCTCATATTTCTTTTTGTTTGTTTGGG	intergenic	2.82028	4.6921	2.67773	2.85321	2.92991	4.89576	4.63754	4.543
0.000153241	4.4697	uc009gbw.1	mKIAA0545	625	chr7	-	29494552	29518560	chr7:29494724-29495081	ATCTTGAGAAGCCACACAGTTCCAACAGTGGAACGGAAACGTGTAAAATGTGCATCTTCC	intron sense-overlapping	4.77169	2.61151	4.77821	4.69548	4.84139	2.60413	2.35721	2.8732
0.000167829	4.35006	ENSMUST00000122135	Gm14840	594	chrX	-	102657740	102658334	chrX:102658108-102658334	ATGTTATTGTGCAAACCTACACCCTTCCCCACACAGGAAACCAAACAAACAAACAAATAA	intergenic	12.7012	10.5801	12.5715	12.9564	12.5756	10.7142	10.4115	10.6146
0.000226453	-3.75141	uc009cqy.2	DQ542984	109	chr6	-	85990397	85990506	chr6:85990421-85990506	ATTATGATTACACTTCTCTCACCTGCCAAGAGAAAACTTGTCACAGTTGCCTGGGGCTCT	intergenic	6.17973	8.08717	6.24735	6.15458	6.13727	7.95538	7.9252	8.38093
0.000273539	26.2728	AW824572	humanlincRNA1118	479	chr1	-	118742199	118742677	chr1:118742213-118742677	TATGTTTCTATTGTAGCCAGAGACCCAGGTGACAAAGAAGGGCCTGTGTGACTTAGCTAA	intergenic	7.4934	2.7779	7.64712	6.7705	8.06257	2.60413	2.80971	2.91987
0.000361412	3.90164	AK157434	AK157434	2558	chr7	-	136920940	136923492	chr7:136920971-136923492	ATAAATATAACTTTCAGACCAGTGACATCATAGGGGTGGGGCCAAGCAGAACAGGAAGCA	intronic antisense	5.94253	3.97845	5.91641	5.86703	6.04415	4.31098	3.8424	3.78197
0.000394252	-14.4479	humanlincRNA0744+	humanlincRNA0744	9847	chr12	+	99171682	99181529	chr12:99181470+99181529	CAGAGTCCCAAGATAGAATCTGAATAGCTCATGCCTACTATCTATCTATTGGTCTATCCA	intergenic	3.23639	7.08917	2.67773	3.84382	3.18761	7.18804	6.89167	7.18782
0.00053021	-601.817	ENSMUST00000174161	H2-T23	2642	chr17	-	36029772	36032541	chr17:36029806-36029976	GTCTCATGAATGTAGGCATGAATGCAGCTAAAGCACCTACATACATAAAATTAAACCTTT	exon sense-overlapping	3.02042	12.2536	2.67773	2.34214	4.04138	13.2462	12.7232	10.7914
0.000545933	-5.10479	NR_040348	4930473A02Rik	1409	chr2	-	130543790	130563749	chr2:130563667-130563723	TCCTCGTCCCTGTTGGGCGGAGCTCTTGCTGTCTGGTCCAATGCACGTCCGGACTCTCGG	natural antisense	5.52594	7.87779	5.22448	5.7909	5.56245	8.07579	8.00871	7.54889
0.000592054	-41.521	TCONS_00015983	XLOC_011785	797	chr19	+	9899685	9902673	chr19:9902613+9902673	ACCTCTGAACTGTAAGCCAGCCCCAATTAAATGTTCCTTTAAAGAGTTGCAATGGCCATG	bidirectional	8.50409	13.8799	8.26492	7.87512	9.37224	14.203	13.2611	14.1755
0.000622928	-10.1744	ENSMUST00000181945	Jsrp1	1325	chr10	-	80808500	80813495	chr10:80811945-80812066	TTAGGGTCTCATATAGCCCAGGCTGTCCTCAAATTCAAACCTCAAGGATGATCCTGAACT	exon sense-overlapping	5.76396	9.11083	5.6211	6.39539	5.27538	9.05435	8.98704	9.29109
0.000626134	8.86693	TCONS_00032360	TCONS_00032360	75	chr8	+	109010454	109054811	chr8:109010481+109054783	GGAATAACTTTCCTCCAGATCTCCCACAACTCCTACCACAATGTAAAGATTAAATCCAAG	intergenic	12.2739	9.12546	12.1828	12.2789	12.36	8.72808	9.75793	8.89037
0.00065539	42.5825	AK081500	AK081500	3707	chr5	+	143770039	143773745	chr5:143773682+143773745	GCTCTGGTCTATGTTCCATGTGCTTTCTTGCTGTTGTTCTATTAAATCTTGCCTTCTACA	intergenic	11.8266	6.41437	11.9824	12.1951	11.3022	7.01823	5.43385	6.79105
0.000820937	2.35707	ENSMUST00000139796	Dbr1	842	chr9	+	99580201	99583838	chr9:99582105+99582390	GACTTCCTTCAGGGCCACTGATGACCTGATTAATGTGACTGGGGGCCTGTGGAATATGCC	exon sense-overlapping	6.283	5.046	6.19983	6.22237	6.4268	4.96744	4.89661	5.27397
0.000843867	31.1835	ENSMUST00000129719	Cstad	468	chr2	+	30605216	30608217	chr2:30605524+30605626	AGGATGCTCAGAGCCTCCACAGGATAATCTCTACACAGCCCAGGTTCTCAGGAGCAGGGA	exon sense-overlapping	11.6606	6.69793	11.2293	12.2595	11.4931	5.78487	7.17699	7.13194
0.00102112	3.33518	ENSMUST00000143579	Entpd3	843	chr9	+	120558033	120560954	chr9:120558165+120558335	TTGTGTTATCTCACAGATCATCCTATAGTCCCTAAAATAAGAGGGGACCAGCCCCGAGTA	exon sense-overlapping	4.32965	2.59188	4.2746	4.09464	4.61969	2.60413	2.35721	2.81431
0.00128747	26.4771	NR_027919	Bambi-ps1	1215	chr2	-	122466582	122467797	chr2:122466618-122466934	GGGATGGTAGAGGGGACTTTCGGGATAGCATTTGAAATGTAAATGAAGAAAATATCTAAT	intergenic	8.89388	4.16721	9.62827	8.76014	8.29324	4.2585	3.36873	4.87441
0.0013645	8.43581	NR_029877	Mir376a	68	chr12	+	109723780	109723848	chr12:109723785+109723848	GGTAGATTCTCCTTCTATGAGTACAATATTAATGACTAATCGTAGAGGAAAATCCACGTT	intergenic	5.52039	2.44387	4.84526	5.55859	6.15732	2.60413	2.35721	2.37026
0.00160173	5.68753	NR_038000	4921513I03Rik	1576	chr10	+	120765731	120778886	chr10:120778826+120778886	CATGACCTCCACCCTGTGACGTCATTATCACCTATCATCTAACTAAAATGTTTGGGAAAC	intergenic	11.3993	8.89155	11.0986	11.4865	11.613	8.49118	8.72583	9.45763
0.00161445	-2.93958	ENSMUST00000121027	Gm6305	1012	chr16	-	11190253	11191265	chr16:11190465-11191265	TAGCCGAAGATCCAAAAAGCAATAACAGTATAGTTTGGCATCAGCCACTTTCCTTCCAAA	intergenic	2.45246	4.00807	2.67773	2.34214	2.3375	4.32507	3.9614	3.73773
0.00172389	15.65	ENSMUST00000130025	Gm14089	318	chr2	+	118997067	119000684	chr2:119000617+119000684	ACAGTCACCACCTTCGAAGGGAACTTCTCTTAAGGCAACAATGGTAAAGTTGGGACTCAT	intergenic	8.78881	4.82071	8.25112	9.14047	8.97483	4.07436	4.73898	5.64881
0.0017412	4.103	humanlincRNA0077-	humanlincRNA0077	35729	chr3	-	115834058	115869787	chr3:115834375-115834434	ACCAGGACCAGAGAAGTGTCCATCCTTTAAATTTCCTGAGAATTTTGTGTGCCCTGGAAC	intergenic	9.82687	7.79019	9.74054	9.75138	9.98869	7.71904	8.27435	7.37719
0.00180784	4.89387	TCONS_00004460	XLOC_004538	1012	chr11	-	96122650	96124458	chr11:96122760-96123354	TATATAAAGCAGACATTTTAGTCCCACTTACCCAACCCTGCATGTATGCTTTCTCTCTCG	intergenic	8.99698	6.70601	8.80142	8.70108	9.48845	6.4321	6.61916	7.06675
0.001908	3.47256	uc009gul.1	BC126883	319	chr7	+	45234749	45235068	chr7:45235008+45235068	TGGCATACTATGCCCCTGAGTAGGTCACGCCTACATATAAGGGACTGCCCTTTCAGTCTC	natural antisense	4.7243	2.9283	4.67457	5.06968	4.42866	2.60413	3.08631	3.09448
0.00193174	3.37489	NR_027804	Nagpa	2249	chr16	-	5195279	5204012	chr16:5203813-5203896	ACCTTTCCTGAGCGCTCTCAGGCACAGCCCTCCGACCTCACGATCGCCCCGTCCCTGCAG	exon sense-overlapping	11.5038	9.74901	11.4614	11.4966	11.5536	9.43899	9.58463	10.2234
0.00213392	-12.4256	AK158781	AK158781	1270	chr3	-	122622254	122630167	chr3:122622268-122622981	ACCTTGATAAAGGACTGATCCGCTGAACCTGTAAGCCAGCCCCAATTAAATGTTGTCATT	intergenic	8.47147	12.1067	9.3005	7.77121	8.34269	12.6039	11.9806	11.7356
0.00222668	2.45121	ENSMUST00000127901	Nsun7	2289	chr5	+	66260017	66266071	chr5:66265765+66266071	TGTTTGAACTTAGGTCCTCATGTCCGTACAATATGCAGTTTACCTACTCCGCCATCTTCC	exon sense-overlapping	6.41797	5.12448	6.18016	6.36896	6.70479	4.9961	5.0461	5.33123
0.0023089	-2.52397	ENSMUST00000172859	Daxx	1055	chr17	+	33910276	33911897	chr17:33910359+33910425	AGGGGCTCTTTCGAGGCTCCCTTGTCCTGCCCCTTCCAGAATTCTGACCTTTCCAATACT	exon sense-overlapping	10.5138	11.8495	10.8038	10.2546	10.4829	12.0618	11.792	11.6946
0.00234793	2.0425	uc007mas.1	AK049282	459	chr11	-	107511402	107527220	chr11:107511454-107511528	AACACCTTCTGTAATAGCAGACATCACCCCACCCTGCATCGGTCCTGCCTGGGGAAAGGT	intergenic	12.4418	11.4115	12.3765	12.3199	12.629	11.4112	11.6124	11.2108
0.00239395	-4.97807	NR_028590	Gm14005	1836	chr2	-	128316299	128429351	chr2:128316316-128317464	CAGTTTAATCAGTTGCACCCTGTTTAATAGACCTGTTATAAAAGATGTGCATTTGTGTCT	intergenic	3.13687	5.45246	2.67773	3.63493	3.09795	5.60617	5.68575	5.06546
0.00246407	-2.56403	AK139113	AK139113	449	chr10	+	128624535	128626495	chr10:128626215+128626475	GGCCCTTTTTGGCGCGACCGTTGTTTCTTCTTTTTTTGGTCATCTTGGAGCCAAGACTCG	natural antisense	5.10654	6.46496	5.18213	4.73784	5.39966	6.45701	6.38872	6.54914
0.00253892	3.50801	NR_029430	Stmn1-rs1	979	chr9	-	115281091	115282070	chr9:115281669-115282070	TGCTATAGAAAGCCATTGAGGAGAACAACAACTTCAGCAAAGTGACGGGGAGAAAGGACA	intron sense-overlapping	5.58235	3.77169	5.94521	5.26309	5.53874	3.99748	3.41152	3.90608
0.0025476	-6.41759	uc.50-	uc.50	222	chr17	-	80204893	80205115	chr17:80204894-80204953	ATCCCCTCGAGTCATCTACACCTAGCTTCACCTTATTCTTTAAAGGGCAGAAAATTTGAG	intron sense-overlapping	8.54234	11.2244	8.15794	8.60085	8.86822	10.5428	11.551	11.5793
0.00257551	10.0126	mouselincRNA0696+	mouselincRNA0696	12000	chr17	+	28785011	28797011	chr17:28796368+28796427	TCTAACTCGAACATATTGGTCTAATGTTCTTCCCAGCAACTTCCCAGCTGTGTGGCATCT	intergenic	10.8308	7.50709	10.3704	11.0229	11.0992	7.43418	8.3004	6.78669
0.00263628	-2.28379	ENSMUST00000147789	Rrm2	730	chr12	+	24708555	24709589	chr12:24709457+24709589	TACCCATAATTCACTTAGATCCAGAACTGGTTCCTGGCTCTCTATCTTTTGCCCTGAAGC	exon sense-overlapping	4.64634	5.83777	4.56856	4.86185	4.50861	5.62027	5.7893	6.10375
0.00289582	-214.243	ENSMUST00000159177	Fer1l6	2776	chr15	+	58648504	58665092	chr15:58664944+58665092	GAGAAATGTACCCACATGAACAATGATTATCCAAGCAGTATAATTTTTCCTTTGCCTTCT	intergenic	2.45246	10.1956	2.67773	2.34214	2.3375	12.5478	9.29138	8.7475
0.00308388	-2.69888	ENSMUST00000147179	Fam126a	823	chr5	-	23988849	24030305	chr5:23988880-23988995	GGTTTTAGAAGAGGATAGTTGAACTTGCTCCTTACTCTACTTACTTAGTCTGTTTGAAAT	exon sense-overlapping	3.07811	4.51047	2.67773	3.32489	3.23171	4.68288	4.34563	4.5029
0.00319468	4.61655	ENSMUST00000156725	Fbxl18	6769	chr5	-	142882418	142895421	chr5:142882448-142885538	TATTTAGGGTTTCTGTTACTGTGATTAAACACCTTGATCACCACCAGCCCAGGGATGGGA	exon sense-overlapping	11.5439	9.3371	12.1618	11.1173	11.3527	9.40373	9.55173	9.05584
0.00322008	3.35976	mouselincRNA1317+	mouselincRNA1317	15775	chr6	+	100212762	100228537	chr6:100224347+100224406	TGGAATACATGTTGAATTTGTATGTCACACCATCTCCCCTATCCTGCTAACATTACCCAC	intergenic	12.1519	10.4036	12.0625	12.2263	12.1669	10.5518	10.7841	9.87474
0.00334619	-3.34536	ENSMUST00000120813	Gm12836	1020	chr4	+	115343787	115363115	chr4:115352867+115352927	GTGTGAGCAGAGAGTTCAGCTCACCTGTCACCTTCCCAGATAGGCGCTCGTTACCCAAAG	intergenic	6.95781	8.69997	6.62504	6.85287	7.3955	8.76054	8.94147	8.3979
0.0034656	3.79165	TCONS_00028997	XLOC_021179	143	chr7	+	10811134	10813412	chr7:10812145+10813364	AGCACCTCAACCAGACACCAGAACATCCTTCGCCTGTACAACTACTTCTATGATGACACT	intergenic	15.8705	13.9477	16.3247	15.7181	15.5688	13.6584	13.8343	14.3504
0.00371167	4.83338	NR_045315	1700039E22Rik	770	chr19	-	44828492	44835938	chr19:44828510-44828692	TTAACGACAACACGGACCCAGATACTCCCCCAAAAGAGCCAACAAGAAAGTAAAGTTTGC	intronic antisense	10.9416	8.66855	11.4435	10.5171	10.8642	9.18325	8.36223	8.46018
0.00372545	4.52155	ENSMUST00000121002	Gm11278	997	chr13	-	21875232	21876229	chr13:21875253-21876229	TGAGGTCATGTCAACCTATCTGATTCTACAATACCAGACACCCAGGCAAAATTGCTCCCA	intergenic	13.8014	11.6246	13.3211	13.7972	14.286	11.4767	12.0685	11.3286
0.00373053	11.1277	ENSMUST00000154624	Spag6	2083	chr16	-	16766379	16829320	chr16:16766446-16766968	TCATCTTTCTCGGTGTCCTTTAAGCTCAGACATCTAGGACCACAGGAAAGATCTTTATTA	exon sense-overlapping	6.33233	2.85625	5.57262	7.04973	6.37466	2.60413	2.35721	3.60742
0.00386566	3.44489	ENSMUST00000144168	Cd82	729	chr2	-	93433477	93462443	chr2:93433491-93433860	TGATCCCAGTAGCCCTGTTCAGTTCCTATTGTACCAGTGAAGGAACAAAGCCATTAAGAT	exon sense-overlapping	7.67772	5.89327	8.18432	7.44587	7.40298	6.12037	5.59776	5.96167
0.00404901	-3.46546	ENSMUST00000149070	Gm12300	883	chr11	-	67224195	67237281	chr11:67224209-67224337	GCATCTTGGCTGTCTTTTTTGCTTAAAACCAATCCACTCTAATAAATGTTCAAAGAAGTG	natural antisense	6.62711	8.42015	6.59079	6.78986	6.50067	8.68412	8.73536	7.84098
0.00407439	-13.4013	NR_028314	4833422C13Rik	1827	chr13	-	91713607	91741872	chr13:91714353-91714983	AGAGTTGAATAGTGTGCTATTTCCTGAGATCCACTGTCAGGCTCATGGCTCTAGTTGTCT	natural antisense	6.30407	10.0484	7.21745	6.45502	5.23975	10.2692	9.52806	10.3479
0.0040921	2.60503	ENSMUST00000128663	Phf19	2978	chr2	-	34893783	34904152	chr2:34898110-34899582	GCAAGCCTGGAGTGACTTCACCTCAGCCTGGAGCACAGACCACCACCTAGCCAGTATATT	exon sense-overlapping	13.5571	12.1758	13.1625	13.7855	13.7233	12.2525	11.9338	12.3411
0.00460564	4.06703	ENSMUST00000144300	Ndel1	754	chr11	-	68836181	68859996	chr11:68859937-68859996	TCGGAGGCTCTGCAGCTGGGCAAACCACACGGTTTCAGGTTGGGAGGAAGTCCCAAGCCA	exon sense-overlapping	4.83106	2.80708	4.75741	4.67839	5.05737	2.60413	2.35721	3.45991
0.0046522	27.0828	ENSMUST00000181123	Gm26618	497	chrX	-	6027055	6092269	chrX:6027069-6027287	GCTCCTATAATTGTTAAACTACCTCTGTCCAGATTAAAGAAGACCCAGAGACCCTGGTAA	intron sense-overlapping	10.7156	5.95629	10.2952	10.5229	11.3286	4.492	6.26264	7.11424
0.0046522	27.0828	ENSMUST00000181123	Gm26618	497	chrX	-	6027055	6092269	chrX:6027069-6027287	GCTCCTATAATTGTTAAACTACCTCTGTCCAGATTAAAGAAGACCCAGAGACCCTGGTAA	intronic antisense	10.7156	5.95629	10.2952	10.5229	11.3286	4.492	6.26264	7.11424
0.00466936	-3.73569	ENSMUST00000139916	Uba2	813	chr7	-	34154046	34157357	chr7:34154060-34154483	GAAAAACAGATGTTAAGTCCTCTGCTTTTGGAGTCAGCAGCTCATTTGCCTGATCTGACC	exon sense-overlapping	4.4101	6.31147	4.34099	4.50143	4.38787	6.92368	6.21849	5.79224
0.00467614	29.3566	TCONS_00018041	XLOC_014936	1859	chr2	-	171922100	171925471	chr2:171923719-171923787	TCACCAATTTGAGTAGAATGACTGGTCATCAAGACCCAGAGACCTTCTGTCTTTCCCTTC	intergenic	8.88925	4.01364	9.51101	7.93852	9.21823	2.60413	4.65413	4.78267
0.00486383	-2.54971	uc008gqq.1	AK008826	502	chr19	+	10684792	10685475	chr19:10685321+10685475	GCACCGTCTACTTGGACTTTGTCAACTGGAACCAGATGCCCAGTGAGCCATGTCTACCAT	intergenic	6.34499	7.69532	6.57523	6.51454	5.94521	7.91464	7.70845	7.46287
0.00497369	-3.88891	uc009hfz.1	AK216459	179	chr7	-	64217769	64217948	chr7:64217783-64217948	TTGAAGTGAACACACTATTGCCATGAAGTATTGACATTAACCCATCTGTCCCCCATCCCG	intronic antisense	8.99542	10.9548	8.8817	8.78211	9.32245	11.5491	10.5201	10.7952
0.00502721	-3.87303	ENSMUST00000167244	Immt	2934	chr6	+	71831378	71855186	chr6:71855123+71855186	TGCTGCTTTAGCTGGTCTCTTTGGGGTTGGTCTAAATTTTCTTGATTTGGTTTAGGTAAA	exon sense-overlapping	4.70142	6.65488	4.6998	4.40783	4.99663	7.26041	6.28285	6.42139
0.00503183	-2.70329	uc.180-	uc.180	225	chr11	+	33300887	33301112	chr11:33301053+33301112	AAGAGCATCTAACTCCATTTTCCTGCAGGGCGTCTTTTGATGAACATTTAGGACGGAAGC	intronic antisense	4.78313	6.21785	4.9784	4.73381	4.63718	6.5304	5.75567	6.36748
0.00504365	-3.65455	AK006502	AK006502	871	chr12	-	54552503	54556433	chr12:54552517-54552777	GAGCTGAACCTCTGAACCTGTAAGCCAGCCCCAATTAAATGTTGTTCTTTTTAAGAGTTG	intergenic	13.515	15.3847	14.1021	13.1462	13.2967	15.4599	15.6077	15.0865
0.00505297	-12.9171	TCONS_00032578	XLOC_024727	658	chr8	-	124450379	124451934	chr8:124450393-124450464	CACAATGGATGCTCGCAAACTGCCTGTAACTACAGCTCTGGATGATCTAGCACCCTCTCC	intergenic	4.6812	8.37242	4.90082	4.1634	4.9794	9.05123	7.15897	8.90704
0.0051275	-17.677	ENSMUST00000142578	Galnt2	530	chr8	+	124231507	124334310	chr8:124305673+124332567	GGCATGACCAAACTCCGATGATCGCTGGCGGCCTCTTCGTGATGGACAAGCTCTATTTTG	exon sense-overlapping	5.92481	10.0686	6.31087	5.324	6.13957	8.72719	10.938	10.5407
0.00518551	-4.55145	uc009bpb.2	Tcrb	122	chr6	+	41533861	41537583	chr6:41533888+41537511	AGTCTTCTTTGGTAAAGGAACCAGACTCACAGTTGTAGGATTGCGGCTTTCCTATGCAAG	intergenic	3.33565	5.52197	2.67773	3.51846	3.81075	5.91444	5.25183	5.39966
0.00530616	2.73714	AK053231	AK053231	1482	chr8	+	8576521	8580342	chr8:8580279+8580342	ACACACAGGACTATCCAATGCCTGTAGTCACCAGAGAAAAGCAAATAAACACTACGTTGA	intergenic	5.69857	4.2459	5.51812	5.49853	6.07907	4.15072	3.988	4.59899
0.0053763	-2.19354	ENSMUST00000140751	Atp6v1c2	1397	chr12	-	17284721	17324665	chr12:17288131-17291428	ACAACAGTATGGACCTCTGCTGCGCTGGCTCAAGGTGAACTTCAGCGAGGCCTTTATTGC	exon sense-overlapping	3.06687	4.20013	2.67773	3.22844	3.29443	4.30948	4.07929	4.21162
0.0053763	-2.19354	ENSMUST00000140751	Atp6v1c2	1397	chr12	-	17284721	17324665	chr12:17288131-17291428	ACAACAGTATGGACCTCTGCTGCGCTGGCTCAAGGTGAACTTCAGCGAGGCCTTTATTGC	natural antisense	3.06687	4.20013	2.67773	3.22844	3.29443	4.30948	4.07929	4.21162
0.00542327	35.2863	ENSMUST00000162651	Gm16541	420	chr19	-	42536855	42563095	chr19:42559767-42562971	CTTTGTAAAGGGAGATGACCCAGACAGTGAAGTACTACTTGGCATAACAACACGAGGATC	natural antisense	10.3736	5.23255	9.28678	10.4397	11.3943	4.12256	6.56811	5.00699
0.0055446	-2.04832	TCONS_00006941	XLOC_005753	655	chr12	-	97489656	97490797	chr12:97489673-97490257	TGATTTTGTGTCTTCATGAGCTTTCTTTGTGTGAGAATTCATGTCTCCGTGTCCATGTTT	intergenic	2.89365	3.92809	2.67773	3.05815	2.94505	4.05431	4.10659	3.62335
0.00555957	-6.88914	TCONS_00002418	XLOC_002433	1412	chr10	-	78248881	78264110	chr10:78249204-78263070	ATATGGAGTGCACTCAGAATTTCCTGCTTCAGAACCTCGTAAGCTGACAAGTTCGAGAGA	intergenic	3.31439	6.09871	2.67773	3.41767	3.84777	6.28314	6.64794	5.36507
0.00570838	-3.76539	humanlincRNA1918+	humanlincRNA1918	71899	chr9	+	85865461	85937360	chr9:85937301+85937360	TTCAACTGACTTTATGTTAGTTCACTCTTTCCCTCCTGATGACCTAAATCCTATAAGAAT	intergenic	7.5031	9.4159	7.97805	7.50483	7.02641	9.15289	9.86161	9.2332
0.00588352	13.8824	uc009cff.1	AK079709	627	chr6	+	67115672	67117034	chr6:67116974+67117034	AGCAGCCACCAGGTGAGTGTGAGTGTTGCATTAGGAATAAAACATATTTGGTTGTGTGAC	intergenic	6.23905	2.44387	6.31689	4.98132	7.41895	2.60413	2.35721	2.37026
0.00610902	2.39761	TCONS_00022689	XLOC_016682	587	chr4	+	106618052	106619562	chr4:106618217+106619038	CCACACCACATGATCCCCTTGGCTGCAGGACAGCTGAAGGAGTGGTGGAAGACACCAGCC	bidirectional	15.2146	13.953	14.7692	15.3511	15.5236	13.8809	13.8883	14.0899
0.00621369	-4.40627	mouselincRNA0325-	mouselincRNA0325	10252	chr12	-	72688548	72698800	chr12:72689008-72689067	TCAAGTGGGGCGTGTTTCTTCAGTGGATGAACACCTGGCTTTAGTTCTTCTTTCTGTACT	intergenic	2.85965	4.99921	2.67773	2.55971	3.34151	5.56557	4.99236	4.43971
0.00625214	4.94901	uc012aji.1	AK077171	2527	chr17	+	6106436	6124137	chr17:6124074+6124137	GAGAGATGCACAGGGGGACGTAAGATCAAATGTCTTGTTTATTAAAATCAAGTTCATTGA	intron sense-overlapping	5.66036	3.35322	6.08136	5.55346	5.34625	2.60413	3.61582	3.83969
0.00626869	-2.76291	humanlincRNA0622-	humanlincRNA0622	21399	chr14	-	81624134	81645533	chr14:81624603-81624662	CAATCAGGCTCAGCTCTTCATTTCCCTTTGTACTTTGAATACTTTCCCCAGTTTTGAATA	intergenic	5.98419	7.45038	6.50597	5.82914	5.61746	7.29847	7.50004	7.55262
0.00627838	-3.68762	AK085954	AK085954	712	chr13	+	102359268	102359979	chr13:102359899+102359979	GTCCTTGCTGTTGTTAGCTTTGGTTTCTGCTTTGTTTGTTGTTTGTATTATGAATGCAAA	intergenic	5.09743	6.98012	4.65766	5.68594	4.94868	7.1358	6.60894	7.19561
0.00639292	-2.77413	ENSMUST00000143330	Mmachc	478	chr4	-	116704388	116708288	chr4:116706002-116708245	GAAGTTTATCCCTTCCACTTGCCCTTCCCAGGACCTACCCTGGCCTTCCTGGTACTCAGC	exon sense-overlapping	12.2006	13.6726	11.9369	12.5657	12.0992	13.6599	14.0412	13.3169
0.00642187	-2.7183	uc008bjp.2	DQ719838	94	chr17	-	27319755	27319849	chr17:27319774-27319849	ATCCACATAGGTGGCCATTTTGCTTTGCTCTCCTATCTATGTTTAAGAGGCACGTCACCT	intergenic	4.77907	6.22178	5.29805	4.61387	4.42528	6.06671	6.28875	6.30987
0.00663555	-2.32177	ENSMUST00000180661	Gm26607	867	chr1	+	24125274	24126141	chr1:24126081+24126141	GCCCCCATGACTACTTTGTCACCTTTTACTTCCTGATATGATGATGAGTTTGCCTACTCC	intergenic	5.55777	6.77299	5.80831	5.60465	5.26035	7.0245	6.85063	6.44386
0.00668277	-2.07746	ENSMUST00000181474	Gm26537	652	chr8	+	120643949	120653687	chr8:120653621+120653687	TCCTCATTCCCTATTTTGATTCTGTAATAAAGGGTACTTGGACTGGGCTGTGGCTGGAAG	intergenic	4.24242	5.29724	4.53532	4.11682	4.07513	5.47804	5.39635	5.01733
0.00675059	-6.41391	ENSMUST00000017184	Serpinb6b	1960	chr13	+	32965443	32979062	chr13:32965475+32965538	TGAGGCCAGAGCACAGGCTCTTCCTTCTCTAGATTCTGCTTGCTGACAGCCTGAACCTGG	exon sense-overlapping	7.5575	10.2387	8.46323	7.24699	6.96229	10.724	10.0333	9.95877
0.00686821	6.11418	NR_045313	Rptoros	1175	chr11	-	119820810	119834365	chr11:119825922-119834289	GACATCAGAGACTCCCAGGACCCTTTCCATGTGGCTTCGTGGCCAGATATCAAGCAATGC	natural antisense	10.3387	7.72652	11.2385	9.60877	10.1688	7.37249	7.89531	7.91176
0.00697746	-3.0087	NR_029473	Ppp1r3fos	3456	chrX	+	7573599	7581016	chrX:7580863+7581016	TAAGGGGTTTTGCCCTCTCTACAAATTGCTTTTCCAAAACGTTGTCTTATTTTCTGTTGT	exon sense-overlapping	2.74262	4.33177	2.67773	2.34214	3.208	4.46371	4.56162	3.96996
0.00697746	-3.0087	NR_029473	Ppp1r3fos	3456	chrX	+	7573599	7581016	chrX:7580863+7581016	TAAGGGGTTTTGCCCTCTCTACAAATTGCTTTTCCAAAACGTTGTCTTATTTTCTGTTGT	natural antisense	2.74262	4.33177	2.67773	2.34214	3.208	4.46371	4.56162	3.96996
0.0069924	-2.06918	AK004294	AK004294	669	chr17	-	64049861	64050672	chr17:64049989-64050425	AGAGAACATTTACTCTTCCAGTCTTAAGGTAAATGCCATCTTCTCCCAGCAGTCTCCGAG	intronic antisense	6.51607	7.56513	6.2743	6.91895	6.35497	7.50523	7.62646	7.5637
0.0071735	-51.1191	uc029tgr.1	AK179349	368	chr17	-	29332075	29332443	chr17:29332293-29332443	ATCACACCTGGGCCATGGGAGGCTGGAGCTATGTTCCCAACACTAATTTTCTTATACAAG	exon sense-overlapping	3.54788	9.22367	2.67773	4.02707	3.93883	9.54704	7.29442	10.8296
0.00729786	-2.14506	ENSMUST00000160207	Egflam	4420	chr15	-	7206582	7398395	chr15:7398331-7398387	CTCCTGCGGGTCGAGCCGCCCTCCCTCCGGCGGCCAGTGCGTCCCTCCCCTCGGCTCTCA	exon sense-overlapping	10.6572	11.7582	10.8792	10.6391	10.4532	11.8771	11.9939	11.4036
0.00732777	7.45831	ENSMUST00000131866	Znf512b	713	chr2	-	181588066	181589287	chr2:181588638-181588690	CACCAACTCCTGTGGCTCACCCAGCCCCAGGTGGGGGCTGCCTGGCAGGACCCAGGACAG	exon sense-overlapping	11.8854	8.98651	11.5244	12.4477	11.684	9.09303	9.79574	8.07076
0.00734868	-5.30268	AK082604	AK082604	2334	chr8	+	70761105	70763438	chr8:70763357+70763438	CCAGAGCTCAAAATGGAGGATCTTTGTTGTCTTTTGTTATTTTGGCTTTGGTGTCTTTTT	natural antisense	2.64063	5.04735	2.67773	2.34214	2.902	5.76513	5.15942	4.21749
0.007481	-7.30951	ENSMUST00000147982	Tas1r1	4698	chr4	-	152027913	152038490	chr4:152028975-152029033	CAGAAGCCTTGTCTTCCCTTTCAGAGCTTCACACCTGCCAGCCTTGTGGAACAGAAGAAT	exon sense-overlapping	8.359	11.2288	7.40783	8.65044	9.01872	11.593	10.6276	11.4657
0.00757946	5.95338	CF613358	humanlincRNA2084	584	chr6	-	4051386	4051948	chr6:4051463-4051948	AAGCAGAAATAAAGTAGCAACAGTGAGAGTAGCCTGAGAACCACCACAAGCCACAGGTAA	intergenic	11.144	8.57024	11.8883	10.881	10.6626	9.2538	8.07913	8.3778
0.0077538	-2.74558	ENSMUST00000130038	Elmsan1	582	chr12	-	84156527	84160138	chr12:84160031-84160138	TGGGAGAAAATCAGGTTCTCACAGTGTGAGGCCTTACTCCCTGCCCTTCTACCCCTGCAG	exon sense-overlapping	7.92548	9.38259	7.67737	8.19868	7.9004	9.24447	9.87248	9.03083
0.00778591	4.08133	TCONS_00017716	XLOC_014098	1513	chr2	-	58375593	58378156	chr2:58375689-58375882	AAGCACGACCTCCTTAAGCCAACCTTTGCCTAGCTACCGCTGATGTAGAATAACTTCATT	intergenic	8.10109	6.07205	8.50124	8.2716	7.53043	6.3882	5.49853	6.32942
0.00782244	-2.57415	ENSMUST00000160720	Stab1	3453	chr14	-	31139018	31143725	chr14:31139667-31139743	CAAAGGGGAAAGGCATGAACATCTCTGGCCTGGTCTTCGACTTTGCCTTTCTCCTTACAG	exon sense-overlapping	4.76876	6.13286	4.93533	4.4786	4.89234	5.68287	6.24223	6.47348
0.00782244	-2.57415	ENSMUST00000160720	Stab1	3453	chr14	-	31139018	31143725	chr14:31139667-31139743	CAAAGGGGAAAGGCATGAACATCTCTGGCCTGGTCTTCGACTTTGCCTTTCTCCTTACAG	natural antisense	4.76876	6.13286	4.93533	4.4786	4.89234	5.68287	6.24223	6.47348
0.00782606	-3.68683	ENSMUST00000149971	Sdf4	696	chr4	+	156008509	156009857	chr4:156008704+156008786	TTAAGCAAAACCTTGTGGAGCCTTATGAGTGTTTGCGTTCGTGTCCATTGTGCCTGGATA	exon sense-overlapping	2.69394	4.57632	2.67773	2.34214	3.06195	4.19321	5.21069	4.32507
0.0078295	-4.09632	CR517184	mouselincRNA0523	221	chr14	+	121456414	121456631	chr14:121456466+121456631	TAAAAACTAAATAAACCAGGCTTCCTGCTGTCCTGTAGTCTGTCCTGGGGTCTCACAGTT	intergenic	7.5461	9.58043	7.49397	7.48578	7.65856	10.2492	9.65131	8.84075
0.00786476	-2.06329	AK089924	AK089924	1805	chr15	-	22337764	22339571	chr15:22338172-22339571	GAGATTCTACTTTGGCTTTATAAAGCTCTATGTTATTCAGACTTCTGTCCTTTACCCCTT	intergenic	2.81398	3.85893	2.67773	2.75018	3.01403	4.02366	3.48843	4.0647
0.00802582	-4.9305	uc008cpj.2	UCP4	2794	chr17	-	43639794	43642588	chr17:43639909-43641899	CACTGCTGTCTTTATCTTAATATACTCGGTATCTGACGGGGACATCATTTTGATAGGTTT	exon sense-overlapping	3.55789	5.85962	2.67773	4.17675	3.81918	6.11131	5.75919	5.70837
0.00802809	-2.49895	ENSMUST00000140014	Pten	4086	chr19	+	32757594	32802843	chr19:32802673+32802843	GGTAGTTGGCTAGGTTTCCAATACCAGGCAGTTTCTCTGTCTTTAAGGGGATTTAAAATT	exon sense-overlapping	5.10656	6.42788	4.96223	5.20294	5.15452	6.75766	5.91641	6.60958
0.00806288	-3.55071	ENSMUST00000108254	Cpne3	1563	chr4	-	19549574	19570083	chr4:19549588-19550587	TTCCTCTGTCTTGTAGACATTTGTACATTCAGCATGGAGCTAATAAACCCCTGTGGCATC	exon sense-overlapping	3.11004	4.93814	2.67773	3.02496	3.62742	5.43738	4.70568	4.67138
0.00819206	4.85063	NR_045479	1700024B18Rik	423	chr14	+	123987634	124015684	chr14:124015624+124015684	AGGTGTGAACCACTCCACAGCAATTTCCCACCTTTAATAAATAAGAACAGAATTCAATCC	intronic antisense	12.7006	10.4224	13.0802	12.2071	12.8144	10.2944	9.82104	11.1517
0.00823707	2.86833	ENSMUST00000156458	Tmc8	485	chr11	+	117791187	117792613	chr11:117791201+117791263	TCAATGCTGTTTTCGCTCACCTCCAGTACACCCTCCTGAGGAACTCCAGGGCGTCCCCGC	exon sense-overlapping	11.7262	10.206	11.4757	11.4563	12.2467	10.05	10.0172	10.5508
0.00824519	-2.06268	ENSMUST00000173862	Vmn1r-ps46	949	chr7	-	5966267	5967216	chr7:5966281-5967216	TTTACTGTTGATCATTATAGAGCCTAAGGATGCTTGTTCTGTTCTCGTCCGTTGCTAAAT	intergenic	4.50047	5.54499	4.28717	4.6144	4.59983	5.36404	5.35347	5.91745
0.00826714	-3.43327	uc007wvg.1	Smcr7l	899	chr15	+	80234107	80236153	chr15:80234563+80234681	AGTTAGCAAGGGTTATGGGGAGGATTCCTCCTTCCAGCCTAGTTTTGAGGTTGGTGAGCC	exon sense-overlapping	5.57455	7.35414	6.15673	5.35952	5.20741	7.26317	7.76802	7.03122
0.00829894	-7.49175	humanlincRNA1546+	humanlincRNA1546	42879	chr5	+	54152981	54195860	chr5:54195782+54195841	TTCTGATGACCATTATGCTGGGTAACTGACGCTTTCTTTCCAATCTGGCTTTCCCTAGGT	intergenic	3.31953	6.22483	2.67773	3.7708	3.51005	5.24532	6.88202	6.54716
0.00830699	-3.72897	ENSMUST00000145111	9130019P16Rik	4496	chr6	-	54269680	54430221	chr6:54271349-54289800	TTGAAGAGTTCCTGACTTGTATTCAGTCTGCCTTTCCTGCTCTCACAGTCACTGTGATCA	natural antisense	8.18988	10.0887	8.4162	8.50292	7.65052	9.6671	9.97469	10.6242
0.00858708	2.1372	ENSMUST00000145845	Gm11612	161	chr11	+	97566710	97576186	chr11:97576101+97576186	AAACTTCTCCATCTCCAGCTCGGACCCAGACACACGATGACCTTTGGAACTCAGGCTTCT	intronic antisense	14.5446	13.4489	14.2655	14.5608	14.8075	13.7533	13.1846	13.4087
0.00870371	-3.00256	ENSMUST00000150052	Tmem47	586	chrX	+	81070697	81094776	chrX:81070822+81084290	GAGACCCAAGATTGGCAGATTGCTACTCTGGCTTTACTCCTGGGCGGTGCTGCCATCATT	exon sense-overlapping	3.03032	4.61652	2.67773	3.44557	2.96767	5.07479	4.24262	4.53215
0.00876379	-2.64048	TCONS_00032478	XLOC_024390	317	chr8	-	69570561	69576039	chr8:69570789-69575994	AGCTGCCCTGCTTCATTCTGACATTGACTCCGGTGATGGGAACATTAAATACATTCTCTC	intergenic	5.92317	7.32396	5.49401	6.35937	5.91612	7.62818	7.19993	7.14378
0.00881288	-2.71695	ENSMUST00000181109	Gm27042	1097	chr19	+	40589434	40594862	chr19:40594795+40594862	AGGACTCTAGATACCTGTCCCTGTACTTGCATGGCAAACACTTTACCAATAAAACCATTT	bidirectional	5.16934	6.61132	5.45603	4.84032	5.21166	6.16965	6.65537	7.00896
0.00892866	-2.08736	ENSMUST00000151703	Gm13173	441	chr4	-	153145589	153146943	chr4:153145632-153145883	GCTTCAAGCTAATAAGTTAATTGCCAATTATTCTGACCCACTGACAATTTATAAGGTGCT	intergenic	4.51129	5.57296	4.51326	4.57218	4.44842	5.89112	5.14985	5.67793
0.0090416	7.07848	ENSMUST00000135865	4930544D05Rik	628	chr11	+	70615896	70616890	chr11:70616569+70616757	CAAGTGCCCGAGAGACTCGGGAAACCTCAAGGTGTCGCCCAGCAGCAGTGAGGAGAATGG	exon sense-overlapping	6.34268	3.51924	5.63147	6.93756	6.45901	2.60413	3.98398	3.96961
0.00906966	10.2908	AK132047	AK132047	443	chr4	-	82026463	82026650	chr4:82026501-82026650	ATTTTCACCATCACGTGGTAGTGAGGCACAGGAGCAAGACTAAAAGGAAGCACAGAGTTT	intergenic	5.80714	2.44387	5.27566	4.94048	7.20529	2.60413	2.35721	2.37026
0.00919347	-2.96479	ENSMUST00000140011	Ebp	1034	chrX	-	8185330	8187174	chrX:8186789-8186882	ATGGTGAGTTGGGGACATTAATGAGAGCACAATGATGCCAGTGTCCTCTTTTCTCTTGCA	exon sense-overlapping	5.65848	7.22642	6.05143	5.70312	5.2209	7.5813	7.30019	6.79776
0.00923554	-2.26052	mouselincRNA0185+	mouselincRNA0185	18300	chr10	+	74924484	74942784	chr10:74942614+74942673	ACTGTCCCTTTTTGGCATGTGCATGCATGGTTAACTGTCAGCAGTAAGTATCAAAAGAGA	intergenic	3.85068	5.02733	4.18129	3.82734	3.5434	5.3135	4.73053	5.03797
0.00932426	-4.12472	ENSMUST00000156718	Gm14014	2717	chr2	-	106574790	106580840	chr2:106574905-106577461	CTGTCCCCCGCAGTTTGGCTTGGATAATATTAACTTTAAAACTGCTATTAATTTTCTAAG	intergenic	7.03754	9.08184	7.61057	7.00408	6.49799	8.98198	8.63144	9.63211
0.0093947	-4.0055	humanlincRNA1656+	humanlincRNA1656	10988	chr13	+	72527867	72538855	chr13:72538738+72538797	ATTTTATGGAGAGTGGCTTTCATATAACTTCCCCCAAGAAGCCACGTTAAGAAAGGGAGG	intergenic	3.36463	5.36661	2.67773	3.6739	3.74225	5.5578	4.86512	5.67692
0.00972287	2.9386	AK157489	AK157489	5093	chr14	+	57580481	57585572	chr14:57585499+57585572	ATTTTCATTTGACTCAAGAGTTTCATGGGTTTGGCAAGATAGCTCAGGGGCTAAAAGCAC	natural antisense	4.28161	2.72648	4.65021	4.29314	3.90148	2.60413	2.35721	3.21812
0.00972419	-2.50868	uc009eue.1	AK134400	2974	chr6	+	149311415	149314389	chr6:149314248+149314389	ATCATGACTGGAATTTACTGTTTACTATGCCATTAAAGACTAAGTCATCTGGGTGGGTAT	intron sense-overlapping	2.62929	3.95622	2.67773	2.34214	2.868	4.43818	3.70512	3.72537
0.00993088	-4.23456	ENSMUST00000146971	Stat3	1995	chr11	-	100894489	100898528	chr11:100894850-100895063	GGGTGCAGGCTGTCAGTGTCACTCTCTCATCCAAGTGAACAAATGTGTTCTTTTCAATAG	exon sense-overlapping	5.42459	7.5068	5.94554	5.21291	5.11531	6.77851	7.95708	7.78481
0.0100514	2.50644	ENSMUST00000126477	Sirt6	595	chr10	-	81625526	81627566	chr10:81625584-81625715	TTAGGGATGCAAAGAGGGGGAAGGCTCGGAGCCCAAAGCCGGGCAGTACTTGGTCAAATT	exon sense-overlapping	4.42184	3.09621	4.48388	4.13762	4.64403	2.60413	3.31331	3.37118
0.0100687	-2.31041	NR_045944	Gm13032	2001	chr4	+	140810992	140817511	chr4:140817421+140817511	AACTGTGCAGAGCCAGGGAAAAGTTGAAGTTTGGTTCTGAAGGTCCCTGTCACTTGATTA	natural antisense	2.75651	3.96466	2.67773	2.67118	2.92061	4.46224	3.7545	3.67723
0.0102215	-2.28273	ENSMUST00000134988	Itih4	795	chr14	+	30899160	30901849	chr14:30899259+30899319	ATTCCTTGTTTGGGCCATTGCTCTGAATTGACTTTGAAATCTCTGGTCTGGCCTTCTTAG	exon sense-overlapping	3.03941	4.23017	2.67773	3.16765	3.27286	4.29912	4.50999	3.8814
0.0102225	6.19399	ENSMUST00000131236	Neb	2374	chr2	-	52173558	52176037	chr2:52173616-52175078	GGACAACCCCATGATTCCCTGAGCTTATATGTACATTTTCTGTACCATATTTTAATCATA	exon sense-overlapping	9.54374	6.91287	8.64826	10.3845	9.5985	7.47411	6.62991	6.6346
0.0102286	-29.5068	NR_040539	2410007B07Rik	1031	chr3	-	75647440	75655731	chr3:75647457-75647938	GAATGGACTAAACCTCTGAAATGTGAAGCCAGCCCAAATAAAATGTTTTCCTTTTTAACT	intergenic	4.65409	9.53707	4.27666	4.2198	5.4658	7.59142	10.8009	10.2189
0.0103176	2.49892	AK149722	AK149722	3379	chr16	+	23989074	23992453	chr16:23992309+23992453	AGAGTCACAGCTCAAAACGAATCCATGTGATTTGATGCCCGTGGTCAATTCTGAAGATCG	bidirectional	6.88303	5.56173	7.24663	6.57601	6.82644	5.18848	5.92797	5.56873
0.0103194	20.0379	ENSMUST00000118292	Gm14571	570	chrX	+	39796583	39797153	chrX:39796882+39797153	TCTTTACTTCTACAGAGACCCAGAGAAGATTGAGAAGGAGGAACAGGCTGATGCTGAGAA	intergenic	6.76853	2.44387	5.31922	6.44403	8.54233	2.60413	2.35721	2.37026
0.0104355	-7.14427	NR_045289	Rab26os	295	chr17	+	24528250	24528744	chr17:24528425+24528635	TTTTTCTTCTGACTCCATTTTTGCAGGGCATGTTGAGTCGGCTGCATCTAGAGATCCAAC	bidirectional	5.01377	7.85056	5.30117	4.90665	4.83348	6.7421	8.832	7.97756
0.0104499	-3.69177	ENSMUST00000119626	Mup-ps10	556	chr4	+	61243576	61246293	chr4:61244099+61244159	TTTGTGGAGCACATTCATGTCTTGGAGAATTCCTTAGCTTTTAAACTCCATACTGTGTAA	intergenic	3.40708	5.29139	2.67773	3.86109	3.6824	5.66041	5.02702	5.18674
0.0105094	-3.68166	NR_015567	A930007I19Rik	2317	chr19	-	29503662	29521987	chr19:29504214-29505578	TTCTACCTTCAAATCAGATTCCTGCCTGAGCTCCCTTCCTTGTTATGGTCCAGTGTCAAA	bidirectional	10.4554	12.3358	10.9215	10.5251	9.91963	11.7482	12.6681	12.591
0.010517	-2.89831	ENSMUST00000174119	Vmn2r-ps62	616	chr7	-	84810427	84811444	chr7:84810473-84810952	ACAGACTTCTACTGTATCCTGGAATACCTGGTCTCTCTTACCCTTGAGATCTTCTCTGTG	intergenic	4.92188	6.45709	5.58762	4.55877	4.61924	6.56009	6.35937	6.45181
0.0105408	2.55374	ENSMUST00000170986	B230319C09Rik	915	chr6	+	83441809	83445360	chr6:83445033+83445360	TCTTTGAGGTTGTCATGGGAACTGCCTTCGCCTTCATTCACTGATCAGACCTCACAATTA	bidirectional	7.22488	5.87227	7.51754	7.33894	6.81816	5.91687	6.21521	5.48472
0.0105583	3.3069	ENSMUST00000131928	Opn1sw	743	chr6	-	29378930	29380413	chr6:29379312-29379358	TTCTCCTACTCCCAGTTGCTGAGGACTCTCAGAGCTGTGAGTGGGTTTTGAGAGGGGCAG	exon sense-overlapping	8.82567	7.10019	8.13356	9.01985	9.32359	7.35669	6.91598	7.02789
0.0105646	-3.65527	AK157709	AK157709	3052	chr4	-	71248189	71251239	chr4:71248204-71250555	GTACTTACTTGCATAGCCATCTGCTTCTCCTTCTTTCTAGCCTCTAAAGGCAATTCTTGC	intergenic	10.5984	12.4683	11.2067	10.5909	9.99745	12.7149	12.6607	12.0294
0.0105672	3.06865	ENSMUST00000133945	Gm12139	375	chr11	+	41218836	41221096	chr11:41219756+41220912	GCCCTGGGAGCCTCGACCCCAGCCACCGAGGAAACCCCAAACCCCTCGGGGCGTCGAGAG	intergenic	9.76538	8.14777	9.6248	9.41729	10.254	8.49768	7.65558	8.29006
0.0106609	-3.20597	mouselincRNA0139+	mouselincRNA0139	23600	chr10	+	4241040	4264640	chr10:4252023+4252082	AAAGCTACTTATCTCAAGAGCTATCTTTACAAGTGATTGCTGCTTCTCGCCGAGCTCCTG	intergenic	2.82009	4.50085	2.67773	3.44504	2.3375	4.50982	4.80125	4.19149
0.0106975	4.06655	ENSMUST00000133274	Gm15420	382	chr17	+	27635342	27636862	chr17:27636802+27636862	GCTGTTAACTAATGGGCCCTCCAGTTAGCTCATCCCAGGAAATCCATAAAAGCCTTTTGT	bidirectional	8.28647	6.26267	7.87868	8.68706	8.29368	5.58881	6.28538	6.91382
0.0107062	-2.29071	AK144081	AK144081	821	chr12	+	72520090	72530750	chr12:72530603+72530750	GAAACTTGGAATCAACACAAAGAACTACTTCTAAACAGGTCCCTGTCCCCCTTGTCCTGT	intergenic	7.95593	9.15172	8.14652	7.77514	7.94612	9.14595	9.57405	8.73515
0.0107248	-2.8893	AK008316	AK008316	222	chr19	+	21487931	21488152	chr19:21488080+21488152	TGTAGCAGTATTCACCTGACTGGCTTGGAAGTCCTCAGAATGATGTAACGGCAAATGCAA	intergenic	4.28262	5.81334	4.50192	4.31135	4.0346	6.30653	5.23863	5.89487
0.010845	-8.04945	uc008iii.1	Pfkfb3	1736	chr2	-	11471827	11498385	chr2:11471872-11474392	GAGAATGGAGGAAGAAGCTTTGCAAGCTTTTTAACAGGACACGCCTTCCTTTCAGACATC	exon sense-overlapping	6.85731	9.8662	7.32683	7.41728	5.82781	9.82527	10.6247	9.14866
0.0109264	2.91278	ENSMUST00000155455	Gm14330	385	chr6	+	135875504	135882574	chr6:135882514+135882574	CGCTCCTCTGGACCTAGAAAGTACCATTTTCAGTTTCTGTTTAGCATCCTTAAGGTGAGC	intronic antisense	6.42207	4.87967	5.9612	6.27995	7.02506	4.72436	5.15282	4.76185
0.0109523	-4.33628	ENSMUST00000118505	Gm6645	2726	chrX	-	154971206	154974721	chrX:154973475-154974313	TACAGAGGCTTCATCTGTCTTTTTCCTAGCTGCCTTTCTCTCGTATACTAAGTCAAAAGG	intergenic	9.17728	11.2937	9.12498	9.46841	8.93844	12.0897	11.2434	10.5482
0.0109846	-4.22336	AK040419	AK040419	2944	chr5	+	86112527	86115471	chr5:86114955+86115471	GTGGCAGACATCATAAGAACTCTAAATACAGCTCTTAAGTTCTCTAGATGATATTTAGGA	natural antisense	4.17505	6.25344	4.53432	3.70547	4.28536	7.03846	5.91027	5.81159
0.0111963	4.75102	AK155977	AK155977	4505	chr3	-	155771324	155775828	chr3:155773958-155775828	CAAAGCCTAAAATAGAGACAAAAACACCAATTCCAGACACAATCATAATGAGCATCACTA	intergenic	12.7629	10.5147	12.618	13.4668	12.2039	11.0783	9.8996	10.5661
0.0113865	2.9269	NR_030675	D730005E14Rik	3607	chr15	-	79889531	79893138	chr15:79889688-79893138	GAGGTTAAATTTGTGTGCAGCCATACTGAGAGGTCCCCTAAAAATAAAAAACCTTAAAAA	natural antisense	4.36386	2.81449	4.2554	4.56786	4.26833	2.60413	3.46909	2.37026
0.0115759	22.845	TCONS_00013396	XLOC_010364	3932	chr17	+	80302402	80306533	chr17:80306269+80306533	CATTCCCAGGCCCATAGAAAGCTTCTTTCCCAGATAAAGTAATATTTTAAAGTGTCAAAC	intergenic	10.5333	6.01946	12.0849	8.98438	10.5305	5.16233	6.01833	6.87773
0.0116696	2.6641	NR_029471	Rps15a-ps6	824	chr11	-	6172507	6173331	chr11:6172521-6172643	CAAACAAACCCCCCCGAAACCAAGAACACGCAACCCAGATACCCAGATGTAGTCTATAAT	intron sense-overlapping	15.7842	14.3706	15.1871	15.9921	16.1734	14.234	14.5794	14.2983
0.0118134	2.43545	TCONS_00029143	XLOC_021729	3491	chr7	+	83814620	83839669	chr7:83839549+83839669	AGATCAAGAATCTAAGCCCAGTCTCTGCTACACAGCAAACTAAAAGCCAGTCTAGGCCAA	intergenic	5.89454	4.61036	6.18537	5.86289	5.63538	4.12057	4.88373	4.82676
0.011859	46.9531	ENSMUST00000160992	Gm16541	614	chr19	-	42536849	42563108	chr19:42559767-42562629	CGAGCTTTAGGGAGATGACCCAGACAGTGAAGTACTACTTGGCATAACAACACGAGGATC	natural antisense	10.3459	4.79276	9.40122	10.3412	11.2953	2.60413	6.46065	5.3135
0.0119069	-3.84177	ENSMUST00000181694	4930593A02Rik	1375	chr3	+	58732891	58797331	chr3:58797268+58797331	GTTGCTGGATCTCCCTGGCTCTTCTTCCAACGTGACCAATGAATAAATCTCTCTTTTGTG	intergenic	9.31025	11.252	9.68695	9.62367	8.62013	11.7113	11.2947	10.7501
0.011975	-3.29581	ENSMUST00000135939	Prg3	481	chr2	+	84988214	84993787	chr2:84988300+84988719	TTTAGGATCAGCATAGGATCAAGTAGACATGAAACAGCCCCTGATCCTGTCCTTTCTCCT	exon sense-overlapping	6.092	7.81263	6.4207	5.63888	6.21643	7.90347	8.31002	7.22441
0.0119851	-4.13857	ENSMUST00000181552	Gm26707	3902	chr7	+	25816653	25820654	chr7:25820217+25820654	AACCAAAACCTGACTTCCTGGGTCAGAAAGTTCCTTTTTTGGCTCACTTACTGTAGTGGC	bidirectional	3.39643	5.44557	2.67773	3.79148	3.72009	5.89217	5.57143	4.8731
0.0120492	16.7793	ENSMUST00000158256	7SK	203	chr9	-	29262412	29262615	chr9:29262426-29262615	CAGTCCCCAACATAACACACCTTGACTTCTGATTCTTAATCTTTACAATTGAAGCTAGTT	intron sense-overlapping	12.1997	8.13111	13.3149	11.7269	11.5574	6.77352	9.34709	8.27271
0.0120779	2.87369	NR_045082	E030019B13Rik	2305	chr12	-	56490427	56529420	chr12:56528829-56529420	TTCTCAGGCGATCCCAGATAAGAGGAAGGAGAGAGAGGTTTTCTGACTTCCAACTCATTA	intergenic	3.96677	2.44387	4.62985	3.50398	3.76648	2.60413	2.35721	2.37026
0.0121754	-2.24955	ENSMUST00000149137	Gm13270	649	chr2	+	13271601	13324791	chr2:13324731+13324791	GCCCCATGTGCTTCTCTTCATTGGTATGCTGTGGAGGGTTTTTAAACTTCTAAGGCCTAA	natural antisense	6.10143	7.27106	6.18797	5.9435	6.17282	7.7365	7.22768	6.84901
0.0123116	2.96387	ENSMUST00000127740	Dot1l	4600	chr10	+	80755207	80794387	chr10:80790383+80793506	AAGACACTGGAAAATGGTAATTAGGACTTCTACTACCTCAGCCACGACCTATGCAAGGAC	exon sense-overlapping	8.93441	7.36693	8.86371	9.47092	8.46861	7.56481	7.59687	6.93912
0.0123392	-18.1554	ENSMUST00000130696	4930511M06Rik	698	chr18	-	57373454	57552201	chr18:57373473-57373841	CAGTATGATGATAATGGACTGAACCTCTGAAATTAAGTCAGCTCCAATTAAATGTTTGCT	intronic antisense	5.75025	9.93258	5.74206	5.24721	6.2615	8.3389	9.93232	11.5265
0.0123841	-2.93782	AK015194	AK015194	1184	chr14	+	120637034	120638218	chr14:120637683+120637746	TTGTCCAGCTTTGCTATTTCTCCAAGGGCGTCTATCCTTGAAACTCGGAAAAACAACGGA	intergenic	5.15731	6.71205	5.24141	4.91502	5.31548	7.02574	6.03731	7.0731
0.0124029	-3.66969	ENSMUST00000161180	Ghr	2481	chr15	-	3384308	3583492	chr15:3384371-3386205	GCTACCTCTACTCAACTCTACTATGTGTCCTAAAATCATAATAGGTTGAGCTTAATGTAA	exon sense-overlapping	3.45459	5.33025	2.67773	3.77074	3.9153	4.96789	5.60097	5.42188
0.012427	12.7262	ENSMUST00000122282	Gm5912	1438	chr8	+	95577470	95578908	chr8:95578617+95578908	ACCAAGATGACAATTGAAGATGTCCTGAGCCCAGACACCTATTTGTGTCGAACGGATGAA	intergenic	8.92176	5.25204	9.6649	8.1158	8.98459	3.94681	6.43581	5.3735
0.0124831	-2.38312	ENSMUST00000145939	Slain2	1138	chr5	+	72948498	72974702	chr5:72948501+72948561	TTGAGATGTTAACCTTTTCCCACTTACTAAATTTGATTTTCTCTCTTTTTGTTAATACAG	exon sense-overlapping	3.11154	4.3644	2.67773	3.46895	3.18794	4.33602	4.68067	4.07649
0.0125169	-4.34606	uc008rwv.1	DQ072386	1025	chr4	+	3971118	3974055	chr4:3973992+3974055	TGAGTTTGGGTGAGCTTGAGTTGCTTTGAGTCTTCTTATCATTAAAGCAGATTCACAACA	intergenic	3.30178	5.42149	2.67773	3.39709	3.83053	5.99628	5.50533	4.76286
0.0125653	-2.02861	ENSMUST00000161113	Stag3	4669	chr5	+	138280508	138312393	chr5:138291269+138291329	TTTGCACTCATGCTCTCCTCTGACTTGAACAACGGCTTTCTTGTTTCCTCTGACTCAAAG	exon sense-overlapping	8.19157	9.21205	8.16298	8.36926	8.04246	9.64509	9.01502	8.97606
0.012911	-3.0216	AK030353	AK030353	2406	chr2	+	127514755	127533667	chr2:127533604+127533667	GGCCTTTTGGTGTCTTTTCCGAGAAGTTTTTCAAGGTCACATTTAATAAAGTACCATGAA	natural antisense	6.46002	8.05533	6.98556	6.14258	6.25191	8.57107	7.70593	7.88898
0.0129865	10.1368	AK013093	AK013093	1051	chr1	-	151748949	151749998	chr1:151748966-151749766	TCTGCCCTGACTTCCCTAGATGAAGGATTATAAACTGTAAAATGCAATAAACCTTTTCCT	intergenic	10.5704	7.22887	10.5816	11.3777	9.75189	6.02596	7.52362	8.13704
0.0130608	2.46377	ENSMUST00000160187	9330158H04Rik	377	chr6	-	36387665	36389427	chr6:36387910-36389341	TTCCCCTGCCAAGGATTAGTTGCCGTTGAAGGGGGCTCCGCCAATGAAATCTTCTCTGCG	intronic antisense	6.25835	4.95749	6.15757	6.1571	6.46039	4.38981	5.15452	5.32812
0.0131206	2.62629	ENSMUST00000030555	Gm12582	697	chr3	+	37077654	37078351	chr3:37077936+37078351	TCAACAACAACATTGTCATTGAGCAAGAAGAGAGGCACAGTCAGTCCTTCAGGATTACAC	intron sense-overlapping	4.39159	2.99856	4.72912	4.33163	4.11401	2.60413	3.52409	2.86746
0.0131829	-4.68877	ENSMUST00000132612	Slc4a3	6227	chr1	+	75546643	75560881	chr1:75560783+75560881	TTGGAATTTATCCCAAAGTCCCATGTTTCAACTGACCATTCCTTGACTGAGCCTTTGGCG	exon sense-overlapping	3.59199	5.8212	2.67773	3.75552	4.34273	6.19039	5.74126	5.53196
0.0132299	14.5312	AK012274	AK012274	1015	chr14	-	56667099	56668114	chr14:56667127-56667823	AATTAGACTCCATTTCCACAACAAAAGGAGACAACCCTAACTTACAACCAGCCATTAAGC	bidirectional	9.92681	6.06574	10.7202	8.74656	10.3136	5.60028	5.18697	7.40997
0.013316	4.49003	AK048568	AK048568	2286	chr18	+	33796916	33799202	chr18:33798990+33799202	AGATGACTTAAAACTCCTGACCCTCAAGTTCCACATCGCACACTGAATTAAAAGCATGTT	natural antisense	11.1108	8.94404	10.2936	11.3145	11.7242	9.49464	8.7914	8.54607
0.0133421	-2.13387	uc007hyx.1	Ccm2	1182	chr11	+	6561120	6562952	chr11:6562867+6562952	TTACTTACTGGTCCTCAAAGAAAGAGCTTGCTTCCCAGGAGTCTAGAGGTATTGGCTTCT	exon sense-overlapping	3.10449	4.19796	2.67773	3.55138	3.08435	4.11208	4.1811	4.3007
0.0133537	-4.67342	AK154638	AK154638	964	chr19	-	5477396	5478359	chr19:5477410-5478144	ATGGGCACGTGGGTGGTTGGCACTAAATCATGGATGTGTAATTCAGATCATCCCAATAGT	natural antisense	4.53401	6.75849	4.26491	4.73405	4.60307	7.67824	5.92983	6.6674
0.0133625	21.8512	ENSMUST00000118237	Gm11500	648	chr11	-	92769983	92770973	chr11:92770005-92770429	CAGCTCCACCGTTACCGCTAATACATGTGATTTCTGTAAAATTTGTATCCAATAAACAAT	intergenic	11.3224	6.87277	13.0421	10.2877	10.6375	6.18727	8.06257	6.36848
0.0133664	-2.91218	ENSMUST00000142433	C920021L13Rik	1330	chr3	+	95871521	95887956	chr3:95887896+95887956	TGTCAAGGATGAAACATGACTGCGTAGTTGTAAGACAAAATAAACCCTTTCTTCCCCTCG	intronic antisense	5.0683	6.6104	5.52312	4.94446	4.73732	7.07872	6.63757	6.11492
0.0134639	-5.13749	uc008hlj.1	Zfp518a	1345	chr19	+	40894704	40917451	chr19:40911114+40916347	ACCTGTTCAGAGACTGAGTAGAAGATAATGGTGGACAGCCCTTTCTTCTCCCACCAGCCT	exon sense-overlapping	6.34784	8.7089	6.00744	6.12179	6.91428	9.0663	9.30404	7.75637
0.0135073	-2.34001	NR_045914	Ino80dos	1728	chr1	+	63114739	63158295	chr1:63114899+63114960	TGCTCCGTGGTGGGGAATGTTTCTGCACCTTCTGATGGAAAGAAATCTTTACAAGACACA	natural antisense	3.18928	4.4158	2.67773	3.5494	3.34071	4.50431	4.16973	4.57335
0.0135165	2.16041	ENSMUST00000098582	Dapp1	962	chr3	-	137932682	137955867	chr3:137949745-137955828	AAATGCGTTTCAGTTGGGACTCTGATGGTTTTGAAGCATCCCTATCCAAGGGAAGTGGAA	exon sense-overlapping	5.16969	4.05838	4.86185	5.31785	5.32936	4.4503	3.71377	4.01107
0.013607	-9.35307	TCONS_00015124	XLOC_011346	252	chr18	+	76465884	76478646	chr18:76465935+76477541	TAGTGTGAAAAAGAGGAAACAGGTATCAGTTGCAGATAGCTTCTTGGTGCTGGAACCCCA	intergenic	2.45246	5.6779	2.67773	2.34214	2.3375	7.15094	4.62985	5.25291
0.013634	-114.018	AK080510	AK080510	684	chr11	+	98278793	98279476	chr11:98279353+98279476	TCTGTGTGCATAATCACACATGTACCCACATGGATATATATACACAAATACAGACACACA	intergenic	5.84292	12.676	2.67773	7.75867	7.09236	12.6725	13.2207	12.135
0.013661	23.4168	NR_040523	1700025N23Rik	902	chr6	-	39063878	39067586	chr6:39064189-39064563	TTGTACTGGCTGGTTTGTGTGTCCACTTGATACAAGTTAGAGTCACCAGAGAGGAAGAAG	intronic antisense	8.06471	3.51524	9.05507	8.45825	6.68081	2.60413	5.13985	2.80174
0.013674	6.49784	AK134219	AK134219	2549	chr17	+	6087712	6090259	chr17:6090199+6090259	GGGGGGAAGGTATAGGGGACTTTCAGGATAGCATTTAAAATGTAAACGAAGAAAATAGCT	intergenic	7.75251	5.05254	6.65264	8.49437	8.11051	5.67692	4.69462	4.7861
0.0137207	-15.5067	TCONS_00018038	XLOC_014934	569	chr2	-	170670958	170673862	chr2:170670972-170671218	CTTGATCATACTGGACTGAACCTCTCAACCTGTAAGCCAGCCCCAATAAAATGTTGTCTT	intergenic	7.92903	11.8839	7.80975	7.47689	8.50046	10.1135	12.5702	12.9679
0.013724	17.1854	NR_040389	Gm10785	1709	chr16	+	91688897	91715755	chr16:91715574+91715755	GAGATGATCTGGCTTGATGCAAACCTTTCTAACAATCACCACTAAGTCATTAAAAGCTTA	natural antisense	7.18644	3.08332	5.83848	8.51168	7.20915	2.60413	4.27558	2.37026
0.0138692	-2.64705	uc007ctp.1	AK188772	350	chr1	-	135751220	135751570	chr1:135751234-135751570	CAGATCCCTGAGCCACAAAAAGCCAGATACCCAAGTCCAAGGCATTAGTGATGTGCAGCG	natural antisense	4.31724	5.72163	4.21837	4.26535	4.468	5.15515	6.28711	5.72262
0.0142138	3.62974	ENSMUST00000123828	Gm13166	940	chr4	+	146251828	146253858	chr4:146253597+146253858	AATAGGAGAAGACACACCTAGTCCTCCTGCAATTTGATCTGCCAAGGGAGTTGATATCCA	intergenic	9.0925	7.23263	9.16791	8.64162	9.46796	6.95435	7.97867	6.76487
0.0142728	-2.93294	humanlincRNA1050-	humanlincRNA1050	7844	chr11	-	24353546	24361390	chr11:24353610-24353669	TGGGGAATAGAATTTCTAGGTTCTCGACTCACTTCCACTACTAACAGGATTACAATTTTT	intergenic	5.92937	7.48172	6.05854	6.11091	5.61867	7.1013	7.18372	8.16014
0.0144188	-2.70656	NR_027913	G630025P09Rik	2370	chr11	+	69803668	69806038	chr11:69805892+69806038	ATTTATTTAGCTATTTGAGACTGGGTCTCACTGTGCACCTCTGGATGGCTTGGAACTTGC	natural antisense	2.98698	4.42344	2.67773	3.15197	3.13124	4.42507	3.88414	4.96111
0.0144489	-2.88694	humanlincRNA2314-	humanlincRNA2314	7039	chr15	-	74335740	74342779	chr15:74335899-74335958	GAAATAAGTATCCCATTTATTTTTGCCTTTGGAGCTGTTCTTCTGTCCCTGTCTGCCCCC	intergenic	7.53038	9.05992	8.06055	7.58321	6.94738	9.10305	9.3505	8.72621
0.0145353	2.95416	ENSMUST00000140703	Igfn1	1770	chr1	-	135953577	135963140	chr1:135956738-135958938	CTCCTTTGAACTAGCCTCTCGGACTGTGGCCGATACACCGTGATGCTGAGGAACCTACAG	exon sense-overlapping	7.35709	5.79434	7.25301	7.7505	7.06777	6.42719	5.40551	5.55033
0.0146097	7.41531	ENSMUST00000174808	Malat1	656	chr19	-	5795693	5796952	chr19:5795736-5796388	CGGTTTCAAGGTTATGCCCAATTCGTCTTATTACCTCTGAGTCGACACACCTCCTACTAT	intergenic	9.14871	6.25821	9.19919	10.2204	8.0266	6.77898	6.25862	5.73702
0.0146617	-3.42125	AK015044	AK015044	1425	chr2	+	129038545	129039980	chr2:129039852+129039980	GATTATTATTTAGATGAGAATGATAGGCTGGAGAGCGGGCCTGTCCTGCAAGCTTCTTTG	intergenic	3.2825	5.05702	2.67773	3.76145	3.40831	5.06431	5.5555	4.55125
0.0147444	4.82571	uc007duw.2	Gm16432	3495	chr1	+	177991434	178172704	chr1:178172565+178172704	CCTTTGGCTCTGCTTCCTAACAATGAAAGTTTTTGACAGAGAATAAATGTGTCAAGTATT	exon sense-overlapping	7.86951	5.59876	8.2189	7.90894	7.48067	5.52667	4.75454	6.51508
0.0147528	3.05305	ENSMUST00000124182	Gm16217	616	chr10	+	127596547	127597870	chr10:127597798+127597870	GATTATTAGTCTCAAGCAAAACTCCTTTGTTATCCAAGCCCACTCCACCACATTATTTTC	intronic antisense	13.3794	11.7691	13.9954	13.1625	12.9801	11.7682	12.1793	11.3598
0.0147673	-2.55277	ENSMUST00000132721	Rhoc	386	chr3	+	104791982	104792880	chr3:104792692+104792880	TTTGGAAGAATCTTGGGAGCATGTAGGTCCTGCAAGTCTCCTTTGCTATAGAGACAGTAG	exon sense-overlapping	3.15049	4.50256	2.67773	3.50194	3.27181	4.14323	4.89998	4.46446
0.0147902	5.48333	uc.469-	uc.469	222	chrX	+	93301614	93301836	chrX:93301777+93301836	AATCCACTAACACGTTCATTTTATCTCTGCACAAAACCTCTAGTCTGCTTATAGAAAGCT	intergenic	6.98371	4.52866	6.29725	7.54913	7.10475	5.47341	4.08324	4.02932
0.0148485	-2.10457	AK044955	AK044955	1769	chr2	-	44216844	44218612	chr2:44216942-44218612	GATGCTTCTGTCCTGTGGGCTTTGGCTACTAAGCAATAATTATTTCAAAGTCTATAAATA	intronic antisense	6.36608	7.43961	6.70844	6.38452	6.00528	7.76845	7.30114	7.24924
0.0148713	-2.81839	ENSMUST00000146332	Mrps2	2504	chr2	+	28468089	28471165	chr2:28468486+28468820	TAGCTCTCGAAACCCGTGAAGACTTACTTTTGTATCTGTCCATCTTGCTGGTCTTCTGGA	exon sense-overlapping	6.44862	7.94349	7.0222	6.16965	6.15399	7.9133	8.34795	7.56922
0.0149469	2.59407	uc009cda.1	AK015257	943	chr6	+	58584526	58586560	chr6:58586295+58586560	CAATAAAAGAAGACACACCTAGTCCTCCTGCAATTTGATCTGCCAGTGGAGTTGATATCC	intergenic	9.69838	8.32317	9.75304	9.39349	9.94863	8.20726	8.88055	7.8817
0.0150144	-2.85982	ENSMUST00000154543	Efcab3	685	chr11	+	105112655	105117535	chr11:105112726+105112872	ACAAAGCATCATTGGGCAGTGACTCGTCTCGTTAGCACATTAAGCATCCAAGTCAATGGA	exon sense-overlapping	5.87064	7.38656	6.12863	5.55751	5.92577	7.80448	6.73268	7.62252
0.0151753	-2.44622	TCONS_00032322	XLOC_023863	224	chr8	+	84894027	84900025	chr8:84899965+84900025	TGAGCAAGCCCCAGTAAAATGTCTTCTTTGGTTGTGGCTCATAATCATCTGTAATGGGAT	bidirectional	7.69969	8.99025	7.80645	7.92644	7.36619	9.41496	8.49723	9.05855
0.0153057	-2.48504	AK142529	AK142529	2946	chr10	+	29362147	29365092	chr10:29363908+29363968	TACGTCTATTAGGGAAAAGCTTTTTTATGTTGTCCTTCAGTCTCCCTGGGTGCATAAGAG	natural antisense	6.25286	7.56613	6.56481	5.99946	6.19431	7.01623	7.77711	7.90505
0.0154737	-4.93652	AK133430	AK133430	1732	chr15	+	73645873	73647602	chr15:73647396+73647602	GAGGGCATGGATCCCCTGTTGCCATTTTGTTGTTGTTATTTGAGTATTTACTTATTTAGT	intergenic	3.19136	5.49485	2.67773	4.11481	2.78152	5.03174	5.31741	6.1354
0.0155707	-2.39646	ENSMUST00000145438	2810008D09Rik	459	chr11	+	117076789	117077457	chr11:117077218+117077278	GGGTGGGACGGTGACCTGAGGCCGACGGTCTGGGAAAAGGCTCCTGTGTGGCTGTACCCG	intergenic	3.09183	4.35274	2.67773	3.29749	3.30026	3.8862	4.58824	4.58377
0.0156161	16.2492	ENSMUST00000181919	Gm26856	1349	chr7	-	49856161	49857600	chr7:49856175-49857374	CCACTGAGCTCCTACCTAGACCCAAGAACCAGGATTAATAAATGAGGTAATTGGCTTCTC	natural antisense	9.60614	5.58384	10.2722	8.39693	10.1493	5.29805	4.38008	7.07339
0.0157298	-4.44414	TCONS_00027290	TCONS_00027290	75	chr6	-	29992732	30000792	chr6:29992761-30000764	TAAAAATTCATTCCTGGCCTTATAAAGGGATCAAAGGCATGCACCATCAAGGCCTGCTGG	intergenic	3.48574	5.63765	2.67773	3.97022	3.80928	5.07971	6.27109	5.56215
0.0157321	-3.54503	ENSMUST00000181491	Gm19705	678	chr1	+	136676472	136682727	chr1:136676652+136677122	TAAGTACAGGAAGAATGCCAGCAGCTGAATGAAATTCTTGCTTTCCCTGACCTGGAAGGA	intergenic	3.2191	5.04489	2.67773	3.63418	3.34537	4.64189	4.74314	5.74965
0.0158124	-2.11283	ENSMUST00000125095	Gm13480	1000	chr2	-	49805975	49812948	chr2:49805989-49806713	ATTTGTAAATCATCAGCTCTTCGTTCCCAATAAGCATTAATTAAACTGCTCAACACCCCT	intronic antisense	4.97989	6.05906	5.28772	5.01901	4.63293	6.06251	5.72958	6.38509
0.0159855	-3.66606	uc008gfk.1	AK148054	3004	chr19	-	5842306	5845476	chr19:5844717-5844924	GCCCAGGGTGATAGCAGTGCCCTCTCTGGACTTTGCCTAGGTTCCGTGCTTCCTCTTCTG	intergenic	6.86684	8.74107	6.50163	6.94056	7.15832	7.97297	8.80775	9.44248
0.0161016	11.0373	ENSMUST00000131810	Dnajb12	1647	chr10	+	59879563	59898014	chr10:59890213+59892671	CTGTGAAAAGCCATTGGCACAGCGTATGCCGTACTCAGCAACCCAGAGAAAAGGAAACAG	exon sense-overlapping	12.8157	9.35136	11.6244	13.1484	13.6742	9.73002	10.1655	8.15858
0.0161091	4.27101	ENSMUST00000145527	Smim1	562	chr4	-	154023310	154024355	chr4:154023768-154024066	TAAATAGGAGCTCCACCCCAGGCCTACAGCATGCAGTCCCAGGAGAGTGGTGTTCACTAC	exon sense-overlapping	10.621	8.52641	11.552	10.2133	10.0977	8.63717	8.87024	8.07183
0.0165552	-2.5253	ENSMUST00000166997	Serinc1	2723	chr10	-	57525224	57532477	chr10:57525654-57527664	TAGGATTGAATAAATGCCTGCCTGTCACCCCATTTTACCTGATTAAAATGCTTATACTGA	exon sense-overlapping	9.17506	10.5115	9.09437	8.67378	9.75702	10.6219	10.6375	10.2752
0.0166213	24.0357	ENSMUST00000180437	Gm17575	1991	chr3	-	96375645	96388864	chr3:96387787-96388027	TAAACCACCACGAACCCGAAAAAGTGTTTCTGCACAAGGCTAGACTGGTCTGGAATCCAG	intergenic	11.6382	7.05108	12.2664	11.4112	11.237	6.24945	5.65422	9.24959
0.016795	-3.80828	uc012hav.1	Slc26a6	1873	chr9	+	108854036	108860902	chr9:108857023+108857191	TACCACGGCTGCATCTGTGCAAGTCCTCGTCTCTCAGCTCAAACAGTGCTGGAGGTCTGT	exon sense-overlapping	7.39336	9.3225	7.47411	7.63858	7.06738	9.96805	9.56184	8.4376
0.0168497	-3.73222	ENSMUST00000172957	Gm20534	172	chr6	+	90056625	90056797	chr6:90056726+90056797	TATATATTTGCACAGGTTTCTGAGGGCCCTCACCCTTTGTGCTACCTGTCTTCTGAATGT	intergenic	3.43412	5.33415	2.67773	3.77352	3.8511	5.76309	5.47514	4.76422
0.0168498	18.5519	ENSMUST00000144651	Gm10863	435	chr15	+	79166065	79227524	chr15:79216858+79227416	CCTGTGCCAGGTGAAGATGAGCCAGGGTCTCTGTACTGGCTGGTTTTGTGTGTCAACTTG	intergenic	8.24792	4.03443	8.6498	9.14995	6.94402	4.91875	4.81427	2.37026
0.0169092	5.08829	ENSMUST00000162868	A830011K09Rik	2201	chr6	+	138423270	138429592	chr6:138429524+138429592	GCCCCACTACTTCCCCACAAGTTCTATACGTTTGCATTTCTAGAATAAAAGACATCTTAT	intronic antisense	12.3836	10.0364	12.9751	12.3573	11.8184	9.06294	10.6536	10.3927
0.0169224	-5.50073	ENSMUST00000155912	4930511O05Rik	391	chr13	+	27292615	27306032	chr13:27305930+27306032	GGTGTTCAGAGAACACTCACTAAGCTTTGTAGTCTTCTTATGTTTCTTTGTTTTTCTTGT	intergenic	3.32799	5.78761	2.67773	3.67471	3.63151	6.56496	6.02885	4.76902
0.0169427	6.178	NR_040624	D030045P18Rik	1892	chr10	+	45807703	45852018	chr10:45851958+45852018	ACTCACCCTCTACAGTCCATTGTACCTATGATAATACAATAAACAATGATTAAGCAGCCT	intergenic	10.6435	8.01639	9.97884	11.0683	10.8835	7.56184	7.32816	9.15916
0.0170777	3.16802	uc007agf.1	AK142999	631	chr1	-	7375887	7397869	chr1:7375908-7376007	ATACCTACCCCCATCATAATGACTCAAACCCTCTGAATCAGGAGTCACAATAAATATTTC	intergenic	10.248	8.58446	9.49045	10.5661	10.6876	8.85548	8.23023	8.66766
0.0171726	-43.6119	ENSMUST00000129991	BC028471	275	chr5	+	149376699	149393596	chr5:149393536+149393596	GACTTCCTTCAATGATGAACAGCAATGTGGAAGTATAAGCCAAATAAACCATTTCTTCCC	intergenic	3.88526	9.33191	2.67773	6.64055	2.3375	9.34644	9.55625	9.09303
0.0172313	3.07573	AK143032	AK143032	1330	chr3	+	90283781	90285071	chr3:90284825+90285071	ATCCACACTTAAAGGTAGGCCCCATGCCCAACCAATACAAAATGAATTCAATTATATTTT	intergenic	7.98479	6.36386	7.31966	7.93288	8.70185	6.53722	6.17479	6.37958
0.0172356	-3.20725	humanlincRNA1468-	humanlincRNA1468	22407	chr3	-	26510306	26532713	chr3:26510307-26510366	TCACAGGCCACTGCTTACTGCTTTAGGTCATTCTCGAGATGTTCATCTCTGAAACGTTCA	intergenic	3.16569	4.84703	2.67773	3.04296	3.77639	5.34089	4.83609	4.36412
0.0172888	-2.77478	AK143388	AK143388	2274	chr13	+	5826372	5828646	chr13:5828554+5828646	CGTCAGGAACAAATGTCCTCTTTAGGTGCTTCCAGTGGAATTTATGATATATGCAAAATT	intergenic	7.19496	8.66733	7.79637	6.92125	6.86724	8.97483	8.22911	8.79805
0.017388	7.41732	ENSMUST00000130088	Gm12729	624	chr4	-	106088713	106105068	chr4:106088879-106088925	TGTTTCAGAACTTTCAAAACATCTGAGAACCTCCAGATGCTGTAAAATCACCACCACCAC	intergenic	11.4189	8.52796	11.6731	11.4569	11.1266	7.14405	9.57692	8.86291
0.0174078	4.10939	AK144348	AK144348	951	chr13	+	44243232	44244180	chr13:44243873+44244180	AACAGAGGAGGGAGAGAGAAAATGTTACCATTCTGTCTAAACTCCACCCCACAGTTACCT	intergenic	12.0661	10.0272	11.9158	12.456	11.8266	9.12299	10.7743	10.1843
0.0175136	-2.92493	ENSMUST00000176545	AA465934	356	chr11	+	83291719	83294632	chr11:83291834+83291973	AATGAAGAATCCAGAACCTGTGTGTAAGTCCTCTCTGGTCAGCAAAGGAATCTGTGCAGA	intergenic	6.67315	8.22156	7.30186	6.37571	6.34188	8.5567	7.75158	8.35638
0.0176504	7.36384	ENSMUST00000148180	Gm15396	1089	chr7	-	44579967	44590624	chr7:44580305-44580405	CAGAGAAAACCTGTCTCAAACAACAAGCAAACAAACAAACCAACCAAAAAAGGTATGTGT	natural antisense	10.6908	7.81035	9.25558	11.518	11.2989	7.50868	7.82895	8.09343
0.0177569	2.03774	ENSMUST00000155034	Ampd1	2913	chr3	+	103074021	103099714	chr3:103099479+103099539	ATCGCTGCCTATCCCGGTATAAAAAGAGACTCAGAGACCTCTTTTCCCATTGTCTTACAG	exon sense-overlapping	7.01054	5.98357	6.81974	7.43735	6.77454	5.83354	6.29428	5.82289
0.0177582	2.1839	ENSMUST00000129470	Gm16135	568	chr10	+	62998778	62999689	chr10:62999621+62999689	TTTTTCTCAAATTAATGATCAGTGTGAGAGTCCAGCCCAGTGTGGGTAGTAGCATTCCAG	intron sense-overlapping	5.90869	4.78178	6.14285	5.57407	6.00915	4.62888	4.47565	5.24082
0.0177643	304.593	AK155945	AK155945	4722	chr17	+	17522861	17527581	chr17:17527521+17527581	CTGGGGGCAAATTAAGAGGCCTACCAAAATTTTTTAAAAAGTCAGGTGAAGGTTATAGGT	intergenic	11.229	2.97829	7.21118	14.0533	12.4226	2.60413	2.35721	3.97352
0.017898	14.3212	uc029xtl.1	FJ541102	322	chrY	-	29628677	29684609	chrY:29653396-29653446	CAAAAAGAACAACAAGCATTGAAACTGTCCAAATGTAGTCAGAACCAGACCCTGGAAGCA	intergenic	6.69239	2.8523	5.1916	6.53426	8.3513	2.60413	2.35721	3.59558
0.0180389	-3.05796	AK045182	AK045182	2055	chr11	+	23752638	23754693	chr11:23754615+23754693	GCTTCATGCTTGGCACTCACACCTGTGACTTCATTAGCACCTAAAATAACTTTGCCACTT	natural antisense	9.67385	11.2864	9.32432	9.72293	9.97429	11.2266	10.6748	11.9578
0.0182819	5.11635	ENSMUST00000120528	Gm13357	537	chr2	-	23019130	23019667	chr2:23019368-23019667	TCATTCTCACCACAGATACCCTCAAGTCAGTCGTGGCCTACTTTGATGCTAGAGATATGT	intron sense-overlapping	10.661	8.30585	11.1373	10.515	10.3305	7.27292	8.44426	9.20036
0.0182935	10.1022	ENSMUST00000135073	Slc48a1	404	chr15	+	97784427	97789963	chr15:97786818+97786955	TTTTCTGACTTGCAAGCACTCCACTTCTGACTCAGCATTTTGCAGCCCAGAAATTGCTGA	exon sense-overlapping	11.5804	8.24382	12.2428	11.6991	10.7993	7.06614	9.65779	8.00754
0.0183013	-3.79462	ENSMUST00000143155	Ush1c	3036	chr7	-	46195356	46238490	chr7:46196787-46197195	TAGACCTTGTGGTTGCTGTCTGTCCCCCTAAGGAGTATGATGACGAGCTCCGAAAGCCCC	exon sense-overlapping	7.27559	9.19955	7.89364	6.99227	6.94087	8.70532	8.91864	9.97469
0.018315	-2.39833	AK081247	AK081247	922	chr5	-	118026448	118027370	chr5:118026729-118027370	TGATCTATGTCTTCCTGCAACTAAGTTTTCTGTCTACAGAGGATCTGCATTCTCCAGGCC	bidirectional	4.13171	5.39374	4.38077	3.8576	4.15677	5.861	5.45986	4.86037
0.0184542	-34.8174	uc007ydk.1	AK028773	4490	chr16	-	10324104	10331285	chr16:10324118-10328076	AAGGATAATGGACTAACTTCTAAAACTGTAAGCCAGCCTCAATTAAATGCTTTCCTATGT	intergenic	4.07457	9.19631	2.67773	3.01885	6.52713	10.1399	8.36695	9.08206
0.0185258	2.50844	ENSMUST00000173219	Sox2ot	441	chr3	+	34560387	34573862	chr3:34573710+34573862	GTAACTGGACTTCTTTGGTTCTGTCCAGAAGCCTTGAAGAAGAAAGGGGATTTGAAAAAA	intergenic	4.20343	2.87664	4.78584	4.05071	3.77374	2.60413	2.8407	3.18511
0.0185501	-5.25196	uc008tqh.2	DQ717340	74	chr4	-	94318494	94318568	chr4:94318508-94318568	TCTCACTGTGGTTGTTCTGAACATTTGATATGGAACGTTCCTGCTCTTTGGTGGCTTAAA	intergenic	3.62549	6.01834	2.67773	3.78941	4.40931	6.43558	6.32749	5.29195
0.0186446	-3.65518	uc009gnj.1	AK134755	1607	chr7	-	43695208	43797945	chr7:43703054-43703128	CATTAGGTGACTCATAACCTCCTGTAACTCCAGCCCTAAGGGGTTCCAACAACCTCTTCT	natural antisense	9.00007	10.87	8.28306	8.9533	9.76386	10.8781	11.2732	10.4587
0.018731	7.81497	AK148003	AK148003	2086	chr3	+	51980940	51990075	chr3:51990015+51990075	TGCCACCCTCCAAAGCCTTTTGGCGGTATAAATTAAACCTGATCAAAAACAAAACAAAGA	intronic antisense	9.76221	6.79597	8.81575	9.52696	10.9439	5.91558	7.01038	7.46196
0.0187727	-11.3235	NR_037294	Mir3074-2	83	chr8	-	84208824	84208907	chr8:84208846-84208907	TCCTGCTGAACTGAGCCAGTGCACTGGAATCAACTGTTTCAGCTCAGTAGGCACGGGAGG	intergenic	6.48283	9.98408	7.97257	5.66356	5.81235	10.9634	9.85554	9.13327
0.0188054	-3.15321	AK028161	AK028161	255	chr16	+	94010866	94011120	chr16:94010893+94011111	GGTGCCTGACACTGCTGTCCTCTGGGGAGGTGTAAAATTTCCATTAGAAAAATGCAAGGA	intergenic	6.13511	7.79193	6.1336	6.16003	6.11171	7.11406	8.59951	7.66224
0.0189166	-2.41966	AV449655	mouselincRNA1484	424	chr8	-	107677747	107678171	chr8:107677983-107678171	TCTTTCCCTCCACAGATTTTCAATTATTCACAATAAAGTCTTTGACATATGCCCACATTG	intergenic	6.61957	7.89438	6.6148	6.54373	6.7002	7.25093	8.07847	8.35374
0.0191843	-2.51628	AK015564	AK015564	849	chr6	-	146775889	146776735	chr6:146775925-146776735	GCAGTGCAGTTAGGAGGGAATGTCTGTTTCTTTTGTTCCAGTACCTTTGTATAATAAAGT	natural antisense	2.91864	4.24993	2.67773	3.1911	2.88708	4.43562	4.68308	3.63109
0.019186	-3.17948	uc.81+	uc.81	211	chr2	+	47133917	47134128	chr2:47134046+47134105	GGCACTAACATCTTTATCACTCCATGTGTTTCTAGTTTTAAAACCTTTACCCCTGCTGTT	intergenic	3.51081	5.1796	2.67773	4.0998	3.75488	4.9849	5.23931	5.31459
0.019304	-10.6638	NR_045389	2210420H20Rik	627	chr18	-	82754504	82759039	chr18:82754518-82754568	CCCTGTGCAGAAAGGGTTCAGTGAAAAAGGTAAGACACTGTAGCTGTCTTCAGACACACC	intergenic	4.03919	7.45385	2.67773	5.2787	4.16115	8.40991	6.75228	7.19935
0.0193196	3.9612	ENSMUST00000120486	Gm13754	1016	chr1	+	63917847	63935932	chr1:63935817+63935932	TCTCTTAGTCCTTGATGATGTTTATGAGAATTTCTGGTCCACCAACAGTGCCAGGAAGGG	intergenic	6.20287	4.21694	5.21987	6.79795	6.59079	4.56073	4.07574	4.01434
0.019507	-3.29952	ENSMUST00000129410	Gm15245	1186	chrX	+	169447829	169475913	chrX:169475850+169475913	TGCTTCCTGCCCCTGTGCTGTTCAAAGGCTAGTGGGACAAATAAACCTTGAAATAATAAC	intergenic	8.79791	10.5202	8.67036	8.98664	8.73672	9.96723	11.4025	10.1908
0.0195385	10.9206	NR_073406	Kcnj15	5455	chr16	+	95257557	95300258	chr16:95287509+95287570	AGTCACATGACCTCCCTACACAGGAAGCAGAAACACATCCCGCTCAAAGGGGCCAGCCTA	exon sense-overlapping	10.9229	7.47395	12.4532	10.8116	9.50402	6.81974	7.77041	7.83169
0.0196578	-2.39901	ENSMUST00000124434	D830026I12Rik	935	chr6	+	17198121	17210152	chr6:17209130+17209899	CAAGTGAAAGGCATCTCTGCTCCTGGTTTGACACTTACAGTCTAGAAAGTTTCCATGTGT	intergenic	4.78759	6.05003	4.85791	4.68804	4.81683	5.61933	5.82951	6.70125
0.0198622	-2.81432	ENSMUST00000156396	Adamts17	2037	chr7	+	66839734	66969555	chr7:66969150+66969210	AGGACATCATTCAGAATGAATGGATTTCTCTGGACTCTTAGCTTCCTGTTTTCTTTTCAG	exon sense-overlapping	4.37044	5.86323	4.46417	4.13031	4.51685	5.97581	6.45556	5.15832
0.0200366	3.19886	AK161360	AK161360	1242	chr5	-	35390672	35391912	chr5:35390686-35390833	AAGACACCCAAAGCCCCTACACTCGGAGGTCTGTCCATGTGTTGCCATAAAGTGCTAATC	natural antisense	9.18359	7.50603	8.58802	9.87279	9.08995	7.86127	7.03153	7.62528
0.0200865	6.01738	ENSMUST00000121505	Gm11990	897	chr11	-	8805951	8806848	chr11:8806673-8806848	GCGCCACCACTTATTGTTACCGATTCTAAGTTCATACAACATATGAATGCATCAAGTATT	intergenic	8.7772	6.18807	7.75867	10.0468	8.52616	6.51354	6.05097	5.9997
0.0200966	-2.20069	BG066779	humanlincRNA0934	445	chr18	+	79411981	79412426	chr18:79411993+79412053	TCGTTGTCTATAATTACTGGTTCTACTTGTATGTGTAGCTTCCAGTCCTCAATTTTCCTG	intergenic	4.96827	6.10623	4.4908	5.46728	4.94673	5.91821	6.3111	6.08938
0.0202837	-2.6312	ENSMUST00000127086	Wwc1	728	chr11	-	35868744	35875712	chr11:35868758-35869096	TCATGAGAACAGCCAGGTCCCTGTTGTCCTTTCTAGGCAGAAACAACTCTCTGGTTGTCT	exon sense-overlapping	6.12755	7.52327	5.64298	6.45366	6.28601	7.835	7.7722	6.9626
0.020371	-7.62099	ENSMUST00000121659	Gm6092	2029	chrX	-	95209772	95211801	chrX:95209957-95211801	ATGTCATTACACAGGAAGGCACTATTTGTACTTACCTGTCCTGGGGTCTTATTCCCATCC	intergenic	3.75294	6.68292	2.67773	4.46551	4.11558	5.82614	7.74932	6.4733
0.0204088	3.05585	uc008nai.2	DQ713438	141	chr2	+	151322751	151322892	chr2:151322783+151322892	CAAAATTCTGCCCAACAACTCTCCTCCCAAATGGTGTCCCAAAACCATATAAATGTTTTT	intergenic	10.1284	8.5168	9.75382	10.6582	9.97304	7.92918	8.52712	9.09409
0.0204389	-8.22333	ENSMUST00000141488	1700080N15Rik	416	chr2	-	4132062	4141141	chr2:4132140-4135705	CAGACTGTCTACACCCTTACTGAAATCCTGCCTGATTGTTCAGATACCAGGAGCTGAAAA	intergenic	4.77531	7.81503	5.39586	3.72306	5.20699	8.87868	6.72364	7.84276
0.0206797	-2.38234	ENSMUST00000145835	Fbxl4	3641	chr4	+	22357559	22434064	chr4:22423796+22423927	TGTAAGCAACCTTGTAGTCTTCTTTGGAGCCCTCTAGTAGCTCTTCTAAAGGATCCCAGT	exon sense-overlapping	6.32043	7.57281	6.28069	6.49157	6.18903	8.19661	7.42278	7.09904
0.0211054	-3.15535	ENSMUST00000152927	Esrrg	507	chr1	+	187609695	187793742	chr1:187793678+187793742	AATACATAGCCTTGTCTCACTGTGTAGTCTTAGCTGGCTTGGACTCCTTATGTAGAGCAG	exon sense-overlapping	2.63617	4.29397	2.67773	2.58604	2.64474	4.36962	5.03114	3.48115
0.021508	24.9807	NR_040276	4732490B19Rik	2446	chr11	-	113203314	113209669	chr11:113203449-113205167	GTGAGCTAAAAGAAACCCATTCTTTTTTAAGATGCTAAAAAACCAAACCCAACCCCTTTA	intergenic	11.218	6.57528	9.92116	12.4133	11.3196	5.5417	8.65913	5.525
0.02163	-2.18222	ENSMUST00000132008	Ddx20	2257	chr3	-	105681488	105687444	chr3:105682735-105682897	AAGCCTTGGTAGCTCAACATTTGGCTGATATCCTTTCTTCTAAAGGTTTTCCTACTGAAT	exon sense-overlapping	3.03651	4.1623	2.67773	3.33697	3.09481	4.64261	3.9271	3.91719
0.0217349	7.54193	ENSMUST00000013615	Srrm3	2289	chr5	+	135818105	135873109	chr5:135857190+135867126	GCACGGGGGTCGCCCCGGCTCGGCGCACAGCCCGCCCGATGAGGAAGTGCCACTTTATTG	exon sense-overlapping	7.29511	4.38017	5.75548	7.88141	8.24843	4.15747	4.7418	4.24125
0.021846	-2.39408	ENSMUST00000142921	Xaf1	2582	chr11	+	72301664	72308768	chr11:72308514+72308606	CTTTCAGGTTATCTCGGCTGTCTTGTCCAACTATTACATATTATAGCTTAAGTAATTGCT	exon sense-overlapping	3.23326	4.49273	2.67773	3.51135	3.5107	4.35354	4.89695	4.22771
0.0218754	-4.62758	mouselincRNA1511-	mouselincRNA1511	7700	chr9	-	24813118	24820818	chr9:24813164-24813223	AACATTTTATAGGACTTCAGGCCACGTAAAACCTACACCTTTCAGAGTCTTGGCCGTGAA	intergenic	5.10626	7.31652	5.20985	4.96702	5.14191	6.48284	8.48593	6.98077
0.0219253	-2.56751	AK005685	AK005685	410	chr1	-	137325433	137325842	chr1:137325447-137325842	CGTTTTGTGGCTCCGTAGATCACTGTTTTCCTTTGAGCATAATACAGAATGAACATATGG	intergenic	3.22336	4.58373	2.67773	3.75045	3.24189	4.87728	4.18007	4.69383
0.022009	2.21684	AK014720	AK014720	897	chr7	+	81993274	81994171	chr7:81994108+81994171	AAGTGGACCTGAAACCACCTCTAAATTCAGGCTGGCAAGCTAAATAAAATAATCTCTCTT	bidirectional	5.58206	4.43356	5.75339	5.51938	5.47341	4.34242	4.999	3.95925
0.0221243	2.23558	TCONS_00036331	XLOC_027457	256	chrX	-	169988034	170000754	chrX:170000659-170000745	TGACTGTGAGTGATTTTCTGAGGCAGGGGGATCACTGTGAGTGATTTTCTGAGGCAGGGG	intronic antisense	6.28698	5.12633	6.37586	6.10923	6.37586	5.26735	4.53835	5.5733
0.0221294	2.47253	NR_038038	Hk1os	557	chr10	+	62340606	62349866	chr10:62340788+62349486	GTGACATCATCTGAATTCAGCCACCCTCACTACCGCCACCAGCCCAGGATAAGGATCATA	intronic antisense	13.6058	12.2998	14.1812	13.1058	13.5303	12.3913	11.9568	12.5513
0.0221446	2.35143	ENSMUST00000172956	Cobl	4488	chr11	-	12237110	12464800	chr11:12256193-12309613	AGCACAGTGGGACTGAGAAAGCCACCATGCCTACCAATGATGATGAAGACCTATTCATCA	exon sense-overlapping	6.72089	5.48735	6.47707	6.85116	6.83443	6.02974	5.50073	4.93157
0.0224979	-2.53611	ENSMUST00000142228	Panx3	603	chr9	-	37664220	37669173	chr9:37667453-37667500	AATCCAGTCATTAGTCCTCTGTGCTTTACAAAATAAAAGAGCCTTCTTTCAATCTGGGTA	exon sense-overlapping	7.03479	8.37741	7.66574	6.76018	6.67847	8.76366	8.13778	8.23079
0.0225967	-2.9032	mouselincRNA1223+	mouselincRNA1223	20350	chr5	+	118372895	118393245	chr5:118393110+118393169	AATGCTCATCTTTTGGCAGCTAAGTGAGCCACCACTTGCTGCTAGCTTTCCTGTTTCAAT	intergenic	5.42513	6.96278	6.06732	5.47932	4.72876	7.28608	6.67329	6.92895
0.0227481	-2.10719	ENSMUST00000139930	Casp2	3325	chr6	+	42265055	42269122	chr6:42269062+42269122	GTGAGAATGTCATCGATGACTGATGCCTTCTGTGGCTTCTCCTTGTTACCTAGTGTGATT	exon sense-overlapping	6.28245	7.35777	6.13265	6.73818	5.9765	7.21245	7.73023	7.13061
0.0230727	-2.43131	ENSMUST00000127254	Rgs3	3005	chr4	+	62652569	62659840	chr4:62652647+62652713	TGGAGCCCCTTGAGTCAGGGAGCAGCCCTGACCATCCATTCCTTTCTCTATTCTCCCTGA	exon sense-overlapping	12.7108	13.9925	12.5091	12.372	13.2513	14.4037	13.9685	13.6054
0.0230773	-28.7719	AK135003	AK135003	2912	chr11	-	106390847	106393759	chr11:106390861-106393759	TTCCTCCAATGATGGATTATGATCTGGAAGTGTTAACGCTGAATAAACCCTTTCCTCCCC	intergenic	6.87947	11.7261	4.42743	8.78396	7.427	11.7902	10.9784	12.4096
0.0230854	-3.19799	uc.188-	uc.188	215	chr13	-	45549797	45550012	chr13:45549883-45549942	GAATTTTATGGTCCCTTTCTTTGATGGTGCTTGCAGGTTTTCTAGGTAGAAATTATTTCA	exon sense-overlapping	3.30706	4.98423	2.67773	3.5694	3.67405	5.55814	4.36537	5.02918
0.0230937	2.77715	AK157601	AK157601	2674	chr7	-	84871852	84874523	chr7:84872061-84872243	TAAAAAATACAGGACTTCATTAACTAGGGAAACAGATAAAACGGCCTGATCAGGGGCACA	intergenic	5.36428	3.89068	5.32618	4.79703	5.96964	4.352	3.60688	3.71315
0.0231217	-4.24682	ENSMUST00000131348	Fgf1	3983	chr18	-	38838674	38929404	chr18:38854967-38855043	TATGTTCCGCACTGCAGCTTTTGTGTCCAGCGTACTGATCGTTCTTTGGTTCAGTGCCCA	exon sense-overlapping	5.03011	7.11649	4.84876	5.48768	4.75389	6.37516	8.15514	6.81917
0.0231548	2.07574	uc009euf.1	AK050809	3251	chr6	+	149408885	149412136	chr6:149411800+149412136	TAGTCTCATTGTCAGTCAAGGGAAAAGGGGGAAATGTTTTATAAGAATGATGAAAGTTCT	exon sense-overlapping	4.93242	3.8788	5.33263	4.80726	4.65737	3.94916	3.48264	4.2046
0.0232011	9.80382	NR_026843	Bach2os	1661	chr4	-	32559679	32571662	chr4:32560217-32560574	CTCCACCGAATGGGATTTTAAATGTCGATGTTGTGGAAGTACTTGATAAAAACCAAATAT	natural antisense	6.60596	3.31262	7.9814	6.41701	5.41948	2.60413	2.96189	4.37184
0.0232024	8.05393	uc008uxa.1	AK146937	1747	chr4	-	129441050	129446968	chr4:129441067-129442343	TCCAGAACCCAGCCGACTTCCTAATATACCGGTTTTTTGAATAAAGAAACTTTTGTTGGC	intergenic	11.4425	8.43281	10.2009	11.7538	12.3728	8.12304	9.48123	7.69416
0.0232939	2.40025	ENSMUST00000153614	Ube2e3	1317	chr2	+	78869239	78914551	chr2:78914457+78914551	CTTTTAATGCAGTATATTCTGATCATGGTGTACTCTCCTCCAATACCTCCCAGATCTACC	exon sense-overlapping	9.83399	8.5708	10.1702	10.1899	9.14187	8.452	8.69963	8.56077
0.0233126	6.92805	ENSMUST00000146638	Pcnxl3	3159	chr19	-	5664637	5673947	chr19:5673617-5673947	ATCTTAGCACCATGTGTGACTGTGTGTGTTTTATCACCTTGACCTTGACCTTGACGCTGA	exon sense-overlapping	5.97743	3.18498	6.82458	6.45556	4.65215	2.60413	2.99788	3.95293
0.0234361	3.20492	uc007tgc.1	AK144143	2867	chr14	-	44972267	45006900	chr14:44972316-44974277	TGAAATGTAATTCCAACCAAAATTCCAACCATGCAAGAAAGCTTGATAAAGGAATGGGTC	intronic antisense	6.1692	4.48891	5.55929	6.14904	6.79929	5.02084	4.48515	3.96075
0.0234557	-5.26298	ENSMUST00000137320	Snhg11	3156	chr2	+	158375714	158379062	chr2:158378828+158379062	TGTCCTGTCACTCTCTGAGTCAAAGATAGACTCAGAACTTCATTTTCAGCATTTGAAAAA	exon sense-overlapping	3.85552	6.2514	2.67773	4.77909	4.10974	6.61387	6.39133	5.749
0.0236113	13.1965	TCONS_00012083	XLOC_008920	107	chr16	+	8623531	8625237	chr16:8623593+8625215	ATGCCCTCCAGAGCCACGTCATCCTGATCAAAAAAGAACCCAGAGAGAGGTAGGTGGAGG	intergenic	13.5086	9.78656	14.6202	12.8014	13.1044	8.49014	11.4699	9.39963
0.0237942	-3.98566	uc007diy.2	Sft2d2	5440	chr1	-	165174340	165194433	chr1:165185071-165188247	TCATCGCATGCTTTGCTCTGGGAATCCTGTGCTCAGTGCTGTACCGTCTTCCTCATGGGG	exon sense-overlapping	6.08509	8.0799	6.78582	5.88348	5.58596	8.55856	8.461	7.22015
0.0238097	9.06135	ENSMUST00000127561	Gm15878	306	chr8	+	45949611	45949917	chr8:45949857+45949917	CCTAATGTCTATGCCACCCTCCAAGCAGAACCATTGTTCATTGAAACAGTTGATGAATGA	intergenic	10.6324	7.45271	9.16337	12.0625	10.6714	6.83956	7.60719	7.91137
0.0238399	4.29025	humanlincRNA0618-	humanlincRNA0618	10623	chr14	-	62373187	62383810	chr14:62373674-62373733	ACTTTTCCAGAAATTCCTGACCCAGCAGTCACTGGTGAACTCGAATACATAAGGAAGAAA	intergenic	6.558	4.45694	5.89192	7.59687	6.18523	4.93763	3.99803	4.43516
0.0240043	-3.53947	ENSMUST00000126857	Trp53i13	913	chr11	-	77508610	77512763	chr11:77509287-77509367	CAGAGGAAGGAAAACTCAGGGTCTTCTTCCATCTTAGCTCTACGTCACCTTCTTTCATAG	exon sense-overlapping	7.16889	8.99243	8.13636	6.98187	6.38844	8.99474	8.915	9.06753
0.0240764	8.81746	ENSMUST00000139726	Malsu1	518	chr6	+	49082584	49084678	chr6:49082781+49082844	CCTAGACCCTGAGTAGGAGCAGAGACTCTCCTATCTTCTTTAAATGCATGACCTGTTTTT	exon sense-overlapping	8.18673	5.04637	7.54089	7.28928	9.73002	5.89778	4.75835	4.48298
0.024108	-2.39096	BB429143	mouselincRNA0550	675	chr15	+	60836890	60837569	chr15:60837341+60837569	CTTGCATTCCCTTACCCTCCCTTGAGAAATATATACTCTCCATTTGGGTATATCTCATTC	intergenic	9.99648	11.2541	10.2256	9.91495	9.8489	11.6931	11.4757	10.5935
0.0242251	7.30356	uc007tvc.2	TCR-alpha chain	312	chr14	+	54201786	54220781	chr14:54201842+54220520	GTCAGGCCAGACATCCAGAACCCAGAACCTGCTGTGTACCAGTTAAAAGATCCTCGGTCT	intergenic	13.1681	10.2995	13.2078	12.6991	13.5975	9.84705	9.25128	11.8003
0.0245433	-3.00759	AK137180	AK137180	3373	chr4	-	48032329	48035705	chr4:48032417-48033542	ATGGTGGAGTGGATCATTTTCAAAATGAGGCCCTAGAAAGCTGTCCTCTTTGCAGTTGCT	intergenic	6.54035	8.12895	7.18039	6.18132	6.25934	8.76518	7.8232	7.79847
0.024548	-3.15917	uc007iag.1	AK041795	972	chr11	+	11557420	11579460	chr11:11579397+11579460	AATCTTTCTCTGTCTGCCCTCAATTACACAGAATTGTTTGGGATTAAAGGTGTGTACTAA	intergenic	7.63579	9.29533	7.98832	8.1261	6.79294	9.69594	9.19802	8.99204
0.0245997	-2.23475	AK087746	AK087746	1459	chr13	+	74692222	74693680	chr13:74693612+74693680	CTTGGTCTTACCTATCCCCTGGGAATTGCTCATGATGTAAGTTATATTTAGTAAAGTTAA	intergenic	3.15529	4.3154	2.67773	3.03738	3.75076	4.50021	4.27979	4.1662
0.0246604	-2.20017	ENSMUST00000125043	Papd5	696	chr8	+	88245284	88249211	chr8:88245534+88245597	GGACAAAAGGGACGTGCATTTCTCTGTAGGCACCTTAATGTGATTTTTCTTCCCTTGTTC	exon sense-overlapping	4.29915	5.43676	4.19209	4.37615	4.32921	5.98535	5.44564	4.8793
0.0250125	4.48894	TCONS_00025427	XLOC_019600	198	chr5	-	144466318	144467585	chr5:144466342-144467438	TAAAGCAACCATGGACAAGCCTGGGCTACCCACTCCAGAAGGGATGCCATCCATGGTGGT	intergenic	9.74452	7.57815	10.2752	9.25256	9.70582	8.65164	6.88052	7.20229
0.0250781	-2.70876	ENSMUST00000128546	Ehf	873	chr2	-	103279103	103303167	chr2:103279120-103279517	TGTTTCATATGTGTCCCTGGTGTTCATGAAGAGATCAGAAGAGGGTGTTGGATCTCCTAG	exon sense-overlapping	3.22189	4.65952	2.67773	3.84819	3.13974	5.0628	4.65525	4.26052
0.0251772	9.88261	NR_040427	Gm9899	4823	chr5	-	30573986	30588619	chr5:30582891-30588370	CCACCAGCAGAACTTCTGCAGTCTCACCCTTGAAGCAGGGACACTGGAGGGACTCAGCCA	natural antisense	8.63097	5.32608	7.18782	10.0284	8.67671	4.37765	5.77892	5.82167
0.0252341	-2.54837	uc008riv.1	Col25a1	1078	chr3	+	130131500	130182882	chr3:130146651+130146711	AAGAGAATTCAGTTTTCTTTCTCAGCTCGCTTGCACAGATCCCTGGCTTCATCTGCAAAG	exon sense-overlapping	5.15878	6.50836	5.45723	4.72717	5.29195	6.97482	6.64946	5.9008
0.0252576	4.00962	NR_033133	Plscr3	2974	chr11	+	69846643	69852058	chr11:69846761+69846907	TCTGCCCTGCCGTCTGCCAACAGCCATCTCCGTAGAAAAAATGGGAGAACAAAGGGAGGG	exon sense-overlapping	10.9565	8.95307	10.5504	11.3367	10.9825	9.84797	8.01956	8.99168
0.0252576	4.00962	NR_033133	Plscr3	2974	chr11	+	69846643	69852058	chr11:69846761+69846907	TCTGCCCTGCCGTCTGCCAACAGCCATCTCCGTAGAAAAAATGGGAGAACAAAGGGAGGG	natural antisense	10.9565	8.95307	10.5504	11.3367	10.9825	9.84797	8.01956	8.99168
0.0253406	4.94071	TCONS_00012307	XLOC_009722	474	chr16	-	92473949	92475210	chr16:92473963-92474104	AATTTGGAGAATTCCAAGCAGAGAAAAGAAAAGAACTGAACCAAACCCAGACTAGACTCT	intergenic	8.07615	5.77144	7.19826	8.05606	8.97414	6.10218	6.27289	4.93923
0.0254725	3.15948	ENSMUST00000119348	Gm13500	824	chr2	+	51231986	51232810	chr2:51232750+51232810	ATGGATTCTTTGCCACCACCATGTGAATCTGCTCACTACCGACAGACAGATGCAGATAAA	intergenic	12.4236	10.7639	12.6385	12.1421	12.4903	9.97783	10.762	11.552
0.0255014	4.04888	ENSMUST00000127271	Pdlim4	1370	chr11	-	54058950	54068991	chr11:54059007-54059937	TTTGTCCCAGACTTCAGCTCATCCCGGGAAACATTTGGATCTTAGTAGCTTGCTTTGTCT	exon sense-overlapping	7.05841	5.04088	7.03078	6.30486	7.83958	5.7417	4.45742	4.92353
0.0255905	2.64416	uc029rtf.1	5830428M24Rik	1032	chr12	-	69464786	69475550	chr12:69468292-69468360	ATGTTAAAGAAGCCACTCCTGGTCATTACATCAGCTAAACGACAGGCTCTGATTCACCTG	intergenic	4.73857	3.33576	4.67281	4.58594	4.95697	2.60413	3.92797	3.47519
0.0256383	5.74627	uc009bpy.1	TCR-beta chain	738	chr6	+	41543810	41548352	chr6:41543857+41546729	ACGGTTTTAGAGGATCTGAGAAATGTGACTCCACCCAAGGTCTCCTTGTTTGAGCCATCA	intergenic	10.3714	7.8488	11.3681	9.9722	9.77393	6.79816	8.30439	8.44385
0.0257146	-29.6875	ENSMUST00000129098	Camk2b	4125	chr11	-	6011664	6065658	chr11:6011911-6015449	TACATGTACACCCACATGTGTGAACATGCATACCCGCATGGACAAAGTCCATGATTTCCT	exon sense-overlapping	5.30831	10.2001	2.67773	6.09569	7.1515	11.0262	9.75658	9.81752
0.0257444	-8.6168	uc007blc.1	Pinc	961	chr1	-	73395333	73407569	chr1:73395347-73395562	GGGTTAATGCAGGACTTTAAAAAGTCCCTCCCGTTTCCAAAATGAACAGTTTGTCTTGAA	intergenic	4.12387	7.23102	2.67773	4.83282	4.86104	7.53312	7.96193	6.19801
0.0258277	-3.06247	ENSMUST00000138296	Tagln2	1101	chr1	+	172500046	172505934	chr1:172505674+172505760	AAAGGCACCTCTCTGGCTCACTGTCTTTGGTTCTCTGACCTTCAGTAGTCCCATCCTCAC	exon sense-overlapping	9.40627	11.021	9.30471	9.37583	9.53828	11.517	10.0987	11.4473
0.0258559	-2.41697	ENSMUST00000131284	Zgpat	4892	chr2	+	181365451	181383626	chr2:181383197+181383257	GAGCCCGTCCTCGGCAGAGGACAATGCCAAGCCCTCCTTGGGTTTGTCTCTTCTCTCCAG	exon sense-overlapping	6.28968	7.56288	5.92412	6.93093	6.01398	7.91826	7.34701	7.42337
0.0259987	-2.9281	AK158867	AK158867	2002	chr14	+	70617970	70619972	chr14:70618185+70618245	CGGACCTGGGAGAGCAGCGGTCCCCACCCTGGCCCGGGGTGCAAGCCGCTCACCTTCTGC	natural antisense	5.36509	6.91505	5.25022	5.18555	5.6595	7.69458	6.81321	6.23737
0.0261704	-2.82849	ENSMUST00000146249	Large	3486	chr8	-	73045063	73098913	chr8:73045077-73048293	GTCTTCCCTAACATTACCTGGTTTTTAAAGTTCTTTCACACTATGGCCAAATCCAATGGC	exon sense-overlapping	3.47967	4.9797	2.67773	3.5903	4.17097	5.01109	4.92688	5.00112
0.0261788	-7.41235	ENSMUST00000128152	Dgkz	3512	chr2	-	91932823	91965587	chr2:91942698-91942814	TGAGTGACTCTGTCCCCAAGAAGGCTCTGACATTTTGGTGGTCGCTGCAATGTTTCACAG	exon sense-overlapping	5.29704	8.18697	6.06119	4.73079	5.09912	9.0798	8.76118	6.71992
0.0261808	-3.8847	mouselincRNA1636+	mouselincRNA1636	10257	chrX	+	99273186	99283443	chrX:99283222+99283281	TGAGTGCCTAAGTGAGGCTAGAAGTTCAGTGTTTTCCTCTTGTTGTTCTTTGGAGTGTGT	intergenic	3.70332	5.66113	2.67773	4.63208	3.80016	5.6755	5.57015	5.73773
0.0262908	-11.0479	ENSMUST00000140712	Derl2	4369	chr11	-	71012121	71019243	chr11:71012180-71013109	TACCCTCTTTTGGTGTACAGATATACATGCAGACAAAATACCCGTATACATAAAATACAC	exon sense-overlapping	4.26273	7.72843	2.67773	4.46224	5.64821	8.53582	7.8905	6.75897
0.0263407	-13.1345	ENSMUST00000170455	Thnsl2	796	chr6	-	71131765	71144331	chr6:71138779-71139748	GTCACCATTGTTGTGGGGAGGTGTCTCCTTTCTAGGAACTTCTGGGGACACGGGAAGTGC	exon sense-overlapping	3.78048	7.49577	5.7622	2.996	2.58323	7.84457	7.97257	6.67016
0.0263847	7.04546	uc009dii.1	AK078466	1763	chr6	-	114920053	114921816	chr6:114920142-114921316	CACTTTACTTTGACAAGTTTCCTCTACATATAAAAAGCACCTCAGCTTCTCAGCTTCCAA	exon sense-overlapping	10.8016	7.98486	9.22266	11.445	11.7371	7.58028	8.14285	8.23145
0.0266852	-3.66736	AK041236	AK041236	1950	chr11	-	29372329	29374276	chr11:29372380-29374105	GAGCTCATAACCACTGAGTCATCTCTCCATCTCTCATAATTTAAGGTAACAGTAAACATG	natural antisense	10.7578	12.6325	11.6819	10.207	10.3845	12.0546	12.9471	12.8958
0.0268028	-9.59283	BB840246	humanlincRNA2239	454	chr15	-	36445197	36445651	chr15:36445310-36445651	CTGTAACTCTAGATCTGACACCCTTTCCTGCACATGAGTGCTATACATTTGTGCGATAAC	intergenic	7.16579	10.4277	7.62453	7.05495	6.81789	8.61758	11.6509	11.0147
0.0268239	2.45034	ENSMUST00000123457	2210417K05Rik	522	chr10	+	62340255	62349851	chr10:62340417+62349486	CGTTCCCCACCTGAATTCAGCCACCCTCACTACCGCCACCAGCCCAGGATAAGGATCATA	natural antisense	14.2213	12.9283	14.8028	13.8267	14.0343	13.2007	12.4616	13.1225
0.0268737	-10.8398	ENSMUST00000170557	Gm17035	419	chr15	+	66929606	66931107	chr15:66929677+66930778	ATCAAAAGGCAGTAGTATGGAGCATGGGCATTAGATTAATACCGCATTAGCGTAGGGTGG	natural antisense	2.61554	6.05381	2.67773	2.83138	2.3375	4.06217	7.0553	7.04395
0.0274834	-6.53167	uc009fmf.1	AK195979	132	chr7	-	19530802	19530934	chr7:19530827-19530934	TGAGGGTGGGCTGGGCTGGGCCACTCCTGTTGGAGCAGCTCTCACACCTTTTCTAATAAA	intergenic	3.13862	5.84607	2.67773	3.33824	3.39987	4.83861	5.35481	7.34479
0.0275357	-4.01469	ENSMUST00000131603	Gm14051	377	chr2	+	132144532	132220250	chr2:132220048+132220250	ATTTATGTCCTGGAGCAGTGTCCCCCTTCTTGGAGCAGTGACCCCCTTCTTGGAGCAGCA	intronic antisense	8.81989	10.8252	9.6268	8.55717	8.2757	10.6203	11.6419	10.2133
0.0276213	16.4982	ENSMUST00000177106	Gm20614	632	chr16	+	20436037	20443382	chr16:20443322+20443382	CTAGCAGCAATGAACATGACTGTAGTCACCAACCACAAGAACCAAATCACTTTTGTGCAC	intergenic	8.3978	4.35356	8.6236	8.07469	8.49513	2.60413	6.60702	3.84955
0.0276852	3.23904	ENSMUST00000124506	Mfap2	506	chr4	+	141010636	141015012	chr4:141014922+141014982	AGGGTGCGTGGGGACCCAGACCTCATGCGTGAGCCTCCAGTCTGACCCACCCGTCCCCAG	exon sense-overlapping	10.4878	8.79221	9.72159	10.6807	11.0611	8.21455	8.91835	9.24375
0.0277876	2.25231	AK157091	AK157091	1470	chr5	+	150643187	150644659	chr5:150644570+150644659	AAATGTAATCAGTAAGAGATTATCAGGTCTTCCCGCAAAACACCACTGCCACCACCACAA	natural antisense	14.1578	12.9864	13.9317	14.0996	14.442	13.556	12.4794	12.9237
0.0278658	-2.41174	NR_028125	0610038B21Rik	1523	chr8	+	77517055	77518578	chr8:77518517+77518578	TGGCTAAACCGCGTTGACCCTGCTTGTGTTCTATTCTGGAGATTAAATTTACACGGGTAG	natural antisense	4.58993	5.86001	5.12474	4.20322	4.44183	5.59642	6.37064	5.61296
0.0279545	19.3104	AK079973	AK079973	1028	chr1	-	105989225	105990252	chr1:105989485-105989543	ACCATAAAAATCAATTTAAAAACCAAACCAACCCAAGGGGCCATGATTGCTCTCAGAGCC	bidirectional	13.1559	8.88457	12.0358	13.7533	13.6785	6.76771	10.6545	9.23147
0.0279985	6.31545	uc009bpl.1	TCRBVbeta5.1/Jbeta1.5	425	chr6	+	41535083	41538592	chr6:41535138+41538217	TCTGTTCTAGAGGATCTGAGAAATGTGACTCCACCCAAGGTCTCCTTGTTTGAGCCATCA	intergenic	10.3844	7.7255	11.5525	9.88957	9.71103	6.67538	8.16635	8.33477
0.0280155	-5.19513	ENSMUST00000118122	Gm16383	232	chrX	+	40001216	40001887	chrX:40001340+40001400	ATCAAATGGGGTTATGCTGGTGCTAAGTATGTCATGGAGTCTATTGGTGTCTTTAACACT	intergenic	3.56586	5.94302	2.67773	3.79286	4.22699	6.80584	6.05448	4.96873
0.0280616	2.03861	ENSMUST00000145331	Kpna2	1843	chr11	-	106988628	106999440	chr11:106992077-106996508	GAACAACCAGGAAATTGCTTTCTAGAGAGAAACAGCCTCCTATAGACAACATCATCCGGG	exon sense-overlapping	5.53289	4.50531	5.81254	5.18697	5.59917	4.66615	4.02675	4.82302
0.0282372	2.81356	uc008ncy.2	DQ565635	141	chr2	-	151411520	151411661	chr2:151411583-151411661	CAAAATTCTGCCCAACAACTCTCCTCCCAAATGGTGTCCCAAAACTATATAAATGTTTTT	intergenic	10.0968	8.60445	9.6006	10.6971	9.99282	8.09343	8.56608	9.15386
0.0282449	-4.57701	AK016058	AK016058	1244	chr7	+	7295765	7297137	chr7:7297011+7297137	TAGATATGGCGGCATGATTCAGGAACTCTCTACTTTATATCTCCCTCCCTCCTGCTCTTT	natural antisense	10.1771	12.3715	11.1688	10.3039	9.05855	12.1455	12.8225	12.1464
0.0282926	4.17714	TCONS_00028989	XLOC_021124	214	chr7	+	4833126	4835851	chr7:4835782+4835851	ACAACTAACTTGGACCTCAGCCATCCGTGTGGCCACGCCCCAACAGGTTCGTATTCTGAG	intronic antisense	7.91478	5.85227	7.09579	8.16198	8.48658	6.73886	5.51464	5.3033
0.0284081	-3.15226	ENSMUST00000174341	Gm8902	1096	chr7	+	26245898	26247958	chr7:26247898+26247958	ATCTGATATCTCCAAGAACTCGGAATCGGGTACATCCTTTTCTATCAGTCTCGGGACTGA	intergenic	2.88684	4.54323	2.67773	2.63766	3.34513	5.40057	3.96769	4.26142
0.0285759	-3.47937	ENSMUST00000121680	Gm14514	940	chrX	+	17252061	17254394	chrX:17254317+17254394	AAATTGCCAGAATCAAAAATAAGCCACTGTCTCATGTCCTGGCCACCTTGCGGGAGAATA	intronic antisense	6.31307	8.1119	6.27712	5.8223	6.8398	7.63366	7.69239	9.00965
0.0286517	2.51914	ENSMUST00000156489	Dph1	1922	chr11	-	75177695	75183323	chr11:75178874-75178924	TTGCAGCCACGCCCCACCTTTTTGTTTTAGGAGAGCCCCGCCTTAGGGGTGTTCCCCGCA	exon sense-overlapping	9.6752	8.34227	10.2809	9.07784	9.66684	8.63682	8.41602	7.97396
0.0286861	27.9209	ENSMUST00000154173	Gm14005	413	chr2	-	128317464	128429170	chr2:128330923-128429093	CTTCTCCCTGAAGACTACCAAAGCAAACCAGAGGACCAGAGAACAGCAGCTGCTCTGGAC	intergenic	9.96018	5.15691	11.2168	9.15843	9.50529	2.60413	6.71927	6.14732
0.0287435	9.71246	ENSMUST00000135322	Gpr113	716	chr5	-	30202306	30204587	chr5:30204490-30204587	ACATTTGACCTCTGGCCTAAAGAAGAACTTCTAAGAGACCAAGTCACACCAGAGTAGCCA	exon sense-overlapping	6.56374	3.2839	6.66834	5.54814	7.47473	2.60413	2.35721	4.89037
0.0287655	-7.09512	NR_040279	A730090H04Rik	1663	chr11	+	95145052	95159047	chr11:95158914+95159047	CCTGTCCCCAAGACAAAGTCTTACTGTGTAACTCTGACTGTCCTTGAACTTACTCTGCAT	natural antisense	5.72854	8.55537	7.06445	5.02107	5.1001	9.48325	7.69167	8.49118
0.0288039	-4.31144	ENSMUST00000139731	Eral1	2131	chr11	-	78073375	78080383	chr11:78074375-78074477	TTGGGTACCAAGAGATACAGAGATGAGCCTGCCTGATTAGTCCTGATGTCTCCTTATACA	exon sense-overlapping	4.69329	6.80146	4.91772	4.48028	4.68187	6.55313	7.97451	5.87675
0.0288353	3.00754	ENSMUST00000119011	Gm12710	216	chr4	+	103103526	103103742	chr4:103103598+103103742	AAGACAATTGGAAATGCCCTAAAGTCCTGCAATGAGACCCTCCACACCAGGTTAGCTATT	intronic antisense	10.152	8.56344	9.83205	9.60283	11.0212	8.71793	8.77081	8.20159
0.0288847	-2.13956	ENSMUST00000173221	Setd1b	2375	chr5	+	123162708	123165162	chr5:123163311+123163371	CCAGGTCAGTGTGGGACCTGAGTCCTCACAAATCCTGTCCCTCCCTCCCGTGTCCCCTAG	exon sense-overlapping	11.4114	12.5087	11.9667	11.153	11.1145	12.1755	12.7716	12.579
0.0289578	-2.47548	ENSMUST00000172935	Sox2ot	710	chr3	+	34560327	34675854	chr3:34560345+34560416	TTGAACAAAAGTCCACAGCCAGTGTGTTCCAAGTCCCTGCTCAGGGCTGACTGTGGCAGG	intron sense-overlapping	6.54102	7.84873	6.29005	6.67901	6.65399	8.42684	7.15584	7.96352
0.0290426	-2.10551	ENSMUST00000154297	Gm13661	318	chr2	+	77840615	77842936	chr2:77842866+77842936	ACATTGTGAGCAGCTGTCGGCTTAAGAGGAAAGAATCATGCCCTGCCCCTCCGGACCACA	intergenic	8.80834	9.88251	8.9303	8.84308	8.65164	10.4735	9.75866	9.41537
0.0291216	-2.23287	uc012dic.1	Yipf1	482	chr4	+	107340985	107345191	chr4:107344698+107345008	TACCATGCGGGTCCTGTGGATCATTCCCCAGAGGGTTGTTCGTTGGGTCCTTGTCATGAT	exon sense-overlapping	3.35583	4.51473	2.67773	3.58549	3.80428	4.49164	4.60531	4.44726
0.0291317	-4.23425	humanlincRNA0903+	humanlincRNA0903	61681	chr17	+	93253549	93315230	chr17:93315171+93315230	ATAACTTAATGACTTCAGTGTTGATCCTTTCCTTAGTCCTCTTCTGTGGCTCTGATATCT	intergenic	9.81452	11.8966	10.1854	10.3562	8.9019	12.1026	12.5076	11.0796
0.0294722	-2.73741	uc008gyk.1	E030003E18Rik	555	chr19	+	20492714	20541377	chr19:20541290+20541377	CCTGGAAGATGTTTGTCCTCACTGTTTCATTTTCAGATGGAAACAAGATTTTCCATTTAT	intergenic	2.61746	4.07027	2.67773	2.83713	2.3375	3.96706	3.41298	4.83076
0.0295028	-3.71549	ENSMUST00000145800	Gm14640	437	chr2	+	171215498	171217947	chr2:171217882+171217947	GAACATGTAACCCTTTTATCTTGTTCCCTTGATTTGCCTTAGTTTTGTTTGTAAAACCTG	intergenic	3.66646	5.56001	2.67773	3.90886	4.41279	5.06917	5.8398	5.77108
0.0295095	7.54227	ENSMUST00000161939	Gm16311	702	chr15	-	6303243	6309913	chr15:6303283-6303543	GCTAAACTTTCTATTCTGTGGCACCTCAGCTAAATGGTGAAGGTTTAACTTTTTGAAAAT	intergenic	9.40203	6.48703	7.97514	9.87964	10.3513	7.47543	5.92934	6.05632
0.0300343	5.76293	humanlincRNA0164-	humanlincRNA0164	28693	chr1	-	194867154	194895847	chr1:194867155-194867214	ACCTAGACTGCCCTTTGGCTTCTGTAACTAAAGAATTGTAGAGGATGCTGAGTTACAGCA	intergenic	9.28003	6.75323	8.4478	10.0318	9.36054	7.80555	5.67926	6.77488
0.0301255	-5.72413	ENSMUST00000129945	Myef2	3424	chr2	-	125084627	125089011	chr2:125084694-125086270	CTAGCATGAACATTTTTGACTAGTTCTTTGGAGTCTTTGTTGTTTTAAATCTCCTCAGTC	exon sense-overlapping	3.06876	5.58582	2.67773	3.14587	3.38268	6.8255	5.65247	4.27949
0.0301255	-5.72413	ENSMUST00000129945	Myef2	3424	chr2	-	125084627	125089011	chr2:125084694-125086270	CTAGCATGAACATTTTTGACTAGTTCTTTGGAGTCTTTGTTGTTTTAAATCTCCTCAGTC	natural antisense	3.06876	5.58582	2.67773	3.14587	3.38268	6.8255	5.65247	4.27949
0.0301505	-2.30386	ENSMUST00000181337	Gm6410	1105	chr8	+	4678461	4688494	chr8:4688400+4688494	CAGCCCACTCTGGGACCAACTGTACATTTTTTAACACAGTTCTATTTTTGTAATCTTTCC	intergenic	3.23504	4.4391	2.67773	3.50654	3.52086	4.90452	4.28246	4.13031
0.0303075	-2.46533	ENSMUST00000175780	Unc13a	2569	chr8	-	71660345	71668082	chr8:71662564-71662839	TGCACAAAGTCAGATGCAGTGGGCTTACCAGAGTGAGCCGTGTCCACTGTCCCTGACACA	exon sense-overlapping	3.30836	4.61014	2.67773	3.5108	3.73654	4.97179	4.67733	4.18129
0.0303794	-3.19111	ENSMUST00000126231	4930455G09Rik	630	chr4	+	142017897	142028996	chr4:142028936+142028996	GCACCGTTGGCCGTTATCTTTGCTGTGTCTTTTATAGAATGTTCATAAATTCCAGGTTAT	intergenic	3.02882	4.70288	2.67773	2.98499	3.42372	5.6211	4.32469	4.16284
0.0303946	9.24217	uc007jgt.1	AK140192	1724	chr11	+	60879117	60887218	chr11:60887158+60887218	TACCATTTCTACCACACCTGGGTTTAGGAATCTGCCTGCCTTTATAAGCTTAAACAAAAC	bidirectional	9.88027	6.67204	8.82636	9.07178	11.7427	7.11152	6.13242	6.77219
0.0306387	6.88681	ENSMUST00000173253	Tubb5	979	chr17	-	35835604	35837060	chr17:35836811-35837060	ATAACGGAATTGCAGTGTCTTCACCTCAGCCTCGTTTCAGCGTGTCTGGAATTGAAATGA	exon sense-overlapping	9.26245	6.47861	8.49213	8.77011	10.5251	5.52862	6.42878	7.47844
0.0307222	-16.0759	ENSMUST00000181842	D430018E03Rik	3832	chr5	-	142874076	142878373	chr5:142874090-142877351	TAGCACCCTCATACAGACATGCCTAGCAATGCACATGAAATGAAAATAAGGAGACTATTT	intron sense-overlapping	9.27153	13.2784	8.0964	10.041	9.67724	15.3568	12.674	11.8042
0.0307282	2.10488	ENSMUST00000150521	Usp24	389	chr4	+	106428492	106430852	chr4:106430792+106430852	AGTTCAGGGAAGGTTCAGGAATGCTATAAGGTTTTCTACAAGCTTCAGGGGTCTTTCTGA	exon sense-overlapping	4.1359	3.06216	4.59899	3.97292	3.83578	2.60413	3.30379	3.27856
0.0307383	-6.02544	TCONS_00010994	XLOC_008720	3310	chr15	-	85691967	85696573	chr15:85692241-85693622	TTCTGATCGTATTTCTTAAGAGACTGTCCTGTGGCCACACCTTTCCTTACCTGACAGCTA	intergenic	7.1224	9.71347	6.51865	7.68744	7.16113	9.6919	10.9646	8.48387
0.0308901	7.55729	AK020584	AK020584	1084	chr3	-	145416011	145418044	chr3:145416089-145416909	TAAGACAGACACAAGAAAGCTGCCACATCCTAGAACAACTATAACATGGCAGAGCAGGAA	intronic antisense	9.07216	6.15429	7.74959	10.159	9.30786	5.10705	6.95755	6.39827
0.0309172	14.4368	ENSMUST00000173913	Pkn2	2924	chr3	-	142793708	142881915	chr3:142839313-142881610	CGAGCTGCAGATTGTCCGAGGACTCCAGATACTCCAAATAGTGACTCTCGTAGTTCTACT	exon sense-overlapping	6.41795	2.56627	8.41309	4.3454	6.49535	2.60413	2.72441	2.37026
0.0309536	2.3778	AK141156	AK141156	2172	chr7	-	12860883	12868583	chr7:12861166-12862057	CACACCAGAAAAGCAAGAATCTGATTTAAAACCATATCTCATGATGATGATAGAGGACTT	intergenic	14.2562	13.0066	13.5439	14.4159	14.8088	12.9254	13.172	12.9224
0.0309639	-2.86299	CB319686	mouselincRNA0796	858	chr18	-	75358877	75359387	chr18:75358958-75359387	AATCTTCCAGCTTCCTTTTCCTTACCTAGTTTGGCGGACTCCAACTCTTGGGATAGCTTT	intergenic	11.2549	12.7724	11.3869	11.7596	10.6182	13.1327	13.053	12.1314
0.0310426	2.60655	TCONS_00034211	TCONS_00034211	686	chr9	-	68537916	68562179	chr9:68540327-68545390	TGCCCCCGCCTGACCACATCCAGATTTCCAGAGATGCCCAAGCTGAAAGCCAGACAAGAA	intergenic	10.1655	8.78335	10.59	10.2416	9.6649	9.20853	8.1407	9.00081
0.0310743	6.00362	uc009bpq.1	TCR-beta chain	741	chr6	+	41542754	41548352	chr6:41542807+41546729	ACCGTCCTAGAGGATCTGAGAAATGTGACTCCACCCAAGGTCTCCTTGTTTGAGCCATCA	intergenic	10.4795	7.89367	11.4767	10.0071	9.95472	6.66065	8.53326	8.48709
0.0310766	-2.80094	TCONS_00036215	XLOC_027202	539	chrX	-	93259845	93262607	chrX:93262458-93262607	TGGATGTGTCCTCAAAAGGGACTATGAAATGCCAATCTCCTTTTCTCCCCTTTGCTTCCT	intergenic	8.4842	9.97011	8.88393	8.97752	7.59116	9.81684	9.97429	10.1192
0.0312401	4.15914	TCONS_00013580	XLOC_010800	3624	chr17	-	39842994	39847253	chr17:39845361-39845569	CGGGGGTCGGGGCCGAGAGCCCGCGCGGAGAAGGCCTGAGACCTCGGGGAGAGGGAGGTA	intergenic	6.73554	4.67925	6.00023	7.59497	6.61141	5.52698	4.14946	4.36131
0.0312537	6.60449	uc009bpf.2	Tcrb	913	chr6	+	41533872	41539881	chr6:41534053+41538217	TTGGTAATAGAGGATCTGAGAAATGTGACTCCACCCAAGGTCTCCTTGTTTGAGCCATCA	intergenic	10.3283	7.60487	11.3027	9.92363	9.75866	6.2616	8.10564	8.44738
0.031284	2.26016	ENSMUST00000121193	Gm16428	723	chrX	+	54130709	54144172	chrX:54143654+54143714	AAATGTAGTCAGAGCCATTCCTTGGAAGCAATTAAAGACATGCAGGAGAGGTACATGAAG	intergenic	6.5694	5.39297	6.02547	6.9263	6.75642	5.01348	5.8177	5.34775
0.0313093	-2.87585	ENSMUST00000129526	Pfkfb4	2446	chr9	+	109017379	109032197	chr9:109017533+109017593	ACTCTTCTGCTGCAGCTGTTACCTTGTCAGGAGGATGTCTTGTCGCCTCTGGAATTCAAA	exon sense-overlapping	3.53414	5.05813	2.67773	4.08937	3.8353	5.40711	4.84903	4.91823
0.0314247	-2.38419	AK017348	AK017348	1164	chr10	-	43220220	43221382	chr10:43220332-43221108	GTCTAGCATCTTGCCCTTTCTAATTAGACAAAACAAGTGTTGAAGTCCTTGTTAATCATA	bidirectional	3.34444	4.59794	2.67773	3.80383	3.55176	4.95786	4.40023	4.43573
0.0314423	-2.34984	uc009oon.1	9530077C05Rik	3860	chr9	+	22411576	22444679	chr9:22434200+22434350	TTAGTACAAAGCCCTCTGTTGTGCTCCAAGGAGTTTGTTTCTTTTGTTTGGCCTCCAAGG	exon sense-overlapping	5.6974	6.92997	6.23043	5.47173	5.39005	6.39997	7.11339	7.27655
0.0315702	3.39508	AK016478	AK016478	1851	chr1	+	90758638	90760489	chr1:90760426+90760489	TCCTGCCCTGACTTCCCCACAATCATGGTCTGTAACCTGGAATTATAAGCAGAAAGAAAC	intergenic	12.3998	10.6364	12.2614	13.1171	11.8209	9.87084	10.9054	11.1328
0.0316087	-2.7746	humanlincRNA1030+	humanlincRNA1030	16532	chr17	+	85885869	85902401	chr17:85902311+85902370	AATTCAGATGAATGAGGTCCAGCTTTACTTCTCTGTCATTCCGTCTAACACGGGAGCTGT	intergenic	5.4137	6.88598	5.47028	4.7231	6.04773	6.43481	7.26935	6.95379
0.0316454	-2.93722	AK156381	AK156381	2900	chr9	+	65726518	65729458	chr9:65729377+65729458	ATCTCATTACAGATGTTGTAAGCCACCATGTGGTTGGTGGAATCTGAACTCGGGACCTTT	intronic antisense	6.80645	8.36091	6.21822	7.17326	7.02789	8.00728	9.11351	7.96193
0.0316483	-2.86181	TCONS_00006662	XLOC_004973	1168	chr12	+	12866347	12881916	chr12:12881838+12881916	TAAAAACAACTCTTTGGTGCCCTTTGGGAGCATGCAATCAAAGTCCTCATTGGAGTGGCT	intergenic	5.32881	6.84573	5.94408	5.02398	5.01836	7.5312	6.64764	6.35836
0.0317374	2.27147	ENSMUST00000176594	Vmn2r10	3897	chr5	-	108993411	109006471	chr5:108993662-108995538	TTTTAATCTGGTTCATTGGAATTTCCTGCATTTATCTGCCTGGGTGTATGTAATCCCCCC	exon sense-overlapping	4.11207	2.92844	4.76222	3.85718	3.71682	2.60413	3.08242	3.09878
0.031771	2.05264	BQ831808	mouselincRNA1217	532	chr5	+	111791554	111805689	chr5:111805611+111805685	TATTTGGTAGCCACCCTTCAGATGATGGAAATTCCATTCTGACCTCTTTCCAGGCACGTT	intergenic	8.15066	7.11318	7.80792	8.00469	8.63935	7.50094	6.83774	7.00085
0.0318767	6.15527	uc008jva.2	Tank	2103	chr2	+	61593096	61654169	chr2:61649797+61649960	AACAAGAAGCGCTGTTTAAGCCCCAGGCTAAAGATGATATAAATAGAGCACTCCAGAGGC	exon sense-overlapping	5.39769	2.77587	4.54554	6.89677	4.75076	2.60413	2.35721	3.36627
0.031983	-2.252	uc029xgc.1	D330022A01Rik	456	chr9	+	107993376	107995606	chr9:107995326+107995386	TCAACTTACTCTATGAAATCATCTCCCCAAGGCCTAGTTTATTCTACTCGATTGGACAAG	intergenic	4.94087	6.11207	4.41565	5.41815	4.9888	5.8223	5.9767	6.53722
0.0320031	-58.1758	NR_040534	Gm10548	2629	chr18	-	34207774	34221772	chr18:34207865-34209798	TGCCCAGACATACATGCAAGCAAAACACCCATATGCATAAATCAAAGTAAGTAAATCGTT	intronic antisense	7.80783	13.6702	5.73427	6.54744	11.1418	14.8882	12.5382	13.5841
0.0320401	3.09841	uc011xbd.1	Myb	1732	chr10	-	21124929	21143092	chr10:21126242-21141758	ATCAAGCAGGAGCCATGCAGTGGTGCCTGGGAGCCAGCATCCTGTGGGAAGACAGAGGAC	exon sense-overlapping	4.85302	3.22149	5.43015	4.33462	4.79431	2.60413	3.10833	3.95202
0.0321144	9.57887	ENSMUST00000121293	Gm11849	261	chr4	-	17256100	17256361	chr4:17256114-17256361	AGGACTAATGGAAAAAAGTTTGAGCTGTTGGAGCCCATTCCATATGAATTCGTGGCCTAA	intergenic	10.4218	7.16192	8.97414	11.5672	10.724	8.20337	5.93306	7.34933
0.0321276	-2.3196	ENSMUST00000173614	Itgb1bp1	858	chr12	-	21271425	21272770	chr12:21272165-21272770	CCAATGGAACCTAAGATGATCTTGTGGTTTTCCTGTGTGCTCTGATTTATGTTCACTCTG	exon sense-overlapping	3.07028	4.28415	2.67773	3.35538	3.17771	3.93336	4.91701	4.00209
0.0321623	15.1024	ENSMUST00000145260	H2-M5	2459	chr17	-	36984060	36989537	chr17:36984084-36985102	TCAGGAAAACAGTTTTAATGTGCATTCCATAGACCCAGACAAACTCTTTCTCATAAAGAA	exon sense-overlapping	10.9002	6.98353	9.45797	11.279	11.9638	5.63495	6.48024	8.8354
0.0321842	-4.58654	ENSMUST00000150670	Ncs1	498	chr2	+	31246165	31292319	chr2:31284730+31292283	CGGATCTTTGCCATGATGGACAAGATGTGTGGGAACCACTAGCCTCTTTCTGTGCCATGA	exon sense-overlapping	3.0387	5.2361	2.67773	3.5595	2.87885	4.9029	6.45036	4.35505
0.0322187	-43.4	humanlincRNA1812+	humanlincRNA1812	14052	chr11	+	57855436	57869488	chr11:57869030+57869089	TTTTAGGAAACAAGCCTCTATCTCTCACTGTTCTGAGGGGAACGGCATTCGTTCATCCAT	intergenic	3.6543	9.09393	2.67773	4.21103	4.07414	5.86289	10.7421	10.6768
0.0323463	2.20062	ENSMUST00000127008	S100a16	464	chr3	+	90537324	90542735	chr3:90537422+90542364	CAGGAGGCAGGACACAGGGAACCGAAAGGCAGCTGACAAGCTCATCCAGAACCTGGATGC	exon sense-overlapping	5.23654	4.09863	5.46623	5.11531	5.12806	4.46185	4.40342	3.43061
0.0324475	-3.08764	ENSMUST00000144733	Acot7	481	chr4	+	152199867	152217876	chr4:152200029+152200089	TAAGTGGTCAGAGCTGTGGTGGTCCTGGGATGCTTTGGTGTCCTTTCCTCTGACTTGAAG	exon sense-overlapping	7.19582	8.82233	7.38443	7.35518	6.84786	8.21726	9.75924	8.49048
0.0325006	3.60171	ENSMUST00000134703	Sh3bp1	2762	chr15	+	78899666	78919032	chr15:78899707+78899767	GGCCGGGGGCGGAGTCGTGAGCGGGGGAGGAGAGCGCCCGCGCCAGCGCCAGCACCAGCC	exon sense-overlapping	5.56485	3.71617	5.98287	4.69838	6.01329	4.27791	2.99565	3.87493
0.0325174	11.3118	ENSMUST00000176240	Gm19459	455	chr10	-	58239612	58240660	chr10:58240455-58240660	ATACTTCAAGCCCTAGAAAAACACTCTAGTTCTGCAAAGAGTCCCAGCATTCCCAAATCA	intergenic	10.6808	7.18102	10.903	11.3454	9.79402	6.21478	9.15479	6.1735
0.0328197	8.87664	ENSMUST00000124118	Gm14965	565	chr19	-	6409399	6418606	chr19:6409615-6417476	CCCCACCATGATCAAGCCCATGTAACCCAGGCTACCTTCAAGTCTGCTATGGAATTGAAA	intronic antisense	10.7221	7.57208	10.3374	10.4836	11.3454	6.90161	9.41346	6.40118
0.0328204	-2.41643	AK033727	AK033727	3424	chr5	-	137105647	137109070	chr5:137105663-137106264	CCTTATAGTTCTATACATTGTACCTCCTGTTTCTAATAAAGTTCTCTGGAACCATTTCTG	intergenic	3.4122	4.68508	2.67773	3.80965	3.74923	4.55937	4.98577	4.51011
0.0328222	-3.17668	AK052955	AK052955	1430	chr12	+	112829714	112831141	chr12:112831043+112831141	CAGTTTTCTCATCTCCTCTTGGAGGCCACAGGTTTTTCAGCTTGTTTATCCTGTCTTTTT	bidirectional	5.83932	7.50684	5.97897	5.84465	5.69433	8.53502	6.97779	7.00771
0.0328392	8.53125	ENSMUST00000131325	Smim1	724	chr4	-	154023580	154025919	chr4:154023607-154023687	CTGACCAGCTTTGTTCAAGCCCAGCCCGTCCAGGTGCCCACGGCACCTTTGAGCAGATAG	exon sense-overlapping	10.3085	7.21578	8.62044	10.8425	11.4627	6.44242	7.26061	7.94432
0.0330002	2.95158	ENSMUST00000171065	Serpina3g	548	chr12	+	104236244	104238259	chr12:104237291+104237877	CCCAGGACAGCCTCTACAGGAAGCTGGTTTTGAAGAATCCAGATGAAAATGTTGTCTTCT	exon sense-overlapping	4.96	3.39851	5.34239	4.49478	5.04281	2.60413	3.55547	4.03593
0.0330585	2.04925	ENSMUST00000140387	Prr5l	427	chr2	-	101772294	101797733	chr2:101797685-101797733	GAGGGAGGAGGAGAGGAGGCGGCCGTAAGTTGAGAGAGGAGGGAAACAGTCACCAGCCTG	exon sense-overlapping	4.78712	3.75202	5.28544	4.49139	4.58453	4.03201	3.87217	3.35189
0.033106	-2.41011	AK134773	AK134773	2520	chr7	-	61701997	61704514	chr7:61702011-61703032	GATCAGCCACTATGAGAACTGCTATGCCAGCAAATGTCCTCAACATAACACCTTAGAGTC	intergenic	5.05617	6.32526	4.65863	5.24843	5.26144	6.96133	5.77968	6.23478
0.033211	7.54917	AK089758	AK089758	2656	chr5	+	57451625	57454277	chr5:57454212+57454277	CTTAGGAAGAACAGCAATATCAATCAACCAGACTACCAGAGCTCCCAGAAACTTAACCAC	intergenic	11.177	8.26067	12.6538	11.0365	9.84066	7.56922	9.00049	8.2123
0.0332409	3.28798	ENSMUST00000144665	Bpifa1	765	chr2	+	154142898	154145129	chr2:154144845+154145129	ATACCCAAGCCTGAGTCTTTATTAAGAATGGACCCAAGACACTGACAAGATTCCTCGCCT	exon sense-overlapping	5.3063	3.5891	5.52882	4.89051	5.49956	2.60413	4.19229	3.97087
0.0334198	-4.66699	humanlincRNA1850-	humanlincRNA1850	17635	chr13	-	41703408	41721043	chr13:41703409-41703468	GAAATGACTGCAAAGGCCGTCCTGTTTAGTCTTCATAAGAGCCTACATAGATTATAACCT	intergenic	2.86021	5.0827	2.67773	2.89295	3.00994	6.2138	5.20572	3.82859
0.033465	4.147	uc008dvu.1	Lhcgr	3943	chr17	-	88739705	88791976	chr17:88753855-88755550	CCAGCATCCTGCCCTGCCGAGCCACGGGCTGGAGTCCATTCAGACGCTCATCGCCACGTC	exon sense-overlapping	8.80551	6.75344	8.58143	8.94551	8.88959	8.02156	6.17404	6.06471
0.0335613	-2.23059	humanlincRNA1230-	humanlincRNA1230	4813	chr1	-	79677568	79682381	chr1:79677569-79677628	AAATATGTTGACGCTCTGTTCCCATCTAGGTACTTCTCAAATCTTAAGATACATTTAAGG	intergenic	5.22619	6.38361	5.71822	5.2709	4.68944	6.68633	6.48284	5.98165
0.0335906	2.22806	TCONS_00034175	XLOC_025843	1467	chr9	-	56775535	56797256	chr9:56797147-56797256	TGGAAATCCAGCCTACACTCTCCCCAGATCCCTGTTGGCCCTCAGGCTTAGAGCAACAAT	intergenic	11.7036	10.5478	12.2743	11.4757	11.3609	10.1034	10.738	10.802
0.0340777	5.02422	ENSMUST00000162771	Gm15917	487	chr10	-	81572611	81575940	chr10:81572625-81572837	CAACCCTCACCATCTCCCCAAATCAAGCTTGTTTGCTATTGGTTGCGTTTCCCAATCTAA	natural antisense	12.2611	9.93217	13.1443	11.9063	11.7326	8.77791	10.3241	10.6945
0.0340951	-2.93211	AK134812	AK134812	1097	chr3	-	69069326	69070423	chr3:69069530-69070423	TATGTAGTGCACATTAACTCTTAATAAATGATGCTGTAGGGCTGGTGAGATGGCTCAATG	intergenic	8.34965	9.90159	8.22384	8.5364	8.28871	10.5444	10.2009	8.9595
0.0341262	-5.34548	ENSMUST00000174378	Gm4256	939	chr17	-	36407438	36409549	chr17:36407629-36407890	TGAGATACACAGGCCATGTGTACCATGAAAGGTTACCTGAGCCTCTCACTCTGAAATGGG	intergenic	5.72265	8.14097	5.17344	5.60421	6.3903	9.48787	7.58477	7.35027
0.03428	-2.26889	AK016922	AK016922	1546	chr3	+	85887690	85889234	chr3:85889135+85889234	GCAAATGGGCAATTGATAATGAACTGTAAACCAAAATGAACCTTCCCTCTTTTTAAGTTG	bidirectional	6.36918	7.55116	6.23566	6.77196	6.0999	8.16635	7.34549	7.14165
0.0343759	-11.3364	AK149067	AK149067	1026	chr11	+	46482300	46483322	chr11:46483262+46483322	ATGATAACGGACTGAATCCCTGAAACTATAAGCCAGCCCCAATTAAACGTTTTCCTTTAT	intergenic	7.95557	11.4585	8.53259	7.95139	7.38274	13.5303	10.0352	10.8099
0.0343816	-3.17114	ENSMUST00000180457	C920009B18Rik	2101	chr10	+	22306703	22309224	chr10:22308544+22308704	TAGAAATAACAGAAGGAGGTCCTGGGTTTAAAGGTCTTTTGGTCTCTCCATGGCTGTCCA	intron sense-overlapping	3.42455	5.08955	2.67773	4.31651	3.27942	4.67888	5.44443	5.14535
0.0344414	8.97402	uc.119+	uc.119	301	chr16	-	43278356	43278657	chr16:43278357-43278416	CATAACGTTCCTGCCCAGGCAGGCAGAAAGATAGACAGACCAACAATTTAGAAGACATTG	intronic antisense	6.54337	3.37761	4.70112	7.05778	7.8712	4.01107	2.94207	3.17971
0.0344904	6.29336	uc029whd.1	DQ694104	60	chr7	+	69911905	69911965	chr7:69911905+69911965	TATCAATCAGGAAGTATTGATTGTCCCCTGTGCCTCACAAACAGGAAATTACAATCCCAG	intergenic	9.56223	6.9084	10.1526	10.4674	8.06673	6.34494	6.75642	7.62384
0.0344925	-3.68829	ENSMUST00000125582	Gm13052	769	chr4	-	142307764	142346475	chr4:142334986-142335045	GCTTGGTGATGCACACCTCTGTCCCATTTCACCCGAAACCTCATGCCAAGACGATGGACT	intergenic	8.84512	10.7281	8.21753	8.49598	9.82186	11.3966	10.3554	10.4323
0.0344989	7.56576	ENSMUST00000096155	Gm17165	493	chr14	+	42218284	42220283	chr14:42219416+42219477	ATTCATAGAAGATAAAGATTCCTACAGGTGAGTCCCAGACACAGCTGAGACCCAGCACTA	intergenic	9.14839	6.2289	7.39895	9.55372	10.4925	6.01413	6.4973	6.17527
0.0345616	-3.74078	ENSMUST00000124474	Slc35f6	1299	chr5	+	30648011	30658191	chr5:30654813+30655887	CTTCAAGCATCCCTTCGTCCAGCCCTGAACATGACCAGTGCCTCAAGCTTTCAGATGCTG	exon sense-overlapping	9.93119	11.8345	8.8074	10.8577	10.1285	11.9369	11.8746	11.6921
0.0347837	-23.1074	AK144171	AK144171	729	chr12	-	12667731	12669917	chr12:12667763-12668237	GGTGGTGAACCCCAATCACAAAATCATTTTGTTGCTACTTCATAAATGTAACTTTGCTAC	intergenic	4.79951	9.3298	6.07232	4.02865	4.29757	6.76487	10.3479	10.8766
0.0347873	-2.90167	NR_015513	E130114P18Rik	1231	chr4	-	97567874	97584591	chr4:97567966-97568132	GCCTTGTTCTTGACTGTCCATGTGTAGATAATTAATATTTGTGGGTATAGGTGCTATTTA	intronic antisense	3.46185	4.99873	2.67773	3.96123	3.74658	5.06508	4.4737	5.45742
0.0348551	5.012	AK143606	AK143606	4275	chr8	+	70841273	70845547	chr8:70845487+70845547	GGATGGCCCTTTCACCTTTATAAGCTCAGACTCTTAAGTAAACTTTGGGCCTTGATCAGT	natural antisense	7.49327	5.16789	7.16768	8.82311	6.48903	5.37393	4.64987	5.47987
0.0348583	6.18931	ENSMUST00000158521	Gm25266	304	chr10	+	94948589	94948893	chr10:94948833+94948893	GCTGGCCACCACGTATAAGTTTGGACAAACAACCAATGTGTACATATGCAGTAAAGTTTT	intergenic	7.50274	4.87296	8.66139	6.0734	7.77342	5.43173	4.21789	4.96925
0.0349315	2.18706	NR_027847	D630029K05Rik	2246	chr10	+	116964739	116969107	chr10:116964926+116964986	GCTGCTACTACAGATGCCCGGTCCCTCAGAGGATACTGGACCACAGCCGACCTTAAAGGG	intergenic	8.88361	7.75462	9.54832	8.74423	8.35828	7.91176	7.71225	7.63984
0.0349847	-2.02311	AK035396	AK035396	1858	chr14	+	32115642	32117499	chr14:32116873+32117499	TAAAGTGAGATCCCTCCCTGTCTGTATGTCTGTGTGTCTGTGTGTCTTGTTCACTTGTGT	intergenic	8.4638	9.48038	8.79635	8.37447	8.22059	9.10629	10.0159	9.31893
0.0350188	-3.49375	ENSMUST00000173712	Fam13a	750	chr6	-	58983888	59024422	chr6:59014463-59014621	TGAGAAGCTGTGAGCAGTGTCTGGGAACCTGTTGCTGAAGAAGCAGCTCCCTTCCAGGGT	exon sense-overlapping	2.94139	4.74617	2.67773	3.13608	3.01036	5.85981	4.09954	4.27916
0.0351555	2.02756	ENSMUST00000120551	Gm11945	476	chr11	-	3470901	3471377	chr11:3471305-3471377	TCCAGAGGCCTCCATGCAGACTGTGAAGAAAGGTGCAGAATCTCTCATGGTACAGAATAG	intergenic	4.19373	3.17399	4.35687	4.20067	4.02366	2.60413	3.24233	3.6755
0.0352407	-5.14834	AK138435	AK138435	3558	chr5	-	51855219	51858775	chr5:51855390-51857343	TGTCTCTGTAACTCCTTCCATGGGTCTCTAGCTGCATATGTATCAGAAGATGACCTACTC	intergenic	11.5523	13.9165	10.2885	12.5069	11.8616	14.1896	14.3759	13.1838
0.0352868	6.02912	ENSMUST00000172796	Gm20496	371	chr17	-	34200026	34205449	chr17:34200242-34205309	AGTAAAGCCATGTCCGCCAGCAGCAGAGAGACCCAGGGCCTCAGCCACAGATCATGCTGC	natural antisense	10.6899	8.0979	9.61315	11.2785	11.1779	8.45227	6.8743	8.96714
0.0353129	2.19747	ENSMUST00000121480	Gm11982	314	chr11	-	6825495	6825809	chr11:6825579-6825809	AAGATGGCAAAGACTAAGATGAAAGAAAAGCTGCTTCCTGCCGCAACCCAGAAGACAAGA	intergenic	7.09828	5.96244	6.67034	6.81089	7.81361	5.89192	6.05748	5.93792
0.0353893	-2.63696	AK037285	AK037285	1974	chr16	+	16930543	16932513	chr16:16932128+16932200	AAAGCAAGCTTCCTTCTTTTATCTCCCTTCTAAGTTTCCATCCACATTTAGTATGAGTCT	intergenic	11.4437	12.8426	11.5717	10.895	11.8645	12.2046	13.3829	12.9403
0.035653	9.87686	AK080552	AK080552	825	chr9	-	91757321	91758146	chr9:91757426-91758146	CCACACTGCCCATTGTTTAGATAGTTGAACAACAGACTGTAAGTCACAATAAATTCCTGT	intergenic	8.16325	4.8592	10.2077	7.08811	7.19398	5.41017	4.49951	4.66793
0.0359081	-2.12036	AK017488	AK017488	981	chr2	+	10276438	10277418	chr2:10277358+10277418	AGTGTCCTGAACATTGAATTCTCACAGTCGATATCTGCCAATGAATGACCAAGCAAGAAG	intergenic	2.83189	3.9162	2.67773	3.29491	2.52303	4.42684	3.71172	3.61004
0.0359721	2.96289	TCONS_00028990	XLOC_021124	235	chr7	+	4833126	4842698	chr7:4841980+4842669	GGAAGTGGATACTCACATACCCAGCCCTCAGCCCTATAGGTGCAATCACACTCTGGCCCA	intronic antisense	11.1473	9.58033	11.3099	11.4399	10.6922	9.80292	10.2215	8.71652
0.0361063	4.61261	humanlincRNA1808+	humanlincRNA1808	7285	chr11	+	55703650	55710935	chr11:55710658+55710717	CTTGAACTTGATGTTGACAAGTCACTCTTGCTCCATACTCTGGGTGATGCCTTTGGAAGT	intergenic	7.71021	5.50462	8.20838	7.3934	7.52884	4.37204	6.6731	5.46874
0.0361433	-2.87572	ENSMUST00000124262	Fancd2	764	chr6	+	113583417	113586024	chr6:113585690+113586024	GGCTACTGTGGGGTTTCACCTTTTCTTTTTTGCCTCCCACCTGCACTACAAAATTTACTC	exon sense-overlapping	9.66257	11.1865	9.8996	9.18399	9.90412	11.6866	10.3326	11.5403
0.0361821	2.44313	uc008lrb.1	AK144367	796	chr2	+	116067224	116085911	chr2:116085459+116085794	TAGAACCCTGTTTCTGCCAATTCATAAGACATAGTTGATTTGCTTGTCTTCTACCCAATG	intergenic	4.49912	3.21039	4.76857	4.34058	4.38821	2.60413	3.0806	3.94644
0.0362672	-6.46214	ENSMUST00000150334	Clcnka	794	chr4	-	141391395	141394827	chr4:141394731-141394827	TTCTTTGAACTCATGTGGGTCTGATCCTGGTTTCCTGGGCTGGAAAACTGGAAATTCTCA	exon sense-overlapping	3.53428	6.2263	2.67773	4.25013	3.67499	7.67182	5.75675	5.25032
0.0363002	32.6372	ENSMUST00000121790	Gm14671	262	chrX	+	66024043	66024305	chrX:66024245+66024305	TGCCCCACAACTGAGCCTACAACTGTTTATAACTGTTTTGGAGCAGAATATCACTACTGG	intergenic	8.07487	3.04643	5.24392	8.53184	10.4488	2.60413	2.35721	4.17794
0.036417	-2.34842	ENSMUST00000141019	Ndufaf6	461	chr4	-	11072991	11076188	chr4:11073005-11073139	ATGTACTTAAAGTTGTTGCTAGTGGTTTCTTTCTCATGCTAGCTACTCAGCCTTAATTAG	exon sense-overlapping	3.40868	4.64037	2.67773	3.6162	3.9321	4.78768	4.38407	4.74936
0.0364674	7.31054	TCONS_00020763	XLOC_015163	80	chr3	+	58644869	58649773	chr3:58644904+58649752	CCACACCGCTACTTTCTTCTCATCTATGAATACTCTCAGATGGGGGGAGCTGAGGCACAG	intergenic	10.7324	7.8624	11.3417	9.16001	11.6954	8.79891	7.19507	7.59323
0.0365067	5.54024	uc007tvf.2	TCR-alpha chain	317	chr14	+	54205741	54220781	chr14:54205794+54220520	AACTCCAAGTCGTTCCAAACATCCAGAACCCAGAACCTGCTGTGTACCAGTTAAAAGATC	intergenic	9.58933	7.11938	9.008	9.06348	10.6965	6.70639	6.3951	8.25666
0.0367051	-4.91031	ENSMUST00000180902	3300005D01Rik	500	chr17	+	5798698	5803048	chr17:5798802+5798862	TAGAGAAAGGAGAACAGAAAACCAGAAAAAATCCTGTCCGTGTCCTGAGAGACACCATCG	intergenic	6.85909	9.1549	8.31033	6.22384	6.04308	8.91141	9.44338	9.10992
0.0367392	-5.06226	ENSMUST00000151857	A930004D18Rik	426	chr2	-	18027973	18028871	chr2:18028189-18028710	CACCCTGCTGGGCTCTGGGGTCCTCACGAAGAGAGGCTGTGCCGGGACCATGCGCCCAAG	intergenic	3.95944	6.29922	2.67773	4.83798	4.36261	7.01503	6.17024	5.71239
0.0368419	-3.01173	AK042269	AK042269	2316	chr10	-	126975176	126977492	chr10:126975297-126977492	TGGTCCTCTCTGAAGTCATGGAAATGTTTGTTTGTATACAAGTGCTTTGTCTGCATGTAT	intergenic	3.15622	4.74681	2.67773	3.26059	3.53033	5.59222	4.0542	4.59401
0.0368709	5.51322	ENSMUST00000160782	Efhc1	357	chr1	+	20951625	20955527	chr1:20951801+20955341	AGACTCCACGCATTCCACCGAAGCCAGACACTCAACTACAGGAACGGCTATGCAGTTGTC	exon sense-overlapping	12.3521	9.8892	12.8287	12.4404	11.7873	9.3916	11.3436	8.93239
0.037	4.49282	uc007rcw.2	BC018507	6512	chr13	-	70588688	70606876	chr13:70601150-70602178	AACAAACAAGAGCTAAAGATTCAGAAGACGTCTCTGGACCACAGTTACATCCATGCACTG	exon sense-overlapping	7.53394	5.36632	6.89123	7.88556	7.82502	6.60393	4.57943	4.91559
0.0370194	-3.62439	TCONS_00023113	TCONS_00023113	580	chr4	-	113999848	114000449	chr4:113999971-114000074	TGCTCTTTCAGCCTAGCTAACTACTGTGCCTCTTTGCTTAATGGGATTAACTGATTTTTT	intergenic	3.8354	5.69314	2.67773	4.67395	4.15451	5.80373	5.7445	5.53119
0.0370408	-3.50236	ENSMUST00000177503	Gm20615	705	chr16	+	20488787	20491147	chr16:20491086+20491147	TGGACACCCTGCTCTTCCTGGCCTCTTGTTCATCACCAACATAATCCTCTGGGGTACCTA	intergenic	12.4416	14.25	13.3414	12.2039	11.7796	14.773	13.5656	14.4113
0.0370671	-2.01747	uc011xlk.1	AK052801	984	chr10	-	89335559	89344762	chr10:89335576-89336404	CCATCTCAGCCTGTATCCTGCCCTGATAATAATGGACTGAACCTCAGTTAAACATTTTCC	intergenic	9.02513	10.0377	9.25924	9.27635	8.53982	9.63828	10.0681	10.4067
0.0371031	2.77343	AK132065	AK132065	339	chr14	-	64586758	64587097	chr14:64586772-64587097	CCATCTGCTTTCCCTACGCCTGCTTTTCTTTGATGACTTAAAAGAAACAAATAAACAAAC	intergenic	9.75034	8.27867	9.85554	9.66075	9.73474	7.34975	8.56935	8.91691
0.0371678	6.20736	AK032489	AK032489	2340	chr19	+	5467381	5469721	chr19:5469653+5469721	CTTCATTAGGGGTTGTCTTAGAACTGCGATGTTCCATTAAACTCCACCCATATCTCTCCC	natural antisense	11.8406	9.20661	11.3588	12.3073	11.8557	8.18432	10.8107	8.62481
0.0371813	-3.86354	TCONS_00015191	XLOC_011547	7762	chr18	-	54638594	54646748	chr18:54641335-54646748	AGTTGTTCTCTGACCTTTACAGGTATTCCAAGGCATGCATAAACCTCTCTACACAAAATA	intergenic	5.31533	7.26525	6.30653	4.42069	5.21878	7.82478	7.26289	6.7081
0.037218	27.1431	TCONS_00010933	XLOC_008430	79	chr15	-	34022704	34026576	chr15:34022714-34026535	TTTTAACACATCAGGAGTTTTGGGTCAGCCTTTGTAAGTTGGACTTCATGGTTCAGTGAG	intergenic	7.66032	2.89781	6.06826	10.7463	6.1664	2.60413	3.02433	3.06498
0.0372792	-2.09555	AK133027	AK133027	1707	chr9	+	3199893	3215230	chr9:3214888+3215230	GTCTGGCATCCTGGTCCAGGTTTTGCTTTCTTTCATGACTGCACATGCTTTCCTTCTTAA	intergenic	5.88433	6.95166	5.62723	5.60266	6.42312	6.71207	6.75271	7.39021
0.0374313	-2.52441	AK138240	AK138240	3293	chr4	+	78216951	78220239	chr4:78220179+78220239	TGAAGTAGCCCAGTTCCTTGTTCTTCAGCACTATTTCAGAAATAAATCTACTAATTCCAC	intergenic	7.34035	8.6763	7.3685	7.30872	7.34383	7.87718	8.77643	9.37529
0.0375077	-3.55004	humanlincRNA0341-	humanlincRNA0341	10396	chr7	-	110288622	110299018	chr7:110288651-110288710	CACCCATCTCTTCGTTTGTCTGTCCATTCATTCTGCTCGTATGTTCATTCAACAAGTATT	intergenic	12.1498	13.9777	11.3034	11.8544	13.2916	14.007	13.8482	14.0777
0.0375563	2.57574	ENSMUST00000146133	Tnfrsf9	341	chr4	+	150927998	150929948	chr4:150928090+150929694	AGATCGAAAGCATCCACTACCACTCCGGGTATCTGCACACTGGTTCCTGTTTAGCAAGCA	exon sense-overlapping	14.4735	13.1085	14.5444	14.3351	14.5409	13.442	12.236	13.6475
0.0375652	2.16813	AK158286	AK158286	3543	chr7	+	28376568	28380284	chr7:28380224+28380284	AGGGGGATCAGGCGTTCAATGTCAGACTAAGCTATTGATTGAGTTCCAGGTCCTACTTTT	natural antisense	5.37355	4.2571	5.99306	5.28873	4.83885	3.98543	4.32301	4.46285
0.0376495	-2.0462	ENSMUST00000134610	Fgfr3	3132	chr5	+	33723003	33732790	chr5:33732056+33732116	CTATGGTACCCAAAGGGAGGTGCTGGCACTCGCCTATCGCGCTCTGTTCTCTCTTTGTAG	exon sense-overlapping	4.7622	5.79515	5.31811	4.47958	4.48892	6.14785	5.74802	5.48957
0.0377245	-4.31934	NR_029459	Sec14l1	1127	chr11	+	117115171	117128763	chr11:117128703+117128763	ACACGGGCCTCCTCTACTGTACCTGCTTGAATACCATTATAATAAAGGAACTGGTCAATA	exon sense-overlapping	10.3165	12.4273	11.396	9.64509	9.90849	13.2255	11.783	12.2735
0.0380549	-2.04295	ENSMUST00000153967	Emc4	700	chr2	-	112363792	112368020	chr2:112367346-112367401	TATTAGACGTTACCGTAGCGTGTAGGCCAGCCCTGTTTCGCCTTACTCTCTGGAGTGGAG	exon sense-overlapping	6.27865	7.30931	6.58845	6.1139	6.1336	6.71421	7.53584	7.67788
0.0380699	-2.28783	AK132981	AK132981	3145	chr12	-	119259266	119262413	chr12:119259295-119260825	CATGAACCATGCTTCAATTATAGTAATTTCAGTCATCATTGCCCTCTCTTCTCAATAAAC	intergenic	6.13757	7.33155	6.52209	6.02125	5.86936	6.83847	7.97943	7.17674
0.0383214	103.127	uc.222+	uc.222	201	chr6	+	15187649	15187850	chr6:15187719+15187778	CCAACTCCATTCTGAAAGCAGATAATTTACATTGTTCTCTAGAGTCTAGAATCTAATAGG	intron sense-overlapping	12.0042	5.3159	11.9581	12.223	11.8315	2.60413	9.66269	3.68087
0.0384629	-2.28204	ENSMUST00000117912	Gm12084	611	chr11	-	29020373	29020984	chr11:29020543-29020984	GTTCATCCAGAATTTTCAAGAGGTGGCTCAGACTATCCTTACCCTGAAGGGCAAAATAGG	intergenic	3.16951	4.35983	2.67773	3.27796	3.55283	4.39926	3.8312	4.84903
0.0385127	2.39388	ENSMUST00000162143	Gm16147	279	chr18	-	5611557	5611836	chr18:5611571-5611836	CCTAATGTCTGTGCCACCCTCCACACAGAACCATTTTTCATTGAAACAGTTGATGAATGA	intronic antisense	13.1966	11.9373	13.9712	12.9429	12.6758	11.7118	11.9503	12.1497
0.0386019	-2.10772	ENSMUST00000173907	H2-DMa	649	chr17	+	34137027	34138180	chr17:34137053+34137113	CCCAATATAGAGACCTCACTGTGTGTGTGTCCAAGCCCTGAACTCACTGTCTCTTTGCAG	exon sense-overlapping	4.60835	5.68403	4.94295	4.14546	4.73663	5.57385	6.18238	5.29586
0.0387041	-2.5269	TCONS_00029561	XLOC_023233	363	chr7	-	125411816	125417958	chr7:125411830-125411877	TGAAATGTGACCAGCTGCCAACTCCTCTCTGCTTTGATGGACTGCATCACTCAAACTGTG	intergenic	8.08621	9.42358	8.92939	7.49947	7.82978	9.56663	9.4405	9.2636
0.0387418	-2.66686	humanlincRNA1615+	humanlincRNA1615	21651	chr3	+	135080484	135102135	chr3:135102062+135102121	CCCTGCTAACTCTAGGGCCATTATCCTCATGTTTCCTGATAATGTAAAATAATTAAACAT	intergenic	3.56166	4.9768	2.67773	4.04737	3.95987	5.26333	4.76671	4.90036
0.0388206	-4.49448	TCONS_00015934	XLOC_011667	556	chr19	+	3725626	3726656	chr19:3725666+3725726	CCCTTGAACTCACAGAGATATACCGGACCGGCTTCTACCTCCTGAGTGCTGGGATGAAAG	intergenic	6.79114	8.95929	8.12829	6.30602	5.93912	8.85815	9.40339	8.61634
0.038848	-3.22928	ENSMUST00000143127	Gm13227	375	chr4	+	145410244	145432565	chr4:145432505+145432565	CCTGAAAACTTCCTTAAGCAGCTGTTGTTGTGCTGGCCTCCTAGGATATTCAGCAGCTGG	intergenic	3.51824	5.20945	2.67773	3.67568	4.20131	5.7909	5.20723	4.63023
0.0388955	-2.34615	ENSMUST00000139794	1700013G23Rik	446	chr11	-	59946888	59948141	chr11:59947872-59948001	GATGACGCTGCCTCCAGGAGGGCCCCAGACTGGCGACAGCAAAACAGGCCATACAAACTA	bidirectional	4.37538	5.60568	5.08509	3.69339	4.34767	5.50053	5.70837	5.60813
0.0389607	-3.45811	mouselincRNA0771-	mouselincRNA0771	5200	chr18	-	54545856	54551056	chr18:54545901-54545960	TTAACAAATGCTCTTGCATTTGTTCTGAGGACTCCCATCTGTCCCCTAGGTGTGCTTATC	intergenic	7.92164	9.71162	8.76175	7.57776	7.4254	10.536	9.37259	9.22625
0.0389828	9.03604	NR_015561	C130071C03Rik	1368	chr13	+	83728105	83735669	chr13:83730254+83730314	CAGACACCAGCAAAGCATTCCTGTAACACGATGTGCTACACAAGTTCCCAGTAGCGACAG	intergenic	12.5508	9.37514	14.203	11.2989	12.1506	8.99597	8.57956	10.5499
0.039082	-5.54142	uc007woq.1	AK043153	2124	chr15	+	78119705	78144142	chr15:78144053+78144142	TGCCAGAGAATCTCCTTCCTGCTTTGCAGTTACATTTCTCTAATTCGCCTCACATTTAAA	bidirectional	6.56804	9.0383	7.52975	6.04171	6.13265	7.88449	10.1722	9.05823
0.0393525	-5.09146	ENSMUST00000138361	Gm13648	1536	chr4	-	156052714	156059802	chr4:156052768-156053904	TATAATAGGTGGTCCCCTTTTTGTCATCTCTTCAAGCATTGTAAATAAAATGCAGGCAAA	intergenic	4.17544	6.52351	2.67773	4.66663	5.18194	6.44999	6.30202	6.81853
0.0395392	15.6863	mouselincRNA1562-	mouselincRNA1562	5775	chr9	-	72766434	72772209	chr9:72766509-72766568	ACACAAATGACACTTGTAACAGAAACTCAACCTAGGCTCCACAGTGTCTGGGAAAATACC	intergenic	7.51396	3.54253	9.67151	5.40085	7.46952	2.60413	4.01374	4.00971
0.0397467	-4.73523	ENSMUST00000153738	Wipi1	237	chr11	-	109611238	109611967	chr11:109611846-109611967	CTATTGATTGACTAAAAGAGTTGGTGGCCAATCCTGGCTGTCTGCGGAAGGCTCTGTTCG	exon sense-overlapping	2.95674	5.20018	2.67773	3.19684	2.99565	6.40816	5.30977	3.8826
0.040006	3.23462	AK033143	AK033143	2708	chrX	-	17539364	17542072	chrX:17539475-17540512	GTCCAACTTCAAAAGTTCCCATAGATTATTACAATCTTGACCCTGTTTAAAAGTCTGAAG	intergenic	10.7907	9.09708	11.478	10.8589	10.0352	8.35906	9.30887	9.62332
0.0400536	3.37815	ENSMUST00000180427	Gm6999	2658	chr14	+	79836711	79958726	chr14:79958666+79958726	TTTATTTCTACTTTTCTTTTAGGGGGAAAAACTCATTAGCAGATGGTGGCTGGTTATCAT	intergenic	5.02543	3.2692	5.45367	4.94226	4.68037	2.60413	2.86441	4.33905
0.0404426	-2.48663	ENSMUST00000119420	Gm4918	1084	chrX	+	146095375	146096459	chrX:146095842+146096459	TATCCCTAATGCAGTCTTCCATTTGGACTTGGCTGGCTTGCATCTGACAGACTACTTCAT	intergenic	3.23777	4.55196	2.67773	3.25645	3.77912	5.15301	4.32955	4.17332
0.0404445	-3.31687	AK136043	AK136043	2000	chr5	+	150822858	150866601	chr5:150866541+150866601	TGTTCCTGCCTTGATACTGGACTGAACCTCTGAATCTGTTAGCCAGCCTCAATTAAATGC	intergenic	10.9411	12.671	11.0288	9.97069	11.8239	12.8089	12.2453	12.9587
0.0404532	3.90027	uc009tns.1	Irak1	2072	chrX	-	74015405	74023921	chrX:74017191-74018129	CATGACCCAGGTTCCCACCCAAGCCCAGCGTCCTTCAGAGAGGCTAGCTGTACCCAGGGA	exon sense-overlapping	11.8239	9.86037	11.4429	11.3559	12.673	8.93514	9.98869	10.6573
0.0404622	15.8274	BY321897	mouselincRNA1398	344	chr7	-	98388090	98415624	chr7:98388110-98388169	ATGCAGCAGACCGGAAACCCAGCCACGGGAGCAGCAGGTACAGAGATGAGAAGAGCGGGT	intergenic	10.071	6.08667	8.71227	10.727	10.7738	5.11296	8.37407	4.77298
0.0405876	6.53841	TCONS_00010828	XLOC_008096	1557	chr15	+	76045306	76046972	chr15:76046372+76046476	CCGATGGACGCCACTTTCTTGAGATACCAGGACACCAACTATGTGGACACCCTAAATCCG	intergenic	5.89925	3.19031	6.65312	4.80083	6.24381	2.60413	2.35721	4.6096
0.0406232	-6.10577	NR_015488	A930003A15Rik	1140	chr16	-	19876567	19884274	chr16:19883831-19883923	GATGGAGGCCAGAGAAGATGGTGACCTTGCGTCCTGGAACTCCATCTCTGTTCTGTGCAG	intergenic	5.06545	7.67563	4.61733	4.7998	5.77923	7.96656	8.88782	6.1725
0.0406646	10.1231	ENSMUST00000176311	Foxn3	432	chr12	-	99291263	99357019	chr12:99356790-99357019	TACTTCTCTAATTCTGTAATCGAGTTCCATGCTCCACAGCTTACTTCACCGATGGCTCTG	exon sense-overlapping	10.947	7.60742	12.7222	11.2288	8.89004	7.81361	7.52058	7.48806
0.0410732	5.70353	uc012fov.1	Ccdc83	1541	chr7	-	90235760	90265432	chr7:90240309-90244036	TCGACACAGTTAAAGAAAATGCAGAGAAAATGTCAGTATAAAGTCACCCTGGAAGATGAA	exon sense-overlapping	5.33836	2.82651	4.38455	7.00551	4.62502	2.60413	2.85263	3.02275
0.0414786	-2.84985	uc.228-	uc.228	265	chr6	-	16317102	16317367	chr6:16317107-16317166	ACTAAATAGCTTCCCATATTAGCAGGCATTGCCCTTGTTGTTCCATTTGATCAGCAGTGG	intergenic	3.68926	5.20014	2.67773	4.0822	4.30784	5.20115	5.17628	5.223
0.0415643	3.27175	NR_040753	4930593C16Rik	583	chr9	-	120924454	120930802	chr9:120924495-120924696	CTACCAACCCAAAGTATAAGTAGAAAGTGTAAAAAGAATCACTTTCCTACACTCCAACTA	intergenic	4.79758	3.08752	4.47434	4.19288	5.72553	2.60413	3.72995	2.92849
0.0416256	-4.4105	uc007xyy.1	Nat15	1403	chr16	+	3902048	3904781	chr16:3902115+3903465	CAGAATATATACTGGTCATCAACAGGTAGGAACAGGCTCTCCTTTTTACCTGGAGTCCTT	exon sense-overlapping	3.57409	5.71503	2.67773	4.13204	3.91248	4.59092	6.18259	6.37157
0.0416561	-8.62878	ENSMUST00000136779	Gm15261	2763	chrX	-	169037673	169106536	chrX:169037688-169040011	AAGTAGTGCTCATTCGTCAAATACCTTTGTAATTCCCTCTTGCTTGCTTTCCTTCCTCTC	intronic antisense	8.69224	11.8014	10.2603	8.00251	7.81391	10.4516	12.786	12.1666
0.0417695	-2.69688	NR_040725	3110039I08Rik	728	chr9	+	41376560	41432079	chr9:41432019+41432079	TGTCATGCATGAGCCCTGACTTCAGCCTGTGGTATTTAAGTACATTAAAACTTAATACTG	intergenic	3.60209	5.03338	2.67773	4.06239	4.06615	5.19737	4.74423	5.15855
0.0418828	-2.00198	ENSMUST00000168243	4930579O11Rik	672	chr8	-	81665875	81667072	chr8:81665889-81665939	AAGTGATTTACCATTGCCAGTTTTAAACACCATTTTGGCGGGTTCCTGGTTTCTGTGAAA	intergenic	3.19046	4.19189	2.67773	3.46007	3.43359	4.23707	4.55187	3.78674
0.0421595	6.18659	uc009bom.1	TCR-beta chain	429	chr6	+	41203440	41547104	chr6:41543498+41546729	CTCGTGTTAGAGGATCTGAGAAATGTGACTCCACCCAAGGTCTCCTTGTTTGAGCCATCA	intron sense-overlapping	10.3373	7.70817	11.3318	9.92468	9.7555	6.23478	8.32975	8.55998
0.0421595	6.18659	uc009bom.1	TCR-beta chain	429	chr6	+	41203440	41547104	chr6:41543498+41546729	CTCGTGTTAGAGGATCTGAGAAATGTGACTCCACCCAAGGTCTCCTTGTTTGAGCCATCA	intronic antisense	10.3373	7.70817	11.3318	9.92468	9.7555	6.23478	8.32975	8.55998
0.0422044	14.434	mouselincRNA0040-	mouselincRNA0040	10375	chr1	-	71683442	71693817	chr1:71691952-71692011	ACCCAGACAGCAGAGGAGTACCAGAAGAGCCTGGGATGTGGCTCAGGATGAGAAAACCCA	intergenic	12.6666	8.81518	10.8784	13.2644	13.8569	6.98442	10.0957	9.36538
0.042263	-4.42958	ENSMUST00000137078	Hipk1	3546	chr3	-	103745155	103791561	chr3:103745170-103745259	TTGTTACTCTTTGGAGAACCCTGCTTCTAGCTGGACCGCTGAATAAAGCCAAATGAAGCT	exon sense-overlapping	3.78574	5.93291	4.50479	3.23624	3.6162	5.64901	7.12965	5.02007
0.0422932	3.31751	AK082430	AK082430	1677	chr11	+	121655571	121657250	chr11:121657190+121657250	CATCTATATCCCAGACACAAAGATCATTTTTAAGTAGTAGCTCCAGAAAACTGAAGAGAT	intronic antisense	14.6575	12.9274	13.7844	15.6131	14.5751	12.4447	13.0227	13.3149
0.0424022	7.97564	mouselincRNA0627+	mouselincRNA0627	18710	chr16	+	29681894	29700604	chr16:29700501+29700560	AAGGTGTACCCCTGAGTAATATTACACCGTGCACCAGACACAGGGTAAAAGAGGTTAACT	intergenic	6.95309	3.95749	8.26552	7.43058	5.16318	4.42018	3.11172	4.34058
0.0424245	-2.05406	mouselincRNA0892-	mouselincRNA0892	10475	chr2	-	113993234	114003709	chr2:113993242-113993301	ATGATATACCTGCCTGCAAATTATTCCTATACCAATCACTTTCTCTAGAGGTAAAAGACA	intergenic	3.25189	4.29037	2.67773	3.7079	3.37004	4.65292	4.09688	4.12131
0.0425302	-2.29364	AK082247	AK082247	2209	chr16	+	72358450	72360659	chr16:72360595+72360659	GTATAATCGTTTGTGTCTTTCTATAGGCAAACAGCTCTCCCTGACTATTTCATTGTAAAA	intergenic	5.27207	6.46971	4.54137	5.84905	5.42578	6.20843	6.65067	6.55002
0.0425445	2.58434	ENSMUST00000149892	Dirc2	1789	chr16	-	35697547	35769330	chr16:35735602-35768898	GACAAGAGAGGCTAATCCATGGGGGACAGATACTGAACGGACTGGCAGGTCCGACTGTCA	exon sense-overlapping	4.35638	2.98659	4.9369	4.29721	3.83503	2.60413	2.69098	3.66465
0.0425709	17.4882	ENSMUST00000168234	4933413J09Rik	648	chr14	+	26364387	26396619	chr14:26396072+26396133	AGACCAGGACCAGAGCCTCCTGTAGATCAAGCTGCTGCAGAAGGAGCAATGAGCATGCCT	intergenic	13.6171	9.48879	12.6712	14.0939	14.0862	6.84025	10.8325	10.7936
0.0426394	-2.03005	humanlincRNA1431-	humanlincRNA1431	2689	chr9	-	105124842	105127531	chr9:105125024-105125083	TGATGCCTCTCTTGGCAGAATCAGCAAGAAGTTTCCACTTCTCACTCAACCTTACACTTT	intergenic	4.73031	5.75182	5.05051	5.02979	4.11062	6.00994	5.78259	5.46292
0.0430229	11.1047	ENSMUST00000087431	Gm10205	234	chr5	-	44983860	44984242	chr5:44983874-44983974	AGTTTCTGTAGTCCACATTCTCACCTGTGCAGACCAGTCTCTGAGGGATCCAGGAATCAA	intergenic	8.24792	4.77482	7.51064	8.37223	8.86088	2.60413	5.3827	6.33764
0.0430801	3.23593	TCONS_00024959	XLOC_018282	1165	chr5	+	35885403	35886790	chr5:35886718+35886790	AGGGTACAACAGCCACATGTCCAGAAGACAATATTTCTTACCACTCCTCATCCTATGACT	intergenic	9.39874	7.70455	10.4502	8.50086	9.24512	7.92969	7.55234	7.63162
0.0430886	31.8446	ENSMUST00000146980	Gm14074	412	chr2	+	135648906	135652063	chr2:135651970+135652063	GAGTGCTTATCACATCAGCTCCACCTGTGATGGGATATTACACATAGATAATTAATAAAA	intergenic	9.24012	4.24714	11.8566	6.6706	9.19317	2.60413	5.07792	5.05939
0.0434621	-10.8956	AK159665	AK159665	1532	chr19	-	11582825	11584352	chr19:11582839-11584269	TCCTTGTCTTAACTTCATGATGGACTCCGGGTGTAAGCTAAAATAAATCCTTTCCTCCCC	intergenic	4.05866	7.50433	2.67773	4.89604	4.6022	7.96557	8.8801	5.66732
0.043472	-2.65837	ENSMUST00000127317	Gm15999	1511	chr3	-	97892230	97901089	chr3:97892247-97893680	ACACTTTGATGCCTTCAAATAAAGATCTCGCATGAAGCTGGATGCAGTTCTCATGTACAA	bidirectional	2.78661	4.19715	2.67773	2.57309	3.10901	5.07197	3.54087	3.97861
0.0436356	4.74346	uc007coq.1	AK155877	5083	chr1	+	132342022	132349262	chr1:132348985+132349262	GTGAGCCCCTGCCTCAAAAGCAAAACAAAATACGTTTTACCAATGCTATACCTCACTCAT	intergenic	10.741	8.49507	10.2392	11.3762	10.6076	7.208	8.68377	9.59344
0.0438258	2.73683	AK157874	AK157874	1709	chr19	-	7142305	7144009	chr19:7142403-7144009	TTGTTTAGGATTTTATATTTAATCCACACCCTGGGATTAACTGGGCAGGCTGGCTGGGAG	intronic antisense	6.70599	5.25349	5.94204	7.05891	7.11702	5.89165	4.86252	5.00629
0.0439524	-5.95073	ENSMUST00000123015	Pnkp	1517	chr7	+	44857403	44862650	chr7:44858754+44859887	CCAGGGCAAGGATTCTGTACCCAGAGATTCCAAAGAAGCTCCAGGAGCTGGCTGCTGAAG	exon sense-overlapping	2.95036	5.52343	2.67773	2.34214	3.8312	6.96229	5.2431	4.36489
0.0440298	2.74366	TCONS_00017851	XLOC_014511	627	chr2	-	116354790	116357076	chr2:116354806-116354877	AACTTGGGCCAGTCCCATGGCCCCCAGAGGAGGATCCACTCCCAGGTGTTCTAGCATGCT	intergenic	9.92599	8.46989	9.66684	9.97469	10.1364	7.50496	8.9448	8.95991
0.0442361	-2.3526	AI642604	mouselincRNA0289	268	chr12	-	8399850	8400363	chr12:8399864-8399913	GTTACTGATAGGAGATGCTGAGCCCTGCTCTCCAGCTCTGCCCAGGGCCTTCTGGCTTCT	intergenic	8.8361	10.0704	8.92127	9.03135	8.55568	10.8624	9.78359	9.5651
0.0443557	6.3081	ENSMUST00000143623	1700009P17Rik	721	chr1	+	171123151	171126924	chr1:171125934+171126010	TAAGCATTGGCAAGACAAGAGTGGCCGTGAAGCCAGACAGCCCTGCCAAGCAGACACTAC	exon sense-overlapping	6.76772	4.11051	6.02269	6.96754	7.31292	2.60413	5.48016	4.24725
0.0443815	-4.86971	ENSMUST00000130256	B930095G15Rik	2792	chr14	+	121248705	121251497	chr14:121251434+121251497	CCCTGTGTTTCTTCTGTCTTTCCTATGTATGCCTCTAGAACTAACACATTCTGAGTATGT	intron sense-overlapping	7.72954	10.0134	8.36011	7.63115	7.19735	11.2049	10.0945	8.74071
0.0446449	4.54758	ENSMUST00000121359	Gm7224	2066	chr7	-	42047947	42050212	chr7:42047990-42048290	ATGACAATCACTGGTTACCTGCCTGCCATAGCTTTAACCGGGCAATCCATAAGAAGTTGA	intron sense-overlapping	6.88836	4.70326	6.41183	8.27306	5.98018	4.30351	4.56741	5.23884
0.0448397	-7.88956	AK139727	AK139727	1066	chr12	+	105864261	105874745	chr12:105874640+105874745	TCATATTCGTCCTTCTATGTCCTACCGAGGAGCTTTTGAAAGGCAAGTTCCATCTTGGCA	intergenic	6.28572	9.26567	7.27178	5.85451	5.73088	9.87554	10.441	7.48044
0.0449073	-4.08756	ENSMUST00000171420	9230020A06Rik	582	chr11	+	71547764	71572476	chr11:71572416+71572476	CATGAGGATGGAGCTTGGCCAATTCAGTCCTGCAGAGGTTTACAAACCAAGTTCATTTAA	intergenic	2.74517	4.77641	2.67773	2.61165	2.94614	5.94387	4.85319	3.53217
0.045058	-2.70637	ENSMUST00000144366	5530601H04Rik	709	chrX	-	105043802	105070055	chrX:105043865-105044000	CCCCCTAAGGAATTCTATGTATCTCAATTTCAAGAGTCTTCAGCCTTTATGTTATACATA	intergenic	3.43804	4.87439	2.67773	3.90688	3.7295	5.51115	4.52111	4.59092
0.045257	-2.90994	AK018091	AK018091	1621	chr4	-	86578854	86580475	chr4:86578879-86579770	AAGTGGAAAATGTCTGTGTTCTAAGGACTGTTCTACATACTGCTGTCTAGAATAAACAAT	intergenic	3.28337	4.82436	2.67773	3.46179	3.71057	5.58518	4.8146	4.07328
0.0453072	4.06292	ENSMUST00000119220	Gm11631	156	chr11	+	98063887	98064043	chr11:98063983+98064043	CACCCTCATGACATTATAGATGACATCAACAGTGGTTTGGTGGAGTGCCCAGCTAGTTAA	intergenic	5.03014	3.00762	4.64209	4.86441	5.58392	4.2954	2.35721	2.37026
0.0454396	-3.23995	AK034407	AK034407	4220	chr1	-	17615083	17641081	chr1:17615155-17615311	CAGTACCAGCATGCATGATTCACAAAATCCACTGTTATCATTTCTATTATGTTAACACAG	natural antisense	4.69292	6.38889	4.24474	5.38935	4.44465	6.45085	7.17674	5.53907
0.0455097	-14.4341	uc.209-	uc.209	250	chr6	-	49252944	49253194	chr6:49253114-49253173	GAACTCCAGCAGAGTTTTATAATCCCCACGTGCTTAAATATACTAAATGTTCTTTTTCCA	intron sense-overlapping	2.65785	6.50927	2.67773	2.34214	2.95368	4.10385	8.69819	6.72576
0.0456607	6.26136	ENSMUST00000151521	0610009E02Rik	600	chr2	+	26445923	26457995	chr2:26457842+26457902	GTGCTGGGTGGCCCTTTCTCTGTCACACTCCCCAAAAAGTGAACCAAACCACACTCCAAG	natural antisense	12.2962	9.64969	13.6896	12.5268	10.6722	9.84648	10.0131	9.08947
0.0457504	-3.62123	ENSMUST00000138398	Spock3	2800	chr8	+	62951360	63152865	chr8:63152802+63152865	CTTTATAAAAATTGCCTTAGTCATGGTGCCTCTTCACAACTATGCAAACCCTAACACATG	exon sense-overlapping	5.7287	7.58518	6.25327	5.81947	5.11336	6.55002	7.74787	8.45766
0.0460608	11.0131	uc008xau.1	AK040173	1747	chr5	+	33629924	33632092	chr5:33632032+33632092	AAAGCCAGCCTAGCTACAGAACCAGACCCAATCTCACAAAATATAATGAAAACCTTCCAG	bidirectional	10.246	6.7849	7.89944	10.9492	11.8895	6.7781	6.56155	7.01503
0.0460735	-3.41993	ENSMUST00000130192	Olfr367-ps	511	chr2	+	37266965	37270874	chr2:37267116+37270509	AGACCTCCAGAGCAGCAGCCTCTCCTGTTCACACTCTTCTTGGGAATGTACCTGGTGACC	exon sense-overlapping	10.3804	12.1544	9.17004	10.8979	11.0734	12.3927	12.1225	11.9479
0.0460905	7.51205	uc.417+	uc.417	222	chr11	-	96292296	96292518	chr11:96292297-96292356	TAAAACAACAAGGAATTTATTGCATTTCTTCATGGCTGCTCCACCAGCAACCCTTTTCTC	intergenic	11.5852	8.67602	12.1191	11.2891	11.3475	10.6379	7.59291	7.79728
0.0462333	3.15453	ENSMUST00000154127	Ndufaf1	622	chr2	-	119660257	119662812	chr2:119660628-119662592	CTGGTCTTCAGAGTGAGTTTGGTCTCTGGTGGAATTGGGCTTATTGTTGAAGCTTGTTTT	exon sense-overlapping	5.22465	3.56723	4.71802	5.13312	5.82281	2.60413	4.11988	3.97767
0.0462754	-2.44867	ENSMUST00000141421	Pcyt1a	643	chr16	+	32430937	32452253	chr16:32452123+32452253	AATGTGTCCTGTGTTCTTCGGTCCTTCCTATGTCAATTCTTCACTTTACTGCTGGGCACA	exon sense-overlapping	9.18826	10.4803	9.76386	9.11069	8.69022	10.0998	11.1333	10.2077
0.0463104	-5.24545	ENSMUST00000146245	Lrrc61	308	chr6	+	48554810	48568221	chr6:48554891+48556954	TTCTGGAACCGCCCGCGTTATCACGGGGCCTGTCCCATCTCTGTCCGCTCCATGTTGTCA	exon sense-overlapping	8.30268	10.6937	9.72293	7.36429	7.82083	10.0822	11.5128	10.4862
0.0463617	-2.29438	ENSMUST00000135438	Gm14135	591	chr2	+	149257276	149262145	chr2:149262084+149262145	ACGCAATATTGCAAGGGCCTCATGGCCTTCCCATTCTCTGCTCAATAAAATAGTTATCCG	intergenic	6.60598	7.80409	7.18901	6.23227	6.39666	7.22222	7.97548	8.21455
0.0464492	2.05283	ENSMUST00000176946	Vmn1r-ps12	502	chr6	-	57872414	57872916	chr6:57872441-57872916	TATCCCACCACTTCTCCTTTGGTACAAAATAGTTCTGATAACAAAATAATCAATGTGCTG	intergenic	8.73278	7.69517	9.2036	8.24661	8.74812	8.15858	7.55161	7.37531
0.046584	-2.26108	ENSMUST00000123607	Mtfp1	410	chr11	-	4094433	4095140	chr11:4094869-4095140	TCTGCCTTTCCCAGGCTCTTCCTAAGCTTCAGTTTTCTCTTCTGTAAAAAGGGCTGAATG	exon sense-overlapping	8.21917	9.39618	8.94946	8.00826	7.6998	9.64203	9.48304	9.06348
0.0466311	2.28055	NR_038042	1700028I16Rik	1056	chr10	+	82812122	82824242	chr10:82812272+82812332	GGGCCGCCCTGCCTCAGCCGCAGGTTCTCAAGGGCGTTGGTGGCTCCACAAGCTCGCCCG	intergenic	7.48922	6.29984	7.66958	8.02156	6.77652	6.68454	6.14489	6.0701
0.0466555	9.75936	uc009byx.1	AK042028	2101	chr6	-	52554413	52556514	chr6:52554427-52556437	AAGATTTTCTGTGGTTCCATGGTATAACAGAACCTATCACTCTAGACTCTGAAAAATATG	exon sense-overlapping	6.41758	3.1308	4.44243	7.19621	7.61411	4.28702	2.73511	2.37026
0.0467087	-2.67681	ENSMUST00000157704	Gm25661	296	chr8	+	69399724	69400020	chr8:69399960+69400020	TGCTCAGTAAATGGCTACCCTTCCTGCTTCCTGTCTAAACAGATGTAGTCTCTGAGTTGT	intergenic	10.8975	12.318	10.8763	10.975	10.8411	11.3788	13.0746	12.5005
0.0467272	3.18335	uc029shu.1	AK019848	4346	chr14	-	25586546	25593936	chr14:25586560-25590863	ATAGTCCCTTTAAACCACCCAAGCATCCAAGCATTGGCTATGCCAGGGAGAAAAAAGAAG	intronic antisense	11.4153	9.74471	12.0179	11.2766	10.9513	9.36538	9.14125	10.7275
0.0467296	2.44026	mouselincRNA1406-	mouselincRNA1406	11473	chr7	-	109190611	109202084	chr7:109190641-109190700	CATTGATAATAGGAGGAAATGGGGGAAATTGTAGGGCTTAGATGAGATAATGTATTTGTT	intergenic	5.31911	4.03207	6.16131	5.16987	4.62615	4.0314	3.93767	4.12715
0.0467506	3.63082	TCONS_00036220	XLOC_027203	1121	chrX	-	93281417	93282625	chrX:93282077-93282155	TAACTCCTATTTGTAAACTTTGCCAGTCTATGTTGCCTGTGTTACCCAGCAGCAGGAGAG	intergenic	6.25951	4.39921	5.72179	7.50272	5.55401	4.00209	4.57598	4.61956
0.0469939	4.76943	uc.238+	uc.238	358	chr1	-	6729578	6729936	chr1:6729582-6729641	ACAGCCTAGCAATTATTTGAGTAATTAGGTGTAATTCCTCCCTGTAGGCCTTGTACCCTC	intronic antisense	8.8962	6.64238	7.50035	9.23584	9.9524	7.27595	6.27858	6.37261
0.0470682	-2.80563	NR_033503	E530011L22Rik	3304	chr9	-	121756639	121759943	chr9:121757842-121758282	TTCTGAGCCCTAAGTGTTTCCAGACATAGTCTTCAGGGAGGCAGACTCCTCTTAAAGTTA	natural antisense	3.07926	4.56759	2.67773	3.77285	2.78721	5.31438	4.40469	3.98371
0.0471285	-2.98458	ENSMUST00000131123	Slc24a3	688	chr2	+	145606817	145614160	chr2:145613896+145614160	ATTTAATTAAGCTTGACTGTGGCCAGCTCTGCAGCTCTGCTCCAGTTCCAGGATTGTAAT	exon sense-overlapping	7.22333	8.80086	8.10384	7.22478	6.34138	8.74924	9.2148	8.43853
0.047154	-4.91237	ENSMUST00000135879	Musk	903	chr4	+	58286174	58304324	chr4:58304180+58304324	CACCATTTTAGTGTGACTTTCCAGCTCAAACAGTTCTCTTATTTATAAGATTGGCTACAA	exon sense-overlapping	4.17574	6.47216	2.67773	4.76165	5.08784	7.06094	6.19215	6.16339
0.0473499	2.02842	ENSMUST00000176082	Gm20701	347	chr12	+	101866948	101867295	chr12:101867207+101867295	AATTCCACCCTGAGCCAGTACCACCCTAAGAAATGAAAAGTCTGTGATGGTGAAGAGGAA	intronic antisense	13.9302	12.9099	13.7659	14.0008	14.024	13.4298	12.2414	13.0584
0.0473565	-2.67967	uc007xei.2	Brd1	2966	chr15	-	88687034	88707294	chr15:88691874-88696360	AGTATTCAGAACCTTCTGGTCTTTTCCAGGTTCATCGGGCACTGAACTTGTCTCACCAAT	exon sense-overlapping	7.75013	9.17218	8.65946	7.29146	7.29947	9.54062	8.79917	9.17676
0.0474066	-2.62827	NR_028124	2310068J16Rik	1121	chr15	-	99972166	99973287	chr15:99972212-99973287	GATGCTCCGCTGTGATGCTTAATGCTCTACTAAAAATAATTAGCCTAGATCTCTTCTTTA	natural antisense	3.44627	4.84038	2.67773	4.3075	3.35358	4.57831	4.88961	5.05324
0.0474816	9.61761	ENSMUST00000119774	Gm11227	471	chr4	+	71072672	71073143	chr4:71073077+71073143	GTGGCCATAATCATAACACAATTAACAATCACCACAAAGGTCCACTCCTTACTCGAAGGC	intergenic	8.87952	5.61384	11.0748	7.22246	8.34133	5.34404	5.60403	5.89345
0.0477157	8.67483	TCONS_00006870	XLOC_005518	2767	chr12	-	24213225	24217326	chr12:24213320-24215958	GGTCACAGTCATCTCCAATATCATAAAAGAATCCATAATGGAGAGAATCCTTAGAAATGT	intergenic	8.76762	5.65079	7.43604	9.02355	9.84328	7.02015	4.09743	5.83478
0.0477491	-2.54522	AK029934	AK029934	2835	chr4	-	114997142	114999972	chr4:114997156-114998069	CTCTTCTGTGCTGCCCCCTAGTGTTGCAACATGAGACCCAATAAAAGGCTTCTGAAAAAT	bidirectional	8.12783	9.47562	8.3138	8.63219	7.43751	9.20597	9.11325	10.1076
0.0477807	3.03165	TCONS_00035977	XLOC_026431	75	chrX	+	42360862	42363121	chrX:42360878+42363076	AACCCTGATTCCCAGGATGGTAGAGTGGACCAGAGGAGTCAGTGGACCATGGAGTCAGAG	intergenic	10.0464	8.44629	9.85758	10.7947	9.48689	7.71109	8.48913	9.13865
0.0478419	2.34125	ENSMUST00000145563	Gm13663	643	chr2	+	71747506	71750200	chr2:71747831+71747895	TATTGATGGCCAACATAAGAACACATACCGTCTCACCAGGGCCCAGAATAGAACATTTGG	intergenic	4.67056	3.44328	4.87087	4.65691	4.48388	2.60413	3.91398	3.81172
0.0483178	-2.32616	mouselincRNA0344-	mouselincRNA0344	6075	chr12	-	100529800	100535875	chr12:100529820-100529879	ACTGATTTCTCAAATCCTGTTTCCAAGAAAATCCTGTCCCTGCCCCTGGGACTGCAATAT	intergenic	7.69539	8.91334	8.52488	7.24986	7.31143	8.80102	9.16225	8.77675
0.0484291	21.006	uc008qms.1	AK135774	1990	chr3	+	96345286	96358480	chr3:96345462+96345522	CAGAAGCCACCACTACACAGGGTGCAACTTAGTGTCATGGATGAATCTTCAAGGCATGGT	intergenic	10.0789	5.68616	10.0451	10.5286	9.66305	2.60413	7.05152	7.40282
0.0486774	3.70175	AK048114	AK048114	2015	chr11	-	87589751	87591763	chr11:87590069-87591559	TAATGAGGCTTATCAAACGGAGGACTTCCCAGACTGACATCTGCATTGTATTGCTCTCAC	natural antisense	5.94733	4.05912	4.65005	6.74159	6.45036	4.27122	3.74213	4.16403
0.048738	-2.76211	ENSMUST00000159987	Top2b	671	chr14	+	16389576	16393426	chr14:16393336+16393426	GTGCCCAGATTCTTCTTGTTCCAAGCCATTGGTAAAATAGTACCTTAAACAATGAAATAA	exon sense-overlapping	3.67132	5.13709	2.67773	4.26025	4.07597	5.40104	5.1469	4.86332
0.0487721	3.1302	AK140706	AK140706	3209	chr3	-	143368575	143371782	chr3:143368629-143370097	GATGGGATAGGGGGTTTTCAGAGAGGAAATGAGGAAAGGAATAACCTTTGACATGTAAAT	intergenic	4.42707	2.78081	5.404	4.12614	3.75106	2.60413	2.35721	3.38109
0.0487917	2.95281	ENSMUST00000141272	Phactr3	825	chr2	+	178327555	178331766	chr2:178331688+178331766	AAAGAAATGCGGGGAGGAAAGGGTTCATTTGCTTGTACTTCCAAGTCCTAGTACATCCGT	exon sense-overlapping	5.25629	3.6942	5.42411	5.15197	5.19278	2.60413	4.38319	4.09529
0.0488309	-4.63706	ENSMUST00000181780	1300002E11Rik	3393	chr16	+	21794346	21806123	chr16:21806063+21806123	CTTCCATAATGGACTCTTAGCCCTTTGGAAATGTAAGCCCAAATAAACTCTTTCTTTTTT	intergenic	2.96229	5.1755	2.67773	3.21609	2.99303	5.17493	3.8335	6.51806
0.0489112	5.64647	ENSMUST00000132732	Npnt	722	chr3	-	132891175	132906359	chr3:132891203-132891401	GTCCTTCTCTTTTGTTGTATTTGACAACCCAGTTGGTTAGATCACTTGAGCAAAAAATAA	exon sense-overlapping	6.7518	4.25446	6.25598	6.60821	7.39122	2.60413	5.17757	4.98167
0.0489507	-3.57059	AK157389	AK157389	2628	chrX	-	54662470	54665099	chrX:54662554-54662646	TCCATCAACTTGCTTGGTTGTGTTTTCCTGTAGTTCTTTAATTTCTTTAAGATTCAATGC	intergenic	4.18342	6.01958	4.22934	3.99772	4.32319	6.33019	4.77237	6.95618
0.0491081	3.08276	ENSMUST00000150501	Zfp280c	842	chrX	-	48586090	48594504	chrX:48586231-48586570	ATCCATCACTTCAGAGCACTTGCTGGTCTTGCAGAGGACTTTATTTAGTTCTGTTCCCAG	exon sense-overlapping	9.93988	8.31566	10.4418	9.43189	9.94594	7.76095	7.86638	9.31964
0.0492082	-2.14348	AK077756	AK077756	1759	chr8	-	61511431	61513190	chr8:61511537-61513190	GCTGGGCTTGGGATTAACTTGCATTCTTTTGCCACCTTTTATGTTGTATTTATGAAAAAA	intergenic	3.20222	4.30217	2.67773	3.06195	3.86696	4.10524	4.13949	4.6618
0.049217	2.04104	TCONS_00034122	TCONS_00034122	798	chr9	-	13414329	13415308	chr9:13414498-13414546	TATATGTACATTGTGTTTTGCTGTGGGGGTATGCTTGTGTATATGTACAGTGTGTGTGTG	intergenic	5.07695	4.04765	5.67273	4.90123	4.65691	4.07337	3.67963	4.38996
0.0492268	-10.8859	uc009axq.1	AK039954	1350	chr6	-	8489932	8497979	chr6:8497594-8497979	GTACCAAGCACAAACCAAAAGAAATGATTCCACACAACTCTAATCAGTGAACCAATAAAT	intergenic	5.76239	9.20677	4.45212	5.58673	7.24831	10.11	10.1612	7.34907
0.0492272	-2.33159	ENSMUST00000136552	Nipsnap1	1566	chr11	+	4873998	4893617	chr11:4883111+4883171	GCTGGTTTTCAAGTGCTGTTCTCCGATTTGTCCTTATGACCCTTGGAAGTTGCTTAAACA	exon sense-overlapping	4.83986	6.06117	4.48373	4.85846	5.17738	5.97189	6.77488	5.43675
0.0492594	6.75938	uc009bpn.2	Tcrb	787	chr6	+	41535556	41539881	chr6:41535611+41538217	ACTGTGACAGAGGATCTGAGAAATGTGACTCCACCCAAGGTCTCCTTGTTTGAGCCATCA	intergenic	10.3996	7.64274	11.4197	9.94553	9.83369	5.96332	8.31445	8.65044
0.0492834	3.94638	humanlincRNA1518-	humanlincRNA1518	19472	chr5	-	38882861	38902333	chr5:38883065-38883124	GTTCCACCAGCTCCAGGGTCCCGATGAGATTCTTTAATGAGTATCTTTAAATCTCAAATG	intergenic	12.4669	10.4864	13.8358	11.9638	11.6011	10.2047	10.5123	10.7421
0.0493134	2.48467	ENSMUST00000181232	Gm17518	1346	chr16	+	90727511	90729120	chr16:90729060+90729120	TTTTTATTTGCATGTATTTAAGGGGGAACATGAACATGCTGGAGGTCAGAGGACAACTTG	bidirectional	4.2079	2.89485	4.57932	4.19868	3.8457	2.60413	2.35721	3.7232
0.0494852	3.38723	ENSMUST00000136301	Dhx32	698	chr7	-	133723043	133730900	chr7:133730850-133730900	AATTGAAATGTCCGAGCACAGCGAGCTCTGGCTCTCAGGCTCTGTGAACCGTGTGGCAGT	exon sense-overlapping	5.05223	3.29213	5.16023	4.11044	5.88603	2.60413	3.84819	3.42406
0.0494976	3.6878	ENSMUST00000129798	Tle2	4388	chr10	+	81575259	81590470	chr10:81584028+81584089	CGTGTCTTTAATCACGGCACACAGGAGGATCTCTGAATCTGAGGACAGCATGGTCTACAG	exon sense-overlapping	8.58922	6.70646	7.83398	8.63935	9.29433	6.96553	5.69126	7.46259
0.0495491	-2.51163	ENSMUST00000152253	Flt4	3587	chr11	+	49609262	49628941	chr11:49628605+49628941	AATTTTTAACCTAAGAGATGTCCCTTTTCAGGGCCACAGAGTCCTAGCTTAGCCTATTCA	exon sense-overlapping	4.66072	5.98935	4.78826	4.48134	4.71256	6.79471	5.9997	5.17363
0.0496044	-2.21782	ENSMUST00000131243	Bcl2l2	399	chr14	+	54883380	54884069	chr14:54883977+54884069	CAACATCTTCGCATCATGCTCCTGGGGAGGTCTTAAGCCCCTTCCTATAGCCAAAAAGGG	exon sense-overlapping	5.40705	6.55619	5.95463	5.50303	4.76349	7.00172	6.30987	6.35697
0.0496121	-2.80494	ENSMUST00000140746	Gm15473	1179	chr6	-	17058805	17064996	chr6:17058828-17059579	ATATAAGCAGCACCATTTTCTGGGTTCTGGCTCTTCCCTCCTGAAGAAGCAATAAAGCTT	bidirectional	8.99046	10.4784	9.4988	8.94808	8.52449	11.256	10.4956	9.68366
0.0496396	-2.06464	ENSMUST00000133481	Upf3b	2553	chrX	-	37097449	37110322	chrX:37097647-37099065	ATTCCTGCAATGGATCTCTCCTTTGGTAATTAAGGTATTTGGCATTCCAAGAATATACAC	exon sense-overlapping	3.14385	4.18974	2.67773	3.00105	3.75277	4.4316	3.79412	4.34351
0.0497005	-4.34799	AK085910	AK085910	3056	chrX	-	85871727	85874780	chrX:85871912-85872972	AGTATGATTTAAGGCCATCCAGGGCTACACAAATAGACTTTGTGTCAACTCTCGCATGCG	intronic antisense	8.14766	10.268	7.04861	8.31616	9.0782	11.2277	9.80904	9.76728
0.0498014	2.25098	ENSMUST00000119532	Klra14-ps	789	chr6	-	130149105	130160748	chr6:130157800-130158808	GTGGCAAAGATATAGTCAACACAAACAAGAAATCCATGAAACTCTCAACCACCACCATAA	exon sense-overlapping	10.9771	9.80657	11.3615	10.4044	11.1655	10.2345	9.22002	9.96522
0.0498207	-2.72003	uc009pcd.2	DQ560772	654	chr9	-	44147469	44148123	chr9:44147507-44148123	GATGTTTGAGTGATTACTGTGTGTCAGAAATGTCAGCTATGTGCTCTTTCCTGCCACCTC	intergenic	3.19762	4.64124	2.67773	3.90493	3.0102	4.2188	5.3743	4.33062
0.0499017	2.748	ENSMUST00000141590	Fyttd1	1015	chr16	+	32877850	32898851	chr16:32898672+32898749	TAATAAGCTTGTGTTGGTGCTTCTTGTAATCCAGTGATCCCTAGCAGAGAGCATTGCCAG	exon sense-overlapping	4.16442	2.70604	4.30486	3.29159	4.89679	2.60413	2.35721	3.15677
0.0499882	-3.48441	ENSMUST00000123796	Ccdc146	781	chr5	-	21318108	21330906	chr5:21330853-21330906	TGATCAAACTGAATCCAGGAGTAGGAACATCTGTGACATGTTCCCATCCTACCCCCAAAT	exon sense-overlapping	6.54612	8.34703	6.7069	5.9113	7.02015	7.3521	8.40542	9.28359

## Sheet: Supp Table 3. mRNAs IRI
IRI/CLK		Annotations						Group--Normalized Intensity (log values)		Normalized Intensity (log values)
P-value	Fold Change	seqname	GeneSymbol	chrom	strand	probeCoordinates	Sequence	group-VE-IRI(normalized)	group-VE-CLK-I(normalized)	[VECAD-IRI-1+, VE-IRI](normalized)	[VECAD-IRI-2+, VE-IRI](normalized)	[VECAD-IRI-3+, VE-IRI](normalized)	[VECAD-CLK1+, VE-CLK-I](normalized)	[VECAD-CLK2+, VE-CLK-I](normalized)	[VECAD-CLK3+, VE-CLK-I](normalized)
6.95572e-06	-444.035	NM_011711	Fmnl3	chr15	-	chr15:99318931-99319017	GGGCTCACGTTTCTTCTGTGATGCAGCCCACCATGACGAGTCAAACTGTTAGCCTGACAG	2.5715	11.366	2.50605	2.56511	2.64334	10.7935	11.6658	11.6388
6.77527e-05	3.19438	NM_207239	Gtf3c1	chr7	-	chr7:125641032-125641733	CCTCCTGCCAGAAGCCAGGCCTATAGGTTTTGCTTTTGTTTTTGTTTCATTTTTCTCTCT	9.66216	7.98662	9.51263	9.8234	9.65044	8.01963	8.02975	7.91048
0.000171149	2.69859	NM_144825	Taok1	chr11	-	chr11:77607221-77607815	CACCGGAGCGCTCCAGGGGTCTGCGCCCGTCTGCTCTGCCCCAGACCTGCCGGCGAAGGG	10.8712	9.43904	10.7057	10.8564	11.0517	9.46341	9.37277	9.48093
0.000187115	-2.38669	NM_134086	Slc38a1	chr15	-	chr15:96641067-96641962	CTCAGACGTTTAGACGGTGTCGTACGTGGAAGAGAGGAAAGGACCCACTGCTAGAAAACG	2.5715	3.82651	2.50605	2.56511	2.64334	3.94066	3.65821	3.88066
0.000255925	-3.31267	NM_001081017	Unc79	chr12	+	chr12:102998456+102998596	AAGAAGGAAAACCAAGATGCCTCCAATTTGACAGTGCCCATGACCATGTGTCTTTTTCCC	2.5715	4.29949	2.50605	2.56511	2.64334	4.45021	4.41913	4.02914
0.000302207	-4.56913	NM_010226	Foxs1	chr2	-	chr2:152931922-152933208	TTGGGATGTGGGGAAATGGAACCCTTAAGCTTTTCTCTGTGGTTCTCAGGGCTAATAAAG	2.5715	4.76342	2.50605	2.56511	2.64334	4.68142	4.49623	5.11261
0.000306946	-3.834	NM_009741	Bcl2	chr1	-	chr1:106538192-106543398	TACATTGCCATTAACTCCCCATGTCTGTCTGAAAAAATAAAATAAAATACAGTGAGCAGC	5.24393	7.18278	5.07534	5.49367	5.16276	7.32141	6.97374	7.25318
0.000339958	-2.21352	NM_001195565	Camta1	chr4	-	chr4:151790585-151792229	TGTAAGCCATTTTCTTGCTGCTCCCATTGTAATGTGTATGAAATACAGATGCTGTATGTC	4.50777	5.65411	4.60009	4.49539	4.42784	5.77489	5.70312	5.48434
0.000392251	-3.32984	NM_001033042	Lrrc14b	chr13	-	chr13:74361389-74363072	TAAGTGTGGCTTTCTCTACACTCACTGGGAAGATCCAAACATTGCTTAGCCCCTTGAAGA	2.5715	4.30695	2.50605	2.56511	2.64334	4.20802	4.10543	4.6074
0.000462305	-10.507	NM_078477	Klf16	chr10	-	chr10:80567134-80569222	TCCATTCCGCCTGGCCTCTCACCCATATATTTAAATTAAAGAAGCCCTTTTTAAAAACCT	10.5418	13.9351	10.2323	10.4928	10.9002	13.9071	13.5036	14.3945
0.000463413	-4.09248	NM_139294	Braf	chr6	-	chr6:39646738-39646844	TCCTCCATTCTGTCCCCAGTGAAATAGTGTTTGATTTTGAGCCTGGCCCAGTGTTCAGAG	9.27021	11.3032	9.57424	9.29623	8.94015	11.2897	11.2046	11.4152
0.00048864	3.29548	NM_001004149	Zfp366	chr13	+	chr13:99243988+99244088	AAGTGTCTCTACTGCCCCAGTAAGTTCACGCTGAAGGGGAACCTGACCCGCCACATGAAG	9.12822	7.40773	8.86805	9.20551	9.31109	7.44228	7.55829	7.2226
0.000522203	-2.05057	NM_144801	Tmem143	chr7	+	chr7:45908177+45908237	CCACAAGTCCAGTGTGGGCTCCAAGCGTGGCTTCTTCAGAAAGTTGCCCCCTGTGGAGAG	5.07622	6.11224	5.10956	5.2249	4.89419	6.17168	6.06924	6.09579
0.00052459	3.12107	NM_194341	Synrg	chr11	+	chr11:84009516+84019590	AGCTCTTTGGATTTACCAACAGTTAGTGGCCAGCATCCTCCTGCCGCAGGATCGGCCTTG	8.47336	6.83132	8.31225	8.50554	8.6023	6.82069	7.07364	6.59964
0.00055003	-2.2366	NM_027000	Gtpbp4	chr13	-	chr13:8992658-8992815	ACTCAACAGAATTACCATGACAGACTGTCACAGATTCTGTCGGATTTCCCCAAATTGGAT	2.5715	3.7328	2.50605	2.56511	2.64334	3.90976	3.53577	3.75288
0.000578432	-2.95768	NM_172962	Ddr1	chr17	-	chr17:35685501-35687144	AACGGCTCTGCCTGCAGTGGGGACTATATGGAGCCCGAGAAGCCGGGTGCCCCGCTTCTA	2.5715	4.13596	2.50605	2.56511	2.64334	4.43588	3.93781	4.03421
0.000636208	2.21979	NM_033039	Ocm	chr5	-	chr5:144050527-144050609	ATGAAACAACTAGCCTAGTGGGACCGAGCAACTACTAGATCCTTGGACTTCCAATTCACA	6.28876	5.13833	6.28928	6.17325	6.40374	5.27713	4.94809	5.18978
0.000735378	-2.42734	NM_026770	Cgref1	chr5	-	chr5:30945371-30945418	GCGGTGCCTATAGAGTTCACGAAGCCGGAGCCCCAGTCGCGCACAGCGCCGCCGCAGCAG	2.5715	3.85087	2.50605	2.56511	2.64334	4.01304	3.59098	3.9486
0.000753865	-3.7223	NM_008681	Ndrg1	chr15	-	chr15:66929352-66930865	CTGTATATGTCTCTCCAGGGCAGTTTCTTAATAAGATGTTTGTATTTATTTCCAGACCAA	2.5715	4.46769	2.50605	2.56511	2.64334	4.27487	4.25922	4.869
0.000790606	-2.75061	NM_001033393	Tmem104	chr11	+	chr11:115228489+115243369	AAGTACCTGCAGATCTTGACCTCTATGATGAGATGGATCGCCTTTGCCATCATGATTGTG	2.5715	4.03125	2.50605	2.56511	2.64334	4.28688	4.05357	3.7533
0.0009783	-2.90234	NM_011326	Scnn1g	chr7	+	chr7:121766253+121766313	CTCTTGATATTCTACAAAGACCTGAACCAAAGATCCATCATGGAGAGCCCAGCCAACAGT	2.5715	4.10872	2.50605	2.56511	2.64334	3.94608	3.92555	4.45452
0.00104201	-3.21581	NM_001033426	Grxcr2	chr18	-	chr18:41986223-41986688	AATTATCCTTCCAGGAGCATGTGCATGCATCTCACTTGATTTAGTTCAGCCTTCCCCTTG	2.5715	4.25668	2.50605	2.56511	2.64334	4.19694	3.9549	4.61821
0.0013332	-6.40137	NM_001081363	Cenpf	chr1	-	chr1:189640794-189642695	ACTCAGTGTTCAAGTATTGTGTAGTATGCTCAAGAACAGGCTTTGAGGGGCTGGTGAGAT	5.53441	8.21279	6.02639	5.1061	5.47073	7.88627	8.58286	8.16925
0.00147481	-6.14359	NM_023268	Qsox1	chr1	-	chr1:155778805-155779717	TACCCCCGAGCTGCTCTTGTGAAGTCCTGCCCCATTCCTGCTGAAGTCTCAATGTGTCCT	11.6643	14.2834	12.0954	11.4668	11.4308	13.9403	14.1198	14.7902
0.00148891	-4.58885	NM_001190378	Camta2	chr11	-	chr11:70683302-70683889	AGGGCATGGAGTGTCTCTATGGCTGCTACGTTCACTCTTCCATCGTCCCCACATTCCACC	7.38363	9.58177	7.20852	7.3756	7.56678	9.59521	9.11824	10.0319
0.00180986	2.15713	NM_030245	Tada1	chr1	+	chr1:166391925+166391985	GACACGCTACCTGCATCTCTGCCTCCAGTGAACATGTATGACCTGTTTGAAGCTTTGCAG	13.1352	12.0261	13.0548	13.3333	13.0175	11.8011	12.1549	12.1223
0.00188979	3.59264	NM_133699	Atp6v1c2	chr12	-	chr12:17324679-17324730	AGCCGCTGCCTCCCGGGAGCCGGCCGTGCGCTCCCGCGGAGCCTCCCGCACGGTGTCCCC	8.16378	6.31874	8.63778	7.98306	7.87051	6.43991	6.15865	6.35766
0.00202032	-3.30822	NM_175031	Stk36	chr1	+	chr1:74601455+74601515	GCCGTTTCTAGGCAACTGAAGACTCTAGATCCTTTGTGGGGCCTGCTAGCCAAGCGACAG	2.5715	4.29756	2.50605	2.56511	2.64334	4.58037	3.82462	4.48767
0.00203981	-2.52182	NM_026821	Lurap1l	chr4	+	chr4:80911051+80911645	ACGTACTAGCTTTTGCCCTTCTTCTCTGCAGTATCAATTAACTCAACTTGGCGGTGGAGT	6.32612	7.66058	6.42063	6.34896	6.20876	7.98306	7.3756	7.62309
0.00204889	-4.21637	NM_146185	Zfp790	chr7	+	chr7:29822992+29823069	TTTGTTCTTGTCCACTTAAATGGTCTGTGGAAAGCCAGCTGCCTCATGGTTCTCTTTCCT	2.5715	4.6475	2.50605	2.56511	2.64334	4.10308	4.7539	5.08551
0.00233795	-2.87	NM_009451	Tubb4a	chr17	-	chr17:57080541-57081747	ATCTTCACCATGAGGGCCAAGCCCAGGTTGCTTCTATTTGCTTCACCTTTAACTCCTAAA	2.5715	4.09255	2.50605	2.56511	2.64334	3.79766	4.51684	3.96315
0.00234757	-2.58194	NM_013529	Gfpt2	chr11	+	chr11:49835657+49835773	AGTTTGCATATAAAACCATTGAACTTCCCCACACAGTGGACTGTCTCCAGGGTATCCTGA	6.3529	7.72135	6.151	6.44835	6.45935	7.52483	7.57598	8.06325
0.00234811	-3.55018	NM_147110	Olfr570	chr7	+	chr7:102901217+102901307	CCACCTTTGATGAATCCCATTGTGTATTGTGTTAAAACTAGGCAGATAAGAGTAAAAGTT	2.5715	4.39939	2.50605	2.56511	2.64334	4.86559	4.37717	3.95541
0.00242236	24.878	NM_001169153	Cd300lf	chr11	-	chr11:115124345-115126110	TTAAAGTTACTGTGAACATTGGCCCAGCAATCCAAGTACCCATTACAGTGCCAACCATGC	11.264	6.62719	10.7875	11.6743	11.3302	6.67512	7.69266	5.51379
0.00253871	-3.77412	NM_013782	Ptdss2	chr7	+	chr7:141154923+141154996	TCTACATCTCCCAGTGCTGGACTCTTGGCTCCATCCTGGTGCTTACATGGACTGTCTGGC	7.36277	9.27891	7.35553	7.37081	7.36198	9.01961	9.8475	8.96963
0.0026051	2.62117	NM_001163440	Mov10	chr3	-	chr3:104818078-104818356	GGGGAGGGAGCTCGGGTTTCATTTCCGCGGACCCTCCTGCCTGGGCCGCAGCCGCCGCCG	7.24528	5.85507	7.04423	7.51149	7.18011	6.01963	5.54541	6.00017
0.00300871	-5.14565	NM_001145806	Capn8	chr1	+	chr1:182604605+182605232	AACTACCCAGGCTCCTTCTAGATCAAGTCCACTGCAGCCAAAGCTGATGAAACAACCGAG	6.47544	8.8388	6.25444	6.12561	7.04628	8.43169	9.22252	8.86217
0.0030657	-2.25104	NM_028514	Actrt1	chrX	+	chrX:46330263+46330345	CTATAAATACAAGATGACAAGGAGTATTAGTAGGAAGGTAAACATCACTCCTTGGCATTT	2.5715	3.74209	2.50605	2.56511	2.64334	3.71894	3.44495	4.06237
0.00314246	-21.8213	NM_177639	Dlgap1	chr17	+	chr17:70718213+70761074	TCTGCCGTTGAAGTGTCATCTTGCATTACAACATATAAGAAGACACCACCTCCAGTCCCA	3.54269	7.99035	4.05212	2.56511	4.01084	8.55953	6.99201	8.41951
0.00317847	-2.38509	NM_009419	Tpst2	chr5	+	chr5:112309814+112309887	TGGCTATGACCCGTATGCGAATCCACCCAACTATGGGAACCCCGACCCCATTGTCATCAA	12.1384	13.3925	12.2425	12.2117	11.9612	13.68	13.4269	13.0705
0.00333715	-3.3368	NM_001195579	Gm15070	chrX	+	chrX:144456583+144456649	ACTGCTTACTTAATGTATACAAGACTCTGGGTTCTATCTTCAGCACCGCAAAGGAAAAAA	2.5715	4.30996	2.50605	2.56511	2.64334	4.8103	3.86116	4.25843
0.00333748	-4.18393	NM_001081401	Adamts3	chr5	-	chr5:89694776-89694830	AAGATGTTTGATATACCCCCTGGGGCTAGACATGTGTTAATCCAAGAAGACGAGGCTTCT	2.5715	4.63636	2.50605	2.56511	2.64334	5.08979	4.81989	3.9994
0.00336997	-47.0531	NM_025461	Cox16	chr12	-	chr12:81470717-81472092	CAAATTTATCTGAAATACTAAAAGTCTCTCTAACTGTGGGCTCCTGTAAGACAAAACAAG	2.5715	8.12772	2.50605	2.56511	2.64334	8.2917	9.58098	6.51046
0.00352471	-2.44873	NM_001085541	Gm13128	chr4	+	chr4:144331621+144331684	TCTCCAGCATCTCACTATTGATGATGTCTATTTTCTCAGAGACCACATGAATGAGTTGTT	2.5715	3.86353	2.50605	2.56511	2.64334	3.91133	3.48534	4.19392
0.00366763	-4.34145	NM_001276485	Dag1	chr9	-	chr9:108218361-108263779	TCACCGCTCGGCTCTGGGTGCTCTAGGATGGAACAGCTGTGCAGAGGGTGAGGATCCAAC	3.27667	5.39485	3.36797	3.8187	2.64334	5.48966	5.28341	5.41146
0.00369007	-287.737	NM_001271418	Ly6a	chr15	-	chr15:74997568-74997868	GTAAGGACTGCCCTTCTCTGAGGATGGACACTTCTCACACTACAAAGTCCTGTTTGCTGA	4.21723	12.3858	4.77837	5.23	2.64334	14.1777	12.5347	10.4451
0.00392695	-3.73632	NM_001195383	2300003K06Rik	chr11	-	chr11:99837207-99838066	TCTGTGTGCTGTAAACCCACCTGCTAGGTTTCCAGCTGTTGCAGACCTGTCTGCTGCAGG	2.5715	4.47312	2.50605	2.56511	2.64334	5.09051	4.05219	4.27664
0.00398839	7.3318	NM_144865	Reep2	chr18	+	chr18:34845693+34845944	TGCTGCCAAGGGCCAGGGGGTGCTGTCGGAAAAGCTGCGGAGCTTCAGCATGCAGGACCT	8.31719	5.44302	8.22413	8.66837	8.05905	5.12368	6.32573	4.87964
0.00404938	-2.45152	NM_146457	Olfr282	chr15	+	chr15:98437653+98438397	TTCTTAAGCAATCTGTCGTTCGTAGATCTCTGCTTCTCATCCGTCACGATACCGAAACTG	7.03735	8.33103	7.43588	6.73144	6.94475	8.4582	8.27687	8.25803
0.00412429	2.37842	NM_010437	Hivep2	chr10	+	chr10:14066659+14126451	TTGATTTCATTGGAACATTCTCTCAACAGCCAGCCAGTAGGAAGCGTCAGGACAATCATG	5.71548	4.46548	5.74496	5.85703	5.54446	4.19168	4.8332	4.37156
0.0042328	2.83267	NM_027528	Nos1ap	chr1	-	chr1:170556826-170557110	GAAAAATGGACATGGGATTTTTGGATGCTGCTGCACTCCCTCGTTGTTGTTGAGAAGTTG	5.50678	4.00462	5.39111	5.59789	5.53134	3.75604	3.75522	4.50261
0.00427523	-29.4763	NM_203319	Dhx37	chr5	-	chr5:125414574-125415166	AGGATCACAAATGCAAGGCCAACCTGAGCTACACAGCAAGACTGTCTTCTATTTGTTTGG	3.66146	8.54294	4.64998	3.69106	2.64334	9.00355	7.34996	9.27532
0.00450172	-77.2025	NM_029020	Abcb8	chr5	+	chr5:24408758+24408818	CTTAGTACTGTCCGTGCAGCCCACTCCATCATTGTCATGGCCAATGGCCAAGTCTGTGAG	7.7823	14.0529	9.90485	6.98765	6.4544	13.7195	14.0786	14.3605
0.00458866	7.11329	NM_147068	Olfr166	chr16	+	chr16:19487104+19487778	AAAGCATCTCTTTTCTGGGCTGTGGAGTGCAATCCTTCTTCTTCCTGACTATGGCATGTT	11.1343	8.30381	11.2136	11.7893	10.4001	8.76347	7.78069	8.36727
0.00471151	-2.13962	NM_022019	Dusp10	chr1	+	chr1:184068857+184069223	TCAGTAGTTTTAAACAGAACCATGGAAACCTCTGTGACAACTCCCTCCAGCTCCAAGAGT	6.36693	7.46428	6.45785	6.35843	6.2845	7.83654	7.26944	7.28685
0.00476135	-2.73624	NM_025943	Dzip1	chr14	-	chr14:118915207-118915274	TTTATGAACCAAGCGTTCCTACAAAGCCACATCCAGCGCCGCCATACTGAAGACTCTCAC	2.5715	4.0237	2.50605	2.56511	2.64334	4.50587	3.65059	3.91462
0.00477747	-2.19133	NM_146197	Acsm2	chr7	+	chr7:119580375+119580435	CAATACCCTGGTGGGTGCCCCCATCATTTACCGGATGTTGCTACAACAGGATCTTTCCAG	6.49955	7.63136	6.82817	6.43229	6.23819	7.51957	7.82805	7.54645
0.00537732	-8.54256	NM_007380	Abi1	chr2	-	chr2:22953559-22957017	GCGGGCCCAGCCCCTGGCGCAGCTCCTGGTTCCCAGTATGGCACAATGACCAGGCAGATT	8.02988	11.1245	8.98392	7.57302	7.53269	10.6628	11.0213	11.6896
0.00551626	2.07427	NM_201643	Ugt1a5	chr1	+	chr1:88166527+88166903	CTTAGGTATTCCTGCTGTGTTCTTTCTACGATACATCCCCTGTGGCATAGAATATGAGGC	9.07884	8.02624	8.73543	9.39398	9.10711	7.96851	8.03289	8.07732
0.0055561	5.1765	NM_172849	Nyap2	chr1	+	chr1:81269229+81269289	TGTTGGCAGGAAACCACAGCTCAGGTAAGCACGACCCTGTCCTTCCAAATGGCTCGAAAA	8.84371	6.47174	9.02208	8.92537	8.58369	5.9055	6.22799	7.28172
0.00570389	-6.02327	NM_001098404	Nr1i2	chr16	-	chr16:38252944-38253739	TTCTCCCACTTCAAGGATTTCCGGCTGCGCGGAGAAGACGGCAGCATCTGGAACTACCAA	2.5715	5.16204	2.50605	2.56511	2.64334	4.87373	4.51618	6.09622
0.0057481	-3.99917	NM_001256019	Bmp8a	chr4	-	chr4:123315833-123315879	ATGAACGCCACCAACCATGCCATCTTGCAGTCTCTGGTCAGTACCACAGTAGCCTGCTGC	7.31512	9.31482	7.89921	7.00883	7.03732	9.76032	9.18541	8.99872
0.00589646	-4.88395	NM_027198	Zswim7	chr11	-	chr11:62267237-62267606	CCCTTGGGAGAATTAAGTATTGTTGACTCAAATAAAGCCTGAGCCATGTTGTATCTGCAA	2.5715	4.85955	2.50605	2.56511	2.64334	5.4887	5.04262	4.04732
0.00617419	-3.94859	NM_173032	Tbck	chr3	+	chr3:132774599+132796122	AAGACAGACCTGGGGAACAAAGCCTCTCCGGTGTGGAAAATGCATTGTGCAGCCCCCAGA	2.94451	4.92585	2.50605	3.68415	2.64334	4.87837	4.8728	5.02638
0.00618093	-2.79145	NM_001099297	Duox1	chr2	+	chr2:122346566+122346626	CACTTTGGTCGCCCTCCCTTTGAGCCCTTTTTCAACTCTCTGCAGGAAGTCCACCCCCAA	11.306	12.787	11.6621	11.4022	10.8537	12.623	12.6551	13.083
0.00627701	-54.2921	NM_146698	Olfr1443	chr19	+	chr19:12683522+12683845	ACATAAGTAGTAGATGCGCAGCTTGGTCTTTATGTGGGTCTTGAACAACTGAAGTGGAGG	2.89022	8.65289	3.46221	2.56511	2.64334	6.7003	8.9209	10.3375
0.00632294	-2.6848	NM_001014424	Abi3bp	chr16	+	chr16:56651357+56652136	ACAACAATAGCACCTTTAGAGACACGGGGCATTCCTCTCATACCTGTGATTTCACCAAGA	2.85502	4.27984	3.35662	2.56511	2.64334	4.43411	4.3184	4.08701
0.00633837	2.94362	NM_008305	Hspg2	chr4	+	chr4:137548481+137549537	CTGCCGCTAATGTCCACATCCCTGGTGAGGTTCCTTTCCCGCCCATCCGCATCGAGACTT	10.7043	9.14674	10.453	11.2184	10.4416	9.44519	9.00183	8.99319
0.00707182	-3.26192	NM_025654	Rdm1	chr11	+	chr11:101628069+101628272	AGCCTTAAGTCATTCTCTGTTCACAGTGTTCTCTCAGTTTGGCCTTCTGTATTCAGTCCG	5.89688	7.6026	6.5233	5.7197	5.44764	7.48791	7.78372	7.53617
0.00735467	2.67821	NM_001104531	Cyp2d11	chr15	-	chr15:82390010-82390184	CTGCCTTTGCCACGCATCACAAGTCGTGACATTGAAGTGCAAGACTTCCTCGTCACCAAG	5.73116	4.30989	5.81368	5.78824	5.59155	4.02806	4.85769	4.0439
0.00782306	47.5404	NM_001252485	Inca1	chr11	-	chr11:70694162-70694212	GCGGTTCATATTTTCTCAGAGTAGAAGCTAGCAAGTCCCAGCAATTCAGCCCCTTCCAAG	11.4972	5.92613	11.554	10.8787	12.0589	5.35865	8.00571	4.41403
0.00788396	-3.10464	NM_001159618	Pigp	chr16	-	chr16:94370428-94370550	TCCTGTTTCCTCTGAGCCTCACGAAGGCTGGGACAGGGCCCATCATGAGAGGGCAGGACT	6.44627	8.0807	6.73007	5.92272	6.68604	8.43757	8.0708	7.73372
0.00796432	-2.88072	NM_146278	Olfr729	chr14	-	chr14:50147914-50148872	TATCTCAGACCTCCCAAAGTAGCTGAAATGTCATTTGTAGCGAGAATTTCTCTTTATTGA	5.33433	6.86076	5.50288	5.18325	5.31686	7.21407	7.09654	6.27168
0.0079651	4.2973	NM_009405	Tnni2	chr7	+	chr7:142444344+142444404	GAAGCACCCAACATCCAGTCTGGGAGTACTTGGCCTCGCTCCAATAAAGGATTCACATCT	9.75421	7.65078	9.66984	9.72477	9.86801	6.81517	8.19346	7.9437
0.00837506	2.61925	NM_029078	Pcf11	chr7	-	chr7:92664001-92664155	CCTGCTTGGCCTATTAAACCTCTGCCTCCTAATGTGAATACATCTAGCATCCATGTGAAT	13.7461	12.357	13.4384	13.5563	14.2437	12.4496	12.0846	12.5367
0.00874578	5.19136	NM_001025379	Sema3g	chr14	+	chr14:31226408+31226519	AGAGTCTTTGGCACAGAGCACAACAGCACCTTCCTTGAGTGCCTGCCCAAGTCTCCTCAG	12.3756	9.99948	12.4825	11.7002	12.9441	10.1478	9.3526	10.498
0.00898495	-3.49163	NM_172862	Frem2	chr3	-	chr3:53523676-53523767	TGGCTGTGAACTTCAAAACAGAGGCTCAGTTCCATGGCTTGTTTGTGCTGTCCCATCCTG	2.5715	4.3754	2.50605	2.56511	2.64334	4.8164	3.62343	4.68636
0.00902305	2.36132	NM_177765	Ttll13	chr7	+	chr7:80259698+80260328	CTCACTAGCCGTAAAAGAAGGAAAGCCCAGCACTCAACCAAAACAGCAAATGGTCTTCAA	5.16772	3.92812	5.38236	4.67275	5.44803	3.81601	3.88051	4.08784
0.00953681	-12.0172	NM_001252573	Slc35c2	chr2	-	chr2:165287697-165287772	CCTCAGTTTCCCCAGCTTTCCAGTGGCTCTGGGCCCGTTCGCCTGGCATTCGCCGAGCAC	10.1651	13.7521	11.5873	9.44465	9.46341	13.1905	14.1683	13.8977
0.00956567	3.95401	NM_001204908	Zfp648	chr1	+	chr1:154205614+154205674	CATCAAGCCAAGCATGACACCTGCAAGAAGGAGCCTGTCCCTTCCTCTTCTGATGAATGA	10.6274	8.64404	10.5016	10.4355	10.9449	8.84234	7.88428	9.20551
0.00970019	-3.17021	NM_029887	Yif1b	chr7	+	chr7:29238450+29244069	CGTAAGTGGCCCTCAAAGCGGAGGGTCCCAGTGTCCCAACCAGGCATGGCTGATCCCCAC	2.5715	4.23608	2.50605	2.56511	2.64334	4.94377	3.81185	3.95261
0.00978006	-3.04332	NM_001168693	Endou	chr15	-	chr15:97726520-97726629	GTGATCGCCGGTGTCCCCAGCATGATGACTGCTGTGACGACTATGAACATCTGTGCACTG	8.75745	10.3631	8.29328	8.93475	9.0443	9.89542	10.4192	10.7747
0.00991461	-4.51659	NM_022886	Scel	chr14	+	chr14:103581791+103581851	GGGCAAGAGCCTTGACAATCTTATCAAAGTCACCCCGGAAGTAAACAGAAGCAACAAAGG	3.19119	5.36643	3.34975	3.58049	2.64334	5.80391	5.68096	4.61441
0.0100551	3.4142	NM_183300	Zfyve9	chr4	-	chr4:108695819-108723806	CAAAATGAAGGTTTTCTGTGCTTCCTGCTGCAGCCTAAAATGCAAACTGCTGTACATGGA	5.01817	3.24662	4.60216	5.21305	5.23929	3.50531	3.63245	2.60209
0.0102673	-2.76784	NM_177801	Spata32	chr11	-	chr11:103208146-103208243	TAAGCTGTCATCCCCTCAGCCCCAGAGAAATGACTAGACAAAAACATTAAAGCCTCCAGT	10.4137	11.8825	10.4933	10.2782	10.4696	11.2794	12.0313	12.3367
0.0102819	-2.6739	NM_011842	Mta2	chr19	+	chr19:8951224+8951284	GAAACTAAACCCTGCTGATGCTCCCAATCCAGTGGTATTTGTGGCCACAAAGGACACCAG	6.17841	7.59736	5.79848	6.54431	6.19244	7.22332	7.57125	7.9975
0.0102856	-3.20533	NM_027087	Krtap4-13	chr11	-	chr11:99809152-99809717	CTCCAGCCTGCTTAGTATCTGTTTAAAATGAACACATTTGAGCATTCTAATCTCTCATAA	5.7206	7.40107	6.04732	5.73863	5.37584	7.75808	6.77797	7.66716
0.0104184	2.41607	NM_198421	Usp49	chr17	+	chr17:47683952+47684067	GAGCATTCCTTTCTTTGTCTTATTACGAATGTAAATTGTTCTTACCAGCAAGTTCTAGAG	7.61412	6.34146	7.33356	7.96674	7.54207	6.75794	6.15566	6.11078
0.0105592	3.2704	NM_027082	1700023F06Rik	chr11	-	chr11:103199331-103199470	CCAAGCCCCAACAGCCAGGCCGCCCCAAGCTCCCTCCCAACCTTGGGCCACTCAGCAAAG	12.7952	11.0858	12.195	12.7501	13.4406	10.9597	10.9892	11.3084
0.0109386	-2.04783	NM_029838	Col25a1	chr3	+	chr3:130584717+130585682	TGGTCTTGATGGCTTCCCTGGTCCTCGAGGCGAGAAGGGTGACCTGGGAGAAAAGGGAGA	4.35887	5.39297	4.59055	4.34189	4.14417	5.5595	5.60733	5.01208
0.010946	2.09927	NM_008847	Pip5k1a	chr3	-	chr3:95082816-95106375	GGCGGCCGGGTTTTCATCCCTTGATGCCGGGGCCCCTGCTGGTACCGCAGCAGCATCTGG	8.78717	7.71728	8.68895	9.13706	8.53549	7.56595	8.02921	7.55668
0.0109681	-2.92951	NM_001163397	Elavl4	chr4	-	chr4:110351810-110351911	CTGGGGCCTCCATCGCTTACCCCGGACCCCGCCTCCGCGAAGATGAGGCTCCAGAACCAG	9.50534	11.056	9.02374	9.62849	9.8638	10.6531	11.0351	11.4798
0.0111627	-2.08304	NM_033325	Loxl2	chr14	+	chr14:69695450+69695834	AAAGGCTTCGGGACTCCTGTGTGTAGCTAGTTATTAAGACACTTAAGAACTCTCGTCCTG	12.3198	13.3785	11.9659	12.7565	12.2369	13.3651	13.2983	13.4721
0.0114334	-5.23558	NM_013598	Kitl	chr10	+	chr10:100080880+100080940	CATTTATGTTACCCCCTGTTGCAGCCAGCTCCCTTAGGAATGACAGCAGTAGCAGTAATA	8.57715	10.9655	9.09478	8.13366	8.50302	10.1593	10.9813	11.7559
0.0114805	-3.9313	NM_029626	Glt8d1	chr14	+	chr14:31001993+31006458	GTCCCCATCACTCCTAAGCGGTTAATTTCTAATGTTTGTGTAAGACAGAAGAAAAGGATG	8.77124	10.7462	9.45288	8.17588	8.68495	10.3095	11.1689	10.7603
0.011539	4.30708	NM_028865	Mettl23	chr11	+	chr11:116843530+116843590	CTTCCGTCTGCGCGTCGCTTCCCTGCGGTCTCCTTCCGGCCGGGCCCGCTGCGGCCTCCG	10.2572	8.15051	9.67406	10.2244	10.8732	7.86751	7.78002	8.80401
0.0119437	-2.41058	NM_013483	Btn1a1	chr13	-	chr13:23457021-23459367	ATCCAAGCTCTTCCACTTCTATTGTATTTTTCCGGCTTCTAAAACAGATGTTACCAAATA	5.40429	6.67367	5.49035	5.44743	5.27509	6.16766	6.70801	7.14534
0.0119595	-2.74965	NM_001146324	Hps3	chr3	-	chr3:20015292-20015825	AAATTTTGTATTGATTCTTTGTGCATTTCATGTCACGCACTCTAATCCCCTCATCGCCCT	10.7492	12.2085	10.8068	10.1903	11.2505	12.2282	11.9737	12.4235
0.0121482	-3.26309	NM_001177527	Zfp964	chr8	+	chr8:69664146+69664206	ATGTCTACATGCCCCAGAAAATGATTCAGTCCAGTTAGGCAAACCAGTGGTTGTATTAGG	2.5715	4.27774	2.50605	2.56511	2.64334	3.9337	3.84326	5.05625
0.0122044	4.59439	NM_177244	Fastkd1	chr2	-	chr2:69702397-69702449	TCTTTTCTTTCCAGAACTAACTACCTCAACACTCTGCTGCTGGATAGGATCGCTTCAGTG	7.05656	4.85669	7.42046	6.39459	7.35464	4.1014	5.12748	5.34119
0.0122535	-3.05207	NM_001159505	Tnfsf13	chr11	-	chr11:69685384-69685554	GGGGACTAATAGTACCCTAGCTTGATTTCTTCCTATTCTCAAGTTCCTTTTTATTTCTCC	2.5715	4.18129	2.50605	2.56511	2.64334	4.84032	3.56494	4.13861
0.0125045	2.54753	NM_001177348	Gm3646	chr1	-	chr1:39804233-39804339	TGATAAAGCATACGACAAATGGACTGCTTCCTTCAGTACCGGCGACCTTTCATATCTAGG	8.90699	7.55788	8.55204	8.75832	9.41059	7.89546	7.47304	7.30515
0.0128648	2.00752	NM_199455	Tepp	chr8	+	chr8:95311662+95312954	TTCTTACCTGCCTGTGCACTTGGGCCTGTGCCCTGCAGATGAGCGATGGCCCAAATCATA	5.92494	4.91952	6.02599	5.94421	5.80462	4.76319	5.36487	4.63052
0.0130295	6.52625	NM_011950	Mapk13	chr17	+	chr17:28778522+28778582	CTCCATGTAGCCCAGGTTGGCCTCCATGTAGCCCAGGCTGGCCTTGAGTCTTCCTCCTCT	12.7898	10.0836	12.565	12.6399	13.1646	9.10711	9.94927	11.1943
0.0130923	-2.90608	NM_177658	Ralgapb	chr2	+	chr2:158448454+158450188	AGGGATTATGATTCAGCTGCTGGGCTCCTGATTCGCAGCATTCATCTCGTCACTCAACGA	2.5715	4.11057	2.50605	2.56511	2.64334	3.4938	4.73867	4.09925
0.0134326	2.6658	NM_011642	Trp73	chr4	-	chr4:154104847-154139822	CCCGGAGCAGAATGAGCGGCAGCGTTGGGGAGATGGCCCAGACCTCTTCTTCCTCCTCCT	11.7779	10.3634	11.6071	11.6355	12.0911	10.1072	10.0294	10.9534
0.0136197	8.54904	NM_025777	Duoxa2	chr2	+	chr2:122301732+122301875	TTTGCTCACCACCGGTGCCTTCACGCTCTTCGGTGTCTTCGCCTTCGCCTCGATTTCCAG	9.98288	6.88712	9.26008	11.2117	9.47685	6.86635	7.59027	6.20473
0.0138173	-2.70268	NM_027320	Ifi35	chr11	+	chr11:101457997+101458200	ATCCAGAAAGCCGAGATCAAATTCCAGCAAGCCCCTCATTCAGTGCTGGTGACAAATATT	7.86162	9.29601	7.93823	7.98508	7.66156	9.69738	9.54293	8.64772
0.0138946	-2.45202	NM_146668	Olfr739	chr14	+	chr14:50425118+50425450	TCTGGGCAATTTTAGGTTCTATGCTCCTGTTTATTCCTTTTTTCTGCATCATGGGATCTT	3.20119	4.49516	3.3336	3.62663	2.64334	4.70005	4.42179	4.36363
0.014183	2.82025	NM_009174	Siah2	chr3	-	chr3:58674999-58676175	GGGTTTAGTTTTTGTTGTTTTTGTTTTTATCTTTACATACGCGCACACACATACACACAC	13.789	12.2932	13.4962	13.6535	14.2172	12.0001	12.0149	12.8644
0.01462	6.90139	NM_008368	Il2rb	chr15	-	chr15:78491830-78494947	TTGCAGCCAGGGTTTGCATCCTCAGCTCCTCTCAGCTGTGATGGCTACCATAGCTCTTCC	10.9978	8.21095	10.507	12.138	10.3486	8.5613	7.48822	8.58331
0.0147095	3.06388	NM_013602	Mt1	chr8	+	chr8:94179882+94180101	AGTGCACCTCCTGCAAGAAGAGCTGCTGCTCCTGCTGTCCCGTGGGCTGCTCCAAATGTG	9.30303	7.68766	9.0976	9.33055	9.48093	7.91015	8.19977	6.95307
0.0149915	-3.29379	NM_001177396	Anks1b	chr10	+	chr10:90897431+90914695	GATGGCTCAGTCGTCTGTCTGTGAAATCTGGACCAATCAGAACGCTGGATTTCCTTTCTC	7.14079	8.86054	7.2132	7.28897	6.9202	8.57005	8.3504	9.66117
0.0152682	2.7246	NM_028334	Nup37	chr10	+	chr10:88147104+88147169	AGCTTGTGCTGCTTCCCCAGGGGCGCTTCCCTGTTCTCCAGAGCTCTTCCTTGTGACCTC	9.84485	8.3988	10.4504	9.38613	9.69806	8.61401	8.07828	8.50412
0.0155025	-16.5734	NM_013736	Tceb3	chr4	-	chr4:136003475-136005677	GCACCACCCTGCTCTGCATTTGTATTTTGGTCCCAAAATGTAAATACAATTTTCTATGTT	9.15388	13.2047	10.3966	8.38065	8.68435	14.5633	11.8632	13.1875
0.0156225	4.52088	NM_001013256	Ctc1	chr11	+	chr11:69031172+69031410	AAGTCTACCGACTCGTGGCTTCCGGCCCCTCACAGACACCAGTGTTCGAGACAGAGGGCT	9.39948	7.22288	9.47625	8.48623	10.236	7.48728	6.86892	7.31243
0.0158265	-2.67301	NM_001166720	Vmn1r39	chr6	-	chr6:66804793-66805332	TCTTCCCCATGAACAACATCATCAACGGATTGGCTTCAACAATTGTAACCTTAAGAGACG	3.7906	5.20906	3.4478	3.63776	4.28624	4.89382	5.691	5.04238
0.0158806	-2.17714	NM_027343	Cd209g	chr8	+	chr8:4136839+4136899	CAGCGATCACAGAAGTGAAGGTTCCTGGCAGTGGGTAGATGACACCCCACTCAAACTCAG	5.13914	6.26158	5.30547	4.6581	5.45386	6.1478	6.5312	6.10574
0.0159206	-2.23816	NM_053241	Cldn16	chr16	+	chr16:26463448+26463508	TGCCCATGTGTCCCTTCCCAACAGGCTGTTTGCTGCCATGAAGGATCTTCTTCAGTACGC	8.60359	9.76591	8.22657	8.59936	8.98485	9.3918	9.90197	10.0039
0.0163105	-3.4048	NM_177445	Dars	chr1	-	chr1:128378788-128378877	GCCATCTCTTCCGAGAAACTTTAATTAACAAAGGTTTTGTGGAAATCCAAACTCCTAAAA	2.5715	4.33907	2.50605	2.56511	2.64334	4.23158	3.63365	5.15198
0.0164161	-3.75185	NM_001033550	Lrrc8b	chr5	+	chr5:105481868+105481928	ATTCCCGAGGAAATCCAGTACCTGACCAATCTGCAGTACTTTGCTGTGACCAACAATAAC	2.5715	4.4791	2.50605	2.56511	2.64334	3.86267	5.41963	4.15499
0.0164891	-2.92377	NM_015748	Slit1	chr19	-	chr19:41600677-41601488	ACACTGTGTGTGCAGCCCAGGCTTTTCAGGCGAGCTGTGTGAGCAAGAGTCCGAGTGCCG	2.5715	4.11933	2.50605	2.56511	2.64334	4.54052	3.34535	4.47212
0.0164942	2.52059	NM_028791	Cmtr1	chr17	+	chr17:29660711+29660771	CGACAGTGGCGGCCTGGTCCCTCGTCTCCGCTCGCCGGCTACTCGCCCCATCCCCTCAGC	11.8663	10.5325	11.2301	12.3598	12.009	10.4718	10.532	10.5938
0.0170435	2.49064	NM_001085495	Arfgef2	chr2	+	chr2:166893558+166893618	GCATGGACGAGCCTCCTGCTGCTACTTCTAACCAAAACCCTCAAGATAAGCGATGAAAAG	9.593	8.27649	9.06843	10.1602	9.55039	8.46868	8.27472	8.08606
0.0172555	-4.09193	NM_010654	Klrd1	chr6	+	chr6:129595553+129596861	AGCCCCAATCCAGAAATGAATTGAGTTTTATGAACTTCAGTCAAACCTTTTTCTGGATTG	2.98288	5.01567	3.74021	2.56511	2.64334	5.38427	5.3542	4.30852
0.0173195	-2.78242	NM_001164167	Pias2	chr18	+	chr18:77150070+77152640	TTTTCTTTCCCTTATTCCAGTTGATCCCCAGTCTCACCTCACCCTTAACAGCAAGCAGTA	10.7007	12.177	10.9886	10.5974	10.516	12.7877	12.1599	11.5834
0.0177194	3.11531	NM_008343	Igfbp3	chr11	-	chr11:7206194-7207506	TTGAGAGCACAAAGGAATCTCAAGACATTCTGCCTGCCTATCAGCTTTTCTTTATTTTTT	6.29372	4.65435	6.27079	6.7401	5.87027	3.9777	4.97259	5.01275
0.0179924	-3.14889	NM_001145930	Yeats2	chr16	+	chr16:20150500+20150560	ATTATGAGGATGTATCTGTGGCCCTTCCAAATAAGCGGCATAAAGCGATTGAGAGTTCAG	2.87195	4.5268	3.40742	2.56511	2.64334	4.10075	5.18233	4.29732
0.0180402	2.02718	NM_134222	Vmn1r218	chr13	+	chr13:23136590+23137381	CTGAGAAAAGACCGATAGATCTTATTCTCATCCACTTGGCATTATCTAATCTGATCATTA	9.31841	8.29893	9.1662	9.68164	9.10739	8.34735	8.60174	7.9477
0.018246	-2.97193	NM_172653	Slc39a10	chr1	-	chr1:46807569-46810111	CAGTGGTGTGTCATTTTATATATGTTCCTAATGCTTACGGAACTCTCCCAAAATAAAGTT	3.34501	4.91641	3.54789	3.8438	2.64334	5.23398	4.93664	4.57861
0.0184859	-2.03076	NM_013472	Anxa6	chr11	-	chr11:54986180-54987050	TGAGATCTTGGAAATAGCAGACACCCCCAGCGGAGACAAAACTTCCTTGGAGACACGCTT	8.36772	9.38973	8.22263	8.00789	8.87263	9.30092	9.49777	9.37051
0.0185359	4.6463	NM_010730	Anxa1	chr19	-	chr19:20377626-20377679	ATGACATGAACAAAGCTCTGGATCTGGAACTGAAGGGTGACATTGAGAAGTGCCTCACAA	5.79937	3.58329	5.36717	5.90749	6.12346	4.43144	3.71633	2.60209
0.0187264	2.18986	NM_133210	Sertad3	chr7	+	chr7:27476955+27477364	AGGAGACTCTATTTCAGGGAGTCTAGATTCCTCGCTTACACATTTCTTCTGCCTCCAGTT	5.03604	3.9052	4.86297	5.2181	5.02704	3.4932	3.78939	4.43301
0.0189491	2.16082	NM_027480	Ankrd24	chr10	+	chr10:81640135+81640767	CGGAGGAGGAAGGAGCCCCTGGAGGCGGAGGCCAGCTCAGTGCACAGCCTGGAGAGACAG	4.57161	3.46003	4.88669	4.44466	4.38347	3.13597	3.30382	3.9403
0.019332	4.27362	NM_001243064	Cav1	chr6	+	chr6:17307662+17307722	CGAGGGGTGTGGTGTCCTCCGCTCCGTCCTCTTAAAAAGCTTGCAGCGCTGGAGTTTTCT	11.132	9.03649	10.7367	11.5328	11.1264	8.29809	8.81281	9.99858
0.0193785	-14.3176	NM_145994	Abi1	chr2	-	chr2:22953562-22957017	GCGGGCCCAGCAGCCCCTGGCGCAGCTCCTGGTTCCCAGTATGGCACAATGACCAGGCAG	7.36564	11.2054	8.93772	7.63567	5.52353	10.8918	11.1446	11.5797
0.0199712	-6.96234	NM_007621	Cbr2	chr11	-	chr11:120731966-120732021	GAGCCCATCTCTTGCTTCGGAAGAAGCTGGTGTCAGCAGCATGAAGCTGAATTTCAGTGG	2.86866	5.66823	3.39753	2.56511	2.64334	4.27412	6.43095	6.29961
0.020357	-3.37532	NM_027521	Hmha1	chr10	+	chr10:80019717+80019798	ATTACTGAGCAATGTGTGTCTGTGGGACTCTGCATCCAGCGCTGGACCATGACCCCCTGT	9.96957	11.7246	9.83761	9.50502	10.5661	11.8598	12.2546	11.0594
0.0205204	-23.0426	NM_011864	Papss2	chr19	+	chr19:32646334+32651895	GTTCCCCGTGATGGAGTCATCAACATGAGTATTCCCATTGTATTGCCCGTTTCTGCGGAT	8.60171	13.1279	11.0251	7.35992	7.42012	13.2941	13.1905	12.8993
0.0207354	5.13715	NM_022813	Scamp2	chr9	+	chr9:57587137+57587200	ATGATGGTAGTGGCTGGCTTCTTTACCCTCTGTGCTGGGCTTTCACTCTTCCTCCTGCAG	10.7054	8.34439	11.0642	9.97136	11.0805	7.36717	8.52068	9.14531
0.0210447	6.248	NM_001252567	Sez6l2	chr7	+	chr7:126967739+126967926	AAACTGGAAGTGACCCAGACTACAGACCCATCACGGCAGCTGGAGGGTGGTAATCTCGCT	6.31721	3.67382	6.57932	7.02215	5.35017	3.26142	3.06592	4.69412
0.0211071	2.05007	NM_001276356	Setmar	chr6	+	chr6:108073010+108073119	AATCGTCAAAAAGCCAAAAGTGGCTTCTGAGTAAGACAGCACCCGGGTACATTTGATGGA	5.2413	4.20563	4.95524	5.19857	5.57011	4.30711	3.78975	4.52004
0.0212694	-10.6574	NM_030147	Brd8	chr18	-	chr18:34624579-34624637	AACGGATTCGCACTGTGTTTCCCAGAGTTCCCCGCGTCTGTCGCCAACGTTGAAGACGTC	9.71951	13.1333	11.2026	9.74049	8.21549	13.6519	13.2663	12.4817
0.0216036	2.32728	NM_008534	Ly9	chr1	-	chr1:171588924-171589125	AATTTCCTGCCATGGCTTAGACTAGCCTGAATTTGATGCCTTCCTCTTCTTGTCATCCTC	10.5438	9.32515	10.1482	10.937	10.5461	9.80705	9.02864	9.13975
0.0217014	-3.26657	NM_001011849	Olfr792	chr10	+	chr10:129541375+129541474	GCCCCAATGCTGAATCCTTTCATTTACACACTTAGAAACAAACAAGTAAAAGAAGCATTT	3.56575	5.27353	4.12385	3.93006	2.64334	5.23649	5.20909	5.375
0.021705	2.39219	NM_175024	Nrn1l	chr8	+	chr8:105894884+105894944	TGCCTCCTGGGGCCTCTGGCCTAAACAGTCTGGTTGGCCAGCCAACAGTGCCCTTGCCTC	7.37947	6.12113	7.14186	7.66793	7.32861	6.6394	6.15063	5.57338
0.0217413	-2.34205	NM_146087	Csnk1a1	chr18	+	chr18:61580456+61587425	ACCCCCACAGGTTTCTAAGCATGAATTGTGGAAGAGAAGCAGCAGAGCAGACGATTGGAG	6.47428	7.70205	6.0437	6.55908	6.82004	7.71799	8.12174	7.26642
0.0222443	2.32971	NM_001081430	Naa30	chr14	+	chr14:49172382+49172615	GCGGCGCGGGGATGGCGGAGGTACCGCCTGGGCCTAGCAGCCTCCTCCCACCACCAGCGC	9.70148	8.48133	10.2259	9.42332	9.45524	8.42926	8.14513	8.8696
0.0222678	3.89322	NM_010924	Nnmt	chr9	-	chr9:48592262-48592313	AAAGTGTGATGTGACCCAGAGCCAGCCTCTGGGTGGGGTCTCTCTGCCTCCTGCTGACTG	10.8868	8.9258	10.3954	11.0453	11.2196	8.61706	8.29407	9.86627
0.0223013	2.26242	NM_207557	Olfr681	chr7	+	chr7:105122262+105122406	AAGAGGAAGGTCTCTTCTGATGTGCCAATTTTGCTCAATGTCCTCCACCATGTCATTCCT	6.30621	5.12834	6.23863	6.16747	6.51252	5.5043	5.36216	4.51856
0.0223439	2.56767	NM_175560	Zfp747	chr7	-	chr7:127375927-127376050	TCAGTTTTCACTTTTTCCCTACGTTAAGGTGCACACGGACCTGGTTCCTGTCCTTTTTCA	5.72929	4.36884	5.66673	5.39807	6.12308	3.7968	4.86412	4.44559
0.0223454	2.54764	NM_148929	Slc9a8	chr2	+	chr2:167469071+167471381	TTCATCATGTGGTTCAGTGGTCTTCGAGGGGCCATCCCCTATGCACTAAGCCTGCACCTG	7.76686	6.4177	7.61902	8.44014	7.24142	6.4453	6.60484	6.20297
0.0224318	-2.35744	NM_001102563	Prrt2	chr7	-	chr7:127021123-127021211	AACCCGGAGGAGAGAGGAGGGGAGACCCGCCACCTCCCTTCATTGCTCACAGACTTGTTC	6.40957	7.64679	6.13478	6.57034	6.52361	8.25047	7.48867	7.20124
0.0225786	4.16838	NM_001164197	Mmp19	chr10	+	chr10:128798552+128798704	TTAATCAAAAGGTGTTCCTGTTTAAGGGCTCAGGATACTGGCAATGGGATGAACTGGCCA	5.33764	3.27815	5.13093	5.87082	5.01116	2.97012	4.26225	2.60209
0.0229002	8.66891	NM_001030292	Kcnk15	chr2	+	chr2:163858475+163858874	TGCTTCATCACTCTCACCACCATAGGCTTCGGCGACTTCGTGGCGTTGCAGAGAGATGAG	15.0524	11.9366	14.8481	15.0542	15.255	13.2223	10.3063	12.2811
0.0230242	-2.74042	NM_010089	Usp17lc	chr7	+	chr7:103418817+103419174	AACTTGGGCAGAAACACAGGATCAATGAAATCTTGCCTCAGGAACAGAACCACCAGAAAG	3.20027	4.65467	3.35453	3.60295	2.64334	5.15031	4.65364	4.16005
0.0231391	3.28091	NM_153052	Gzmn	chr14	-	chr14:56165998-56166775	TCCGTCCAAGGGTGACTCGGGGGGACCCCTCGTGTGTAACAACAAAGCTCATGGAGTTTT	5.06241	3.34831	4.67647	4.86198	5.64877	3.77719	3.66564	2.60209
0.0233344	8.22227	NM_001163634	Wnt7b	chr15	-	chr15:85577521-85578070	CGCGCTGGTCTCCGTCTATTGCCCGCAGATCTTTCTCCTTCTGTCCAGCGGCAGTTACCT	11.2361	8.19655	11.1824	12.6856	9.84024	8.6059	7.84908	8.13466
0.0233407	-3.01885	NM_170669	Rps15a	chr7	-	chr7:118104409-118109063	CCTCTTACTCAATTTCTCGAATTTATGGCCTCTCTTTGTGCGAACATGTGTGTGTGAATA	2.5715	4.1655	2.50605	2.56511	2.64334	3.64652	3.79987	5.05011
0.0235233	-2.66255	NM_008263	Hoxa10	chr6	-	chr6:52233974-52234939	TGAGGAGCTGTCTCCAGCCCCTTCAGAAAACAGTAAAGCTTCGCCGGAGAAGGACTCCCT	6.16197	7.57478	5.92638	6.50995	6.04958	7.14059	7.30638	8.27736
0.0236959	-2.75008	NM_001130194	Best2	chr8	-	chr8:85013562-85014376	TGTGTCCCTGTACGGCCACAGGCCCGGACCCAGGCTAAAACCTTCTCCATTGGCCACACT	2.91029	4.36977	3.52244	2.56511	2.64334	4.09981	4.09431	4.91518
0.0239784	-3.17936	NM_024178	Alg14	chr3	+	chr3:121320151+121320211	ACTACCTTCTACTCCATGTGGTTCTCCTTCCCACTGGTTCTCCGAATAAAGCCAGATTTG	10.7592	12.428	11.1545	11.2865	9.83668	12.4108	12.5886	12.2845
0.0241471	-3.12875	NM_009613	Adam11	chr11	+	chr11:102777639+102778130	GTCGTGGAAGGTCCGGAGGGGCCTAAGTGCCACCCTGCTCCCTCCGAGCCTGGCACCCAC	7.66177	9.30735	7.52694	7.50462	7.95374	8.45982	9.94961	9.51263
0.0242551	2.34435	NM_010697	Ldb1	chr19	-	chr19:46039495-46039621	TGCGAGTGAGTGTGAGTGCCGGGCCCTGCCTCTGCCGCCTCCCCTGCAGAGGGGCCCGGT	13.3364	12.1072	13.5448	13.4545	13.01	12.4434	12.3833	11.495
0.0243138	-2.02579	NM_031408	Gigyf1	chr5	+	chr5:137522151+137522211	CCTAGAATCAGTTCACCTCCTGGCCCACCTGGAGATCTAGAAGACGAAGAAGGCTTGAAG	8.14528	9.16377	8.30496	8.23055	7.90034	8.8696	9.68367	8.93804
0.0243822	2.32299	NM_001004184	Slc28a1	chr7	+	chr7:81114817+81114877	TTCAGTCAGTCAGTTCTTAACAGTCAATCCCTCCTGACGCTGCCTTCTCACTACAAATCT	9.10938	7.89339	8.85692	9.14815	9.32307	8.4956	7.76532	7.41926
0.0249809	4.09302	NM_008191	Guca2b	chr4	-	chr4:119658795-119658945	ACTGTGGGCTGCCGTCGTCCTGCTGCTGCTCCTGCAGAGTGCACAGGGTGTCTACATCAA	11.24	9.20681	10.3886	11.1252	12.2062	9.2818	9.58699	8.75166
0.0250183	-5.62229	NM_001135727	Sh3kbp1	chrX	+	chrX:159627516+159627576	GGGCGGCGCTGAGCTGCCACCACCGCCGCTGAGGACGAAGCCGGCCCAGCAGCAGCCGCG	4.63926	7.13041	5.03621	4.73807	4.14349	7.94554	5.81752	7.62818
0.0251845	3.35814	NM_177372	Dna2	chr10	+	chr10:62947042+62947110	CTAGCGCCGCGAGTTACGGCTGCCCGCTCTCCCGGCGGGCTTCGGCAGGAATGGAGCCGC	5.81159	4.06393	5.64114	6.73664	5.05699	4.13548	3.87808	4.17822
0.0253748	2.22485	NM_001271727	Trim2	chr3	-	chr3:84210305-84259324	GAGGGTCGCGCAGCGTGCAGGGTCGAGGACAGCCGGCCCCCCATGTCAGTGGTCTAGGAT	9.58806	8.43435	9.17819	10.137	9.44901	8.16957	8.74842	8.38507
0.0254425	3.24032	NM_177717	4732456N10Rik	chr15	-	chr15:101552372-101553371	GTCCGCTCCTCTCATGCATGCCTATTTCCTAAAACTGCTGCAATAAAATGTCACTGAGCA	10.2088	8.51264	10.0845	9.47824	11.0636	8.19811	8.65927	8.68054
0.0254884	-3.87069	NM_026219	Uqcrb	chr13	-	chr13:66900681-66900826	GTGTGCCTGGTCTCACCATACTTTTACAAAGTTATTTCAACCCAAATCACAATTTAAGAA	2.5715	4.52409	2.50605	2.56511	2.64334	3.78277	4.16621	5.62329
0.025501	3.81667	NM_001166250	Mgll	chr6	+	chr6:88764707+88766231	CATGACCATGCTGTGATGCTCTCTGCTGCTCTGCAGTCAGCCCTGGTTATATTTGTGAGA	7.43214	5.49983	7.26043	6.76906	8.26693	4.82994	5.92859	5.74096
0.0255828	-112.354	NM_175224	Metap1	chr3	-	chr3:138466260-138466367	TGGATTCTCAGTTGTTCGAAGCTATTGTGGGCATGGGATCCACAAACTTTTCCATACAGC	4.55708	11.369	8.46281	2.56511	2.64334	10.9744	11.6061	11.5265
0.026058	-3.06184	NM_001043322	Fmn1	chr2	+	chr2:113429785+113444341	AAAGAGAAGACAAGTAGAAGTGAATTGTACTTGGATCTCAACCCTGACCAGAGCCCCACA	2.8995	4.51389	3.49005	2.56511	2.64334	5.11239	4.56852	3.86078
0.0263059	-2.61936	NM_010044	Dffa	chr4	+	chr4:149117899+149117959	AGTTTATCTAGTCAGGATTTGGAGGTGGGCAAGAACTAGGGACCCAGACTGCAGAGAATG	5.62371	7.01292	6.34487	5.1544	5.37185	7.25795	6.68426	7.09654
0.0264746	-37.8152	NM_001277322	Ilf3	chr9	+	chr9:21373522+21373582	GTCTCTAGTCAGTGTTCTCAGAGGTACTGCAGGATGCCTGACCACAGCTGTACCACTTAG	4.66284	9.90373	7.59651	3.74866	2.64334	9.3501	10.1209	10.2402
0.026803	-2.61973	NM_001271615	Fen1	chr19	-	chr19:10201048-10203803	TCGAGACGGGCCATTGCTCCTGTGCTACCATGGGAATTCACGGCCTTGCCAAACTAATTG	4.34124	5.73066	3.87568	4.36015	4.78788	5.3589	5.48819	6.34487
0.0269673	-2.4944	NM_146948	Olfr342	chr2	+	chr2:36528003+36528352	GCTTATCCTTACTTTAGGTACTATGGTCACTATCCCACCATTCATATGCATTCTGGTCTC	2.98919	4.30788	3.75912	2.56511	2.64334	4.33852	4.32684	4.25829
0.0270808	8.07844	NM_001204233	Spp1	chr5	+	chr5:104436205+104436265	ATGAGAGGTGGAGAGGTAGAAAAGGCACACAAATATTGACTCACTGAAATTTTCTCTGAG	6.9805	3.96642	6.01273	6.92121	8.00755	2.90363	5.20644	3.78919
0.0271233	3.17855	NM_001276360	Camsap1	chr2	-	chr2:25952786-25955259	AAGTTAGTACCCGTCCGTTATCGGCGAGAGCACCTCTCTGCTAGGCAGTCACCCTACTTC	6.25528	4.58691	6.73837	6.62815	5.39932	4.13997	4.67853	4.94224
0.0273059	2.24142	NM_029597	1700018B08Rik	chr8	-	chr8:121539974-121540536	AAAGGATGTGTGCATCACGGGTGTCCTCCGGCCTCCGCACTGTTCCCCAGGAGTATGCGT	10.6715	9.50709	10.4276	10.9173	10.6696	9.31477	10.1174	9.08906
0.0273137	-35.1134	NM_019880	Mtch1	chr17	-	chr17:29333961-29336166	AATCCAGGTTCCCAGTTTAGCCAGGCCCTGGCCATCCGGAGCTACACCAAGTTTGTGATG	8.74702	13.881	11.133	9.15855	5.94952	13.9301	13.8485	13.8643
0.0273513	-2.39238	NM_020502	Tas2r108	chr6	+	chr6:40494416+40494485	GTCCTCCTCATTATCACACATCATAAACTGAAAGCTAAAGCAAAGAAGATTTTCTGTTTC	11.9449	13.2033	11.6743	11.7989	12.3614	12.6424	13.2796	13.688
0.0274205	-3.06204	NM_019437	Rfk	chr19	+	chr19:17394332+17394392	GCCGCGGCCAGGTGGTGCGTGGCTTCGGCCGCGGCTCCAAGCAACTGGGCATCCCCACAG	2.94971	4.56421	2.50605	3.69976	2.64334	4.04857	5.05153	4.59254
0.027888	-2.32404	NM_030063	Acbd7	chr2	+	chr2:3340556+3340617	TGCCCAGCAATGTTAGATCTAAAGGGTAAGGCCAAATGGGAAGCTTGGAACCTCCAAAAA	6.24746	7.46409	6.64636	5.59984	6.49617	7.76532	7.35035	7.27661
0.0279338	2.82244	NM_008525	Alad	chr4	-	chr4:62519923-62520063	GGGAGCCGCTTCCGGGTGAGCCGCCCCGCCCCCACGTGGGCTTGCGCTTTTAGAGCGGGA	9.01505	7.51811	9.86884	8.66025	8.51606	7.41551	7.39439	7.74443
0.0280673	2.72724	NM_146164	Lrch4	chr5	+	chr5:137640410+137640764	AAATTATCTCTGTTTTGTAGAGAGAACTATTAGCAGGGGATGTGAGCCCAGTATGGGCCC	4.844	3.39656	4.54391	4.88128	5.1068	3.78394	3.80363	2.60209
0.0283694	-2.77285	NM_134197	Vmn1r230	chr17	+	chr17:20847397+20847501	GGCTAATGACTTTCGCAAACATTATATCTTTATGTATTCCCACTTCAATCCCTTTTGTAC	2.9157	4.38708	3.53867	2.56511	2.64334	4.34357	3.87768	4.93997
0.0285268	-2.49673	NM_020509	Retnla	chr16	+	chr16:48843557+48843633	TATCCCTCCACTGTAACGAAGACTCTCTCTTGCACTAGTGTCAAGACTATGAACAGATGG	6.92711	8.24715	6.74388	6.89644	7.14101	7.49509	8.59102	8.65533
0.0286812	-2.6917	NM_010545	Cd74	chr18	+	chr18:60810422+60811858	TCCACCTAAAGAGCCACTGGACATGGAAGACCTATCTTCTGGCCTGGGAGTGACCAGGCA	2.94313	4.37165	3.62094	2.56511	2.64334	3.85461	4.61306	4.64727
0.0290821	3.20525	NM_009894	Cideb	chr14	-	chr14:55754523-55754710	AGAGTACTCAGGGAGCTCCTCCGTTGGACTTCCTCGCTGCTGCAAGGCCTGGGCCATATG	8.80537	7.12493	8.15794	8.98583	9.27235	6.77338	6.72107	7.88035
0.0292264	-7.13989	NM_001252601	Irf7	chr7	-	chr7:141264518-141264724	AATGCTCTGCCCACACAGGTTCTGCAGTACAGCCACATACTGGAATCCGAGTCTGGGGCA	7.21934	10.0552	7.10403	7.91964	6.63437	8.77616	11.4239	9.96568
0.0292699	3.96163	NM_001160410	Scrt2	chr2	+	chr2:152081736+152082182	TGAACAGTTCCATTGCTGGGGGACCACCTGATCTCCTCCAGCCTGCGTCCCATATAAAGC	9.13876	7.15266	8.33607	8.84003	10.2402	6.88773	7.0728	7.49745
0.0294244	-2.82457	NM_029274	Kmt2b	chr7	-	chr7:30576016-30576617	GTGCATAGCCCAACCCCTTCCTCAGATACAGATTCTCTGATCCCTGGAGATCCTGTACAC	11.7833	13.2813	11.883	11.1977	12.2692	13.2413	13.8632	12.7395
0.0294326	-2.37137	NM_001252396	Slc25a19	chr11	-	chr11:115623978-115628064	GAAGTGTCAGCTCCAGATTGAACGCCTGTGTCCAAGTGACCCCAATGCCAAATACCACGG	4.70005	5.94577	4.86004	4.781	4.45912	5.40618	6.61481	5.81632
0.0295218	2.87445	NM_027354	Poc1a	chr9	+	chr9:106329876+106330016	AAATGGATTTGCCTGTCCCACCAGGCAGAGACAGGAGTCTGGAGTCAGTTCAAGGCGAGC	4.88828	3.365	4.60257	5.19834	4.86395	3.07297	2.81791	4.20412
0.0296824	2.20178	NM_146656	Olfr444	chr6	+	chr6:42956062+42956432	TGCTGACACAACACTCAATCAAGTTGTTATCTTAGCAGCCTGTGTGTTCATCTTAGTGGG	4.36983	3.23116	4.1445	4.62433	4.34065	3.52973	3.56165	2.60209
0.0297259	-4.25258	NM_144811	Cbx7	chr15	-	chr15:79918034-79918276	AATAGCGGCTTCCCCTCTTAAAACTGTGCTTCTTGGGGCTTGGAGGCTGATCCGTGGAGC	7.61577	9.70411	7.14534	7.9124	7.78957	10.8336	9.40301	8.87573
0.0298391	-2.01491	NM_027129	Ap5s1	chr2	+	chr2:131212739+131212825	TGCTGACACCAGTTTGTCCAGGATCTGGAGAAGGAATTCAGTGCTGCTTGGCCCCGCTGA	5.50241	6.51313	5.31597	5.44402	5.74725	7.05023	6.36876	6.12039
0.0300554	-2.87298	NM_001001807	Olfr279	chr15	+	chr15:98498312+98498406	AGTGCTTACCCCCATGTTCAACCCCATCATCTACAGTCTCAAGAATCAAGAGGTCAAATG	10.3854	11.908	11.187	9.99797	9.97136	11.4623	12.0347	12.227
0.0307124	12.7067	NM_001033471	Cpxcr1	chrX	+	chrX:116478699+116478783	CAATAGGGGTTTCTAGAGACTCTGCTCAACAAAAAATCTGAAGTTTCCTCCAAATTTAAA	7.58366	3.91614	6.86817	6.52977	9.35304	4.88285	4.26348	2.60209
0.0308831	-101.791	NM_001006679	Kcnq2	chr2	-	chr2:181108754-181109021	ACCTATTCTCAGTGGTCACTTGGCTCAGGTCATACTGTCTCAGGAACCATCTAGGTTATT	5.22763	11.8971	9.22131	3.81824	2.64334	11.6904	12.4069	11.5939
0.031019	2.50825	NM_001101452	Gm4794	chr10	-	chr10:33766437-33766545	TTTCATATGAACATGAAAAACATCCCCTTAAAATTCATTTGGAATATAAATGAGAAGTAG	6.31967	4.99299	6.58596	6.66856	5.7045	4.93473	5.47832	4.56591
0.0313858	2.87122	NM_001077403	Nrp2	chr1	+	chr1:62812589+62815332	GAGATTGATGATGAATATGAAGGAGATTGGAGCAACTCTTCTTCCTCTACCTCAGGGGCT	12.677	11.1553	12.7195	12.7169	12.5945	10.5774	10.8101	12.0784
0.0315383	-2.17461	NM_177469	Gpr123	chr7	+	chr7:139873997+139874057	TGGGGTCACAGCTGCCACAAACATCAGAAATTATGGCACCGAGGATGAGGACGTGGCATA	2.90795	4.02871	3.51542	2.56511	2.64334	4.34987	3.9162	3.82005
0.0316615	-4.29337	NM_001111058	Cd33	chr7	-	chr7:43529487-43529555	ATAATCACTGCCTATCTCCAACTGCATCTGATGCTGTGACTCCAGGATGTTCCATACACA	2.92888	5.03099	3.57821	2.56511	2.64334	4.19748	4.79683	6.09867
0.0317316	-4.17624	NM_001271017	Ube2w	chr1	-	chr1:16585304-16597950	ACTCTCCTCAGAAGACTGGTCCCCGGCGCTCTCAGTGCAGTCAGTCTGTCTCAGCATTAT	7.30391	9.36612	7.69132	7.04012	7.1803	10.5654	8.91003	8.62294
0.0318929	-2.01816	NM_001001979	Megf10	chr18	+	chr18:57292704+57292764	GGCGCGGAGAGACTCCCCATATGCAGAGATCAACAACTCAACTCCAGCCAACAGGAATGT	4.42662	5.43966	4.30102	4.652	4.32684	5.83878	5.61006	4.87015
0.0319171	-2.53811	NM_001162533	Sh3d21	chr4	-	chr4:126161974-126162175	GGGCCCCCAAGCCTTGGAAATACAGACATACCGCCAATTACCCCAAATTCACAGAGGCCT	7.46564	8.80939	6.92341	8.26232	7.21118	8.93661	8.84445	8.64712
0.0319794	2.12063	NM_001177511	Npffr1	chr10	+	chr10:61626325+61626385	CCGAGGGAAGGGCCTGGCTGCAACCACATGCCCCTCACTATCCCAGCCTGGAACATTTGA	7.70358	6.61909	8.14989	7.67188	7.28897	7.06484	6.45235	6.34006
0.031986	-2.32506	NM_177727	Lsm14b	chr2	+	chr2:180025317+180026634	CTCGCCAAAGTGAGGTCCTTTGGTACTGAAGACCGTCCCACAGACAGGCCTGCTCCCCCA	2.95019	4.16746	3.64214	2.56511	2.64334	4.39579	3.89067	4.21592
0.032024	-14.8469	NM_146924	Olfr476	chr7	+	chr7:107967616+107968331	TTCCACATCAATCACACCAACAATGTTTAAAGGATTTCTTGGAAATAGACTGGTACTCTC	6.76394	10.656	6.38156	7.54551	6.36474	8.96765	10.172	12.8284
0.0322892	2.02348	NM_138595	Gldc	chr19	-	chr19:30098518-30099110	AAGAATTCTCCTCACTAATGTGCCTGATCTGTCACAGCATAAGTGTCCTCCTTTCACTGT	4.89299	3.87615	4.60195	5.49738	4.57964	3.74772	3.82741	4.05333
0.0324423	-4.35685	NM_027518	Gpr137c	chr14	+	chr14:45246422+45246516	CGATAGCCTGTTTATTCTCTGTGCCATCTCTTTAGTTAGCTACATATGCAAAATTACAAA	2.98982	5.11311	3.76102	2.56511	2.64334	6.162	4.39895	4.77837
0.0326988	-5.06168	NM_001201367	Tmem200b	chr4	+	chr4:131923080+131923140	TGACCGCAACTCTAACTGCCACCACCTCAGGTCTGTTCTTCCTTCAGTCAAGTGGCTCTG	10.4242	12.7638	11.4757	9.51235	10.2844	13.6242	12.0813	12.5858
0.0329795	-4.2866	NM_134166	Vmn1r36	chr6	-	chr6:66716035-66716889	ATGCCTATCCCACAATTACTCCTTTGGTACAAATCAGTTCTGAGAAGCGAATAATCATTA	3.62706	5.7269	4.08894	4.14892	2.64334	5.1293	6.57276	5.47862
0.0333702	2.04635	NM_008001	Fgd1	chrX	+	chrX:151047821+151047981	ACGGCTCTTGGAGGCCCTTTGGATCCTCAGTTTGTTGGACCCTCGGATGCCAGCCTGGGA	6.85744	5.82439	6.36109	7.37241	6.83883	5.77804	5.6067	6.08843
0.033903	2.15728	NM_008688	Nfic	chr10	-	chr10:81427092-81427150	CGGCCTCTGCGCCTCCGGTGCCAGCGCCCCGGGATGTATTCCTCCCCGCTCTGCCTGACC	10.5572	9.44796	10.1602	10.2659	11.2454	9.44029	9.35401	9.54959
0.0344251	-2.78131	NM_001033167	Slc22a23	chr13	-	chr13:34344609-34345182	CGGAGATCCAGCCACTGCCTGCGCTGCACCCCAGCGGCGGCCCGCACTCGAGCTGCTGCG	9.67044	11.1462	10.0951	9.50734	9.40886	11.8007	11.2644	10.3735
0.0346131	3.94915	NM_134024	Tubg1	chr11	+	chr11:101124240+101124319	GGACAACACGGCCCTGAACCTGATAGCCACAGACCGCCTACACATCCAGAACCCATCCTT	9.68942	7.70787	10.8774	9.3494	8.84145	7.87181	7.41081	7.841
0.0346208	-2.40686	NM_205783	Chrm5	chr2	-	chr2:112479090-112480817	ACAGTCTGGTTTGCTTGTTAAAGGAATGTCATCTGCCATTCTGAGTCCCTGAAGGCTTGT	4.19989	5.46705	4.78788	3.77691	4.03489	5.94421	5.42787	5.02906
0.0348215	-8.96547	NM_016746	Ccnc	chr4	+	chr4:21746745+21748136	ACTATTCTTAGTAAGATGCCGAAACCAAAACCACCTCCAAACAGTGAAGGTGAGCAGGGT	5.01882	8.1832	4.56057	4.99116	5.50472	10.0609	7.66575	6.82297
0.0348542	-10.1928	NM_145229	AY074887	chr9	-	chr9:54950499-54950954	ATAGACAAATCAAATCGTTTACTCTTCCAGTCTTGCCCCTTAACAGTTTTTCCTTTGTTC	7.53977	10.8892	6.88684	7.25993	8.47254	12.4461	11.0642	9.15745
0.0354753	-35.4024	NM_021450	Trpm7	chr2	-	chr2:126821266-126821324	GATAATGGCTCTTGTATTGCTTAGTTTTGGTGTTCCCAGAAAAGCAATACTTTATCCACA	5.21184	10.3576	8.25965	4.73253	2.64334	10.2877	10.091	10.6941
0.0355306	-102.796	NM_001163625	Sult6b1	chr17	-	chr17:78906913-78906992	GATGATGCTTTAGAAAAATCAAAAGAGACAACACTTTCCCAGTTATTTCTCACCTACCAG	5.27444	11.9581	9.21724	3.96273	2.64334	11.4152	11.0243	13.4347
0.0358506	2.10115	NM_029562	Cyp2d26	chr15	-	chr15:82790143-82790355	AGTGGCTCGATAGCAGGGGCAATGGTCCTACCTTCCCCCAAGTTTGGCCTGATTGGTGTT	8.42394	7.35276	7.77833	8.81986	8.67362	7.5157	7.40505	7.13753
0.036086	2.71388	NM_016699	Exosc10	chr4	+	chr4:148558430+148558490	AACAATCTCGCGAGAAGAGCCGCCCTAGGACGGAAAAATGGCGCCTCCCAGTCCCCGGGA	5.9143	4.47394	5.22765	6.15172	6.36353	4.81668	3.86314	4.74202
0.0361294	-2.45571	NM_001165934	Rgs9	chr11	-	chr11:109229930-109235899	TTAAAAACTCTGTGATTGTGTCTTCCTGTTATAATGTGCTGCCTCATTTCATGCTCCTGC	2.98589	4.28203	3.74923	2.56511	2.64334	4.23321	4.59494	4.01793
0.0362451	-3.34482	NM_027093	Ndufaf5	chr2	+	chr2:140170652+140170712	GTCCCGTTGGCGCATGCGCCTAATAGAAACCATGCCCTGCTGTGGCGCCCGGGCTGAAGA	3.76685	5.50878	4.29822	4.35899	2.64334	5.50407	5.51283	5.50942
0.0366318	4.17189	NM_001198785	Aatk	chr11	-	chr11:120021486-120046868	TTCGACCCGGACGGTGCCCCGCTCAGTGAGCTGTCCTGGTCCTCGTCCCTCGCGGTGGTA	8.95371	6.89301	8.68361	8.13804	10.0395	7.22299	7.27152	6.18452
0.0367536	-3.2776	NM_145226	Oas3	chr5	-	chr5:120756918-120757080	ACCTCCCGTCCCACCAAACTCAAGAGCCTGATCCGGCTGGTGAAATACTGGTACCAACAG	8.62739	10.34	8.6634	9.07312	8.14565	9.36822	10.8423	10.8096
0.0367864	-2.09293	NM_009544	Zfp105	chr9	+	chr9:122929643+122929714	ATAAGTGATGACTCGGAGAAGCCCCCCATGATTTTAGGAAGAATCCAGAAAGGTGACCTT	13.8771	14.9426	14.4626	13.4366	13.7321	14.709	15.255	14.8639
0.0368393	-2.64263	NM_007895	Ear2	chr14	+	chr14:44103333+44103393	GTTCACTTGGATGGGACATTTTAGCTCCAGTGCCAGCACTTTGCACCTTTGCTCATCTGC	2.93342	4.33539	2.50605	3.65087	2.64334	4.77887	3.82681	4.40051
0.0369249	2.55846	NM_001077405	Nrp2	chr1	+	chr1:62786289+62815332	TCAGCTTTTGCAGATGAATATGAAGGAGATTGGAGCAACTCTTCTTCCTCTACCTCAGGG	11.7996	10.4444	11.8788	11.8691	11.6511	10.1017	9.92568	11.3057
0.037137	2.99868	NM_001159630	Scmh1	chr4	+	chr4:120405341+120405401	CTCTCCAGAGCCGTCGCCCGCCCCTGCCGGCGTCCTCGCTCGCTCCCTGCGCAGCGGAAA	9.73738	8.15305	9.37728	10.1396	9.69529	7.52658	7.86979	9.06277
0.0371503	-48.7138	NM_172398	Akr1b10	chr6	+	chr6:34390055+34390115	CTGGAAATGTCTTTTTACCCACAGATGATAAAGGCAGTATTCTCAGCAGTAAATATACGT	4.41179	10.018	8.02692	2.56511	2.64334	9.72705	10.498	9.82906
0.0373182	-3.878	NM_198418	Tdrd6	chr17	-	chr17:43615880-43617169	ATGACGCCACCACCAAAGGTTTTTCTTCTGTTTCAGAGGAGGAGGCGTGTGGAGGTGATG	5.29965	7.25496	4.94561	5.57967	5.37366	7.80996	6.03838	7.91655
0.037558	-47.9294	NM_001145954	Lpp	chr16	+	chr16:24721931+24721991	TGTGTATAAAAGATTGGTGTTCCCAGCTTTTTGAAGAATTTGAAGGGCTTAGAAAATGGA	5.8628	11.4456	8.93804	6.00703	2.64334	11.2246	11.4559	11.6564
0.0376356	-2.34174	NM_026445	Sumf2	chr5	+	chr5:129849997+129850057	GGAAGTGACAGTAAAACCCTTTGCCATCGACATATTTCCAGTCACCAATAAAGACTTCAG	3.31741	4.54499	3.45427	3.85461	2.64334	4.20959	4.84461	4.58077
0.0380888	2.38287	NM_001081118	Phrf1	chr7	+	chr7:141232434+141232541	CCAAAGTGGAGACTCTGAAGATGATACAGGCAGTGAGCAGGATGATGACACAGATGGGGA	5.02809	3.77539	4.54872	4.75739	5.77817	3.63475	3.60295	4.08847
0.0381082	-2.10211	NM_001033229	Cyp11b1	chr15	-	chr15:74834916-74835866	TAGGCACACTCTGTTTGCCTCATTGTTTCTTACCTACCCTAATAAAATATAAACTGCATC	2.95396	4.02579	3.65343	2.56511	2.64334	4.08188	4.0112	3.9843
0.0382459	19.8478	NM_153107	Cpz	chr5	-	chr5:35502231-35502681	GCCTGGCAGCCACAGACATCATACACAGCCTCTGAAGCTTATTAAAGTATGTTCACCCAC	11.6622	7.3513	9.02808	12.6387	13.3198	6.80444	6.93772	8.31174
0.0382481	2.10321	NM_001177796	Afap1l2	chr19	-	chr19:56950227-57002249	AATCCTGCAGGTCTCTGCTTCCCTGGAGCAGCTGCTGACAGAGCTGGACGACTTCCTTAA	6.42666	5.35407	6.02803	6.43991	6.81205	5.0674	5.89365	5.10114
0.0383386	2.11824	NM_177307	Cyp4f39	chr17	+	chr17:32492455+32492515	GAGCCTCTACCCTCACGGGCCTGAGTGCGCCCTTGCTCCGCGGATCCTGGGATTCAGGGA	8.35467	7.2718	8.78162	7.67252	8.60986	7.2285	7.44328	7.14362
0.0384349	-3.18286	NM_001254745	E030030I06Rik	chr10	-	chr10:22144317-22144514	AATCGGGCCCCTTCCCCTGCTTCATAACTGAGTGTCGGAATTAGTAAAATCGAACCTTGA	11.3099	12.9802	10.4441	11.1932	12.2924	12.9771	12.777	13.1866
0.0385412	-2.84152	NM_023420	Col4a3bp	chr13	+	chr13:96617011+96617071	TCCATGTCTTCCATTGATCTAGTCAGTGCCTCTGACGATGTTCACAGATTCAGCTCCCAG	2.96018	4.46684	3.67209	2.56511	2.64334	4.60159	4.98549	3.81344
0.0391772	2.9555	NM_020563	Scgb1b2	chr7	-	chr7:31290543-31290669	ATGCAACAAGCCCTACCCATTCCCTCAGGTGTCTAAGAACAGGAATCCAACAATAAAAGC	10.6384	9.07503	10.7499	9.99858	11.1669	8.52741	8.87058	9.8271
0.0400814	3.58793	NM_007899	Ecm1	chr3	-	chr3:95735278-95735419	TGAGTGCTTCGCCCACCTAGCTCCCTATCCCAACTATGACCGGGATATCTTGACCCTTGA	10.5607	8.71752	10.4957	9.5729	11.6134	8.49933	8.5914	9.06182
0.0402068	-2.04108	NM_001271501	Il15ra	chr2	+	chr2:11718446+11724095	GGACAACTCCCAGCCTCAAGTGCATCAAGATTTCTCCCCACAGTTCCAAAATGACGAAAG	7.57134	8.60068	7.2678	7.21051	8.23572	8.73167	8.63527	8.43509
0.040467	-17.3618	NM_145823	Pitpnc1	chr11	-	chr11:107216696-107216796	ACATAAAAGTTTGCAATCAGCACTCCTCCACTGTGGATGACATAGAGAGCCATGCACAGA	3.94084	8.05868	4.23789	2.56511	5.01952	9.05319	5.72067	9.40218
0.0404784	-2.42666	NM_019446	Barhl1	chr2	-	chr2:28916021-28916309	TTTTTCAAAAGACGATCTTTATTCAGATTCCATCAACCTCGTGTTTCTTCTGTGCCTAAG	3.01702	4.29599	3.84261	2.56511	2.64334	4.12446	4.25762	4.50587
0.040496	2.03364	NM_008663	Myo7a	chr7	-	chr7:98107056-98117715	TCTGCAGAAGGGGGACTATGTATGGATGGACCTGAAGTCAGGCCAGGAGTTTGATGTGCC	5.80153	4.77747	6.15727	5.41594	5.83139	4.96632	5.11667	4.24941
0.0407176	-5.89762	NM_133992	Pan2	chr10	+	chr10:128315489+128315549	AGCAGCCTGGGTGCCCCCTCACAGTGGGGTCCGGCCAGGGCAGAGGAGGAGCTTGGTGTC	4.09186	6.652	3.7829	3.98735	4.50534	5.9202	5.72442	8.31137
0.0408939	2.27698	NM_028554	Samt3	chrX	+	chrX:86044745+86044805	GAAGATCATTTACGATCCTGTCGACTTCCAAATGAATTTCCTCACCTGCGATATACAAAG	5.17191	3.98479	5.45659	4.39717	5.66197	4.02847	4.08608	3.83982
0.0408942	-3.93808	ENSMUST00000113303	Srpx2	chrX	+	chrX:133909009+133910516	GCTCCCTCCGATGTCATATGCCTGCTTCCTCTCACTTTTGGGAGTTCATAGCTGGTTCTG	11.7712	13.7487	12.0611	12.6315	10.621	13.595	14.3084	13.3426
0.04107	2.50368	NM_030252	Smim12	chr4	+	chr4:127247732+127247809	TAAGCCTGGAAATAATCACTGTCTTCCACCCTTCCTCACTGGAGTGGGGACTCAATTAAA	12.5776	11.2536	11.7365	12.9084	13.0881	11.4396	10.9851	11.3361
0.0415121	-2.59992	NM_001111099	Cdkn1a	chr17	+	chr17:29091040+29091101	AATGGAGACAGAGACCCCAGATAATTAAGGACGTCCCACTTTGCCAGCAGAATAAAAGGT	3.04924	4.42771	3.93928	2.56511	2.64334	4.16301	4.60448	4.51563
0.0416283	2.04408	NM_001037863	Atp11c	chrX	-	chrX:60229161-60229252	CCTTCAGTCAGACCTCTTCTTTTACGAACATTCTCAGACGAATCTAATATATTGTAACAG	5.45769	4.42623	5.51044	5.31597	5.54666	3.96024	4.22741	5.09105
0.0416574	-8.06378	NM_013830	Prpf4b	chr13	+	chr13:34902818+34902878	AGATCTCTGTATGTTCTCAGTATGCATCACTAGATAATAAAGTCTTTTGTGAACAAGGCA	3.32874	6.3402	4.77779	2.56511	2.64334	4.94467	7.30906	6.76687
0.0417675	-6.3395	NM_019415	Slc12a3	chr8	+	chr8:94329514+94330379	ATTCATTCCTCAAGGAAGGTAGCCACCTGCATGCCCTGGCCTTTGATGGACGGCAAGGTC	5.01701	7.68138	4.76749	4.86574	5.41779	8.72839	8.38019	5.93554
0.041918	-6.40182	NM_183142	Alg11	chr8	+	chr8:22062121+22065125	TGCAGAAAAAGAAACGCTACCTTGTGGAAGATTCCCGGTATCCTCACTTCACATTGCTAG	3.0394	5.71788	3.90976	2.56511	2.64334	4.13185	6.63258	6.38922
0.0419463	-8.45107	NM_172707	Ppp1cb	chr5	+	chr5:32493594+32493712	GCACACATGGTGGGTACATAGACATACATATAGGCAAAATCCTCATACACATAAAAATAA	2.5715	5.65063	2.50605	2.56511	2.64334	7.66555	5.10956	4.17679
0.0421146	-2.48127	NM_145837	Il17d	chr14	+	chr14:57525539+57525599	CGCCGACCGCCGCTTCCGGCCACCCACCAACCTGCGCAGCGTGTCGCCCTGGGCGTACAG	8.01816	9.32924	7.51036	8.039	8.50511	8.65886	9.76032	9.56852
0.0421347	-2.51164	NM_053127	Pcdhb2	chr18	+	chr18:37297475+37297613	ACTCTAATCCTTTGCATGTTCCTGGTATTTCTATAAAAGAAAGGTATGTGGAAGAAGGAA	3.01533	4.34395	3.83754	2.56511	2.64334	4.60592	4.4369	3.98904
0.0423516	-43.9674	NM_001033255	Gm136	chr4	-	chr4:34743801-34744288	GGCTGAAATGTCACCACAAAAGACGGTGTTCCCAGAAGAAATAAATGTACTCAAAACCGG	6.07444	11.5328	8.99244	6.58753	2.64334	11.5447	11.2836	11.77
0.0423981	2.39369	NM_133835	Ubac1	chr2	-	chr2:25997061-25998542	TTGTTTGTTTTGTTTTTCAAGACAGGTTTGTGTGTGTGTGTATGTAGCCCTGGCTGTCCT	5.50249	4.24326	6.04058	5.18862	5.27828	3.728	4.13737	4.86441
0.0424396	6.99205	NM_001037913	Ccdc107	chr4	+	chr4:43495626+43495696	CCAGAACCAGAGGCCAGCATACCCTTTACTGAGGACCTGGGGAAAGAAGACCAAGAAGCT	6.06085	3.25514	7.57531	6.08472	4.52253	3.29134	3.87198	2.60209
0.0425711	-6.29197	NM_001039951	Zfp606	chr7	+	chr7:12481054+12481117	AAGGTCACTGTGTTCCCGGGTTTTCCCTGACCACCCTAGTTGATACTGTTCCTTAATTTA	9.6457	12.2992	11.0735	9.08279	8.78078	13.0354	12.6331	11.2292
0.0426092	-55.3543	NM_173423	Fem1c	chr18	-	chr18:46504619-46506389	GCTACAGTGTTCCCTGAACCGTTGGGTCCATGCTAAGTCATAAACCTTATGGACTTGTTT	5.55934	11.35	9.30332	4.73135	2.64334	11.197	11.6686	11.1843
0.0427923	-2.08364	NM_178406	Gpr153	chr4	+	chr4:152274373+152279012	TCAATGCCGGCTGCTCGTGGTCCCTGGAGTCACCGGGCCCCCACGTGTGAGGGCAGCAGC	5.59889	6.658	5.96047	5.44183	5.39436	7.24455	6.17712	6.55232
0.042907	3.5412	NM_001081142	Kcnq4	chr4	-	chr4:120711236-120711384	CTACCCGCCCGTTGCCACCTGCCACCGGCCAGGCAGTGCCTCCTTCTGCCCTGGGGAAAG	13.5832	11.759	13.8165	13.7595	13.1736	12.8895	11.4757	10.9118
0.0429331	2.16608	NM_008553	Ascl1	chr10	-	chr10:87492366-87493660	ACTTTACCAACTGGTTCTGAGGACCTGCCAGGCTCTCCTGGGAATGGACTTTGGAAGCAG	5.85704	4.74195	5.62602	5.60331	6.34179	4.53453	4.36953	5.32181
0.0431872	2.63606	NM_001277195	Szrd1	chr4	-	chr4:141118730-141120323	CAAAAAGAGAGGAAATCCAAATCTCCTCCCAAAGTGCCCATTGTGATTCAAGACGATAGC	6.83353	5.43515	7.71158	6.29595	6.49306	5.20274	5.30852	5.79417
0.0431878	21.6437	NM_173435	4930595M18Rik	chrX	-	chrX:81419634-81421102	CTGACAACTCTACCTGTCCTATTTGTCGCAAACATATAATAAATTCTGATGACACAGAAT	8.74238	4.3065	10.8101	9.62353	5.79354	4.34797	4.49112	4.08043
0.0432426	2.30116	NM_001136069	Ldha	chr7	+	chr7:46847282+46847388	ACCATATAAGAGGAGATACCATCCCCTTTTGGGGTTCATCAAGATGAGTAAGTCCTCAGG	7.81472	6.61236	7.94521	8.32149	7.17745	6.74227	6.94238	6.15242
0.0435006	-2.0291	NM_030071	Mroh9	chr1	-	chr1:163024379-163024753	AATCACATGTCCCTTGCCTCTTAATAACCTCAGTCTGTATTTAAATCCTTTTCAGAAGAA	7.64961	8.67045	7.88388	7.69665	7.36829	8.83032	9.12049	8.06053
0.0439236	-2.01811	NM_008303	Hspe1	chr1	+	chr1:55090742+55090802	GTTGGAGATAAAGTTCTTCTCCCAGAATATGGAGGCACCAAAGTAGTTCTAGATGACAAG	2.5715	3.5845	2.50605	2.56511	2.64334	2.89989	4.02	3.83361
0.0439433	-2.68074	NM_027529	6330409D20Rik	chr2	-	chr2:32737513-32737631	CCTTCACATAGTCCCCAGCGGCCTCCAGCTCTGCAGCAGTCCTGGAAGAAGAAAAAAGAG	8.44462	9.86725	8.94051	8.06367	8.32967	10.5461	9.9428	9.11282
0.0439834	-2.31195	NM_010145	Ephx1	chr1	-	chr1:180989569-180989980	GCCCCACTGCATAGCTGTGTTAAGCTACATGGCTTTAATGATAAATGGGTTTATTTCTAA	3.981	5.19012	3.62272	3.86516	4.45514	4.7122	5.83628	5.02187
0.0442381	12.4082	NM_172148	B9d2	chr7	+	chr7:25681358+25681418	GTGATTGAATTTTTCCTTTCCTAGAGCCATGGCTGAAGTGCACGTGATCGGGCAGATCAT	13.5641	9.93083	11.5094	14.2073	14.9755	9.38949	9.11333	11.2897
0.0442843	-11.775	NM_001009545	Adam6b	chr12	+	chr12:113491428+113491835	ATGGTACCCCCTGCTCCAAAAGTAAGTTCTGTGATCAAGGAGCTTGCAGTGGAAGTTTAT	10.1672	13.7248	8.27961	11.2826	10.9393	12.4148	15.1132	13.6466
0.0443777	2.22374	NM_178398	Wipi2	chr5	+	chr5:142666191+142666251	GTGCCTATGTGCCCTCGTCCCCCACAAGACTTGGGAAAGGGCAGGACGCCAACTTAGAAG	8.83498	7.68199	9.20551	8.36771	8.93172	7.86047	8.11213	7.07338
0.0444387	2.01245	NM_001271725	Trim2	chr3	-	chr3:84210305-84270633	TGGAACCCAGCAGCGTGCAGGGTCGAGGACAGCCGGCCCCCCATGTCAGTGGTCTAGGAT	9.83948	8.83053	9.28429	10.4576	9.77659	8.69687	8.96394	8.83078
0.0446003	2.1059	NM_021355	Fmod	chr1	+	chr1:134041120+134041202	TTGTCTTACAATCAGCTGCAGAAGATCCCTCCTGTCAACACCAACCTGGAGAATCTTTAC	6.08068	5.00624	5.83609	5.73138	6.67458	4.89149	5.43476	4.69248
0.044947	5.21452	NM_019658	Shoc2	chr19	+	chr19:53944936+53945013	GGGGCGGGAGCGGCACAGGAGCGCCCGTGGGCCGGTTCTCTGCTTTCCTGCCTGTCGGGG	7.44412	5.06159	6.3368	7.04592	8.94966	4.85632	4.72405	5.6044
0.0454502	4.33507	NM_011377	Sim2	chr16	+	chr16:94121234+94121295	TGGTGCACAACAGCCGCTCCTCCCGGCCTCACTGCATCGTGAGTGTCAATTATGTTCTCA	11.5882	9.47215	10.4034	12.6157	11.7455	10.1802	9.00763	9.22863
0.0455326	-110.782	NM_177688	H2afj	chr6	+	chr6:136809911+136810074	ATTTCATTCCCAGTATTGGTATGACGTCTACACCACGTGCTAGTAACTGAGGGTACAGCT	4.95569	11.7473	9.65862	2.56511	2.64334	11.2095	11.9196	12.1127
0.045802	10.5865	NM_175111	Hspbap1	chr16	+	chr16:35814059+35817151	TACAAGGAAGGAAAAGATGGCATCTCTTTCCTCCTGAAGATACGCCTTTCCTTTATCCAA	11.7204	8.31624	9.98481	11.7455	13.4309	7.7834	7.55323	9.6121
0.0459038	-2.7225	NM_028035	Snx10	chr6	+	chr6:51544692+51544752	TTTGCTTCATTACATGGCTTGCCTCCTAGGCTGTGTTTTCAAAGTTCGTCCTGTGAACAG	3.01447	4.45941	3.83497	2.56511	2.64334	4.69332	4.80931	3.87558
0.0459271	3.26356	NM_001254760	Lce1k	chr3	-	chr3:92806308-92806898	TTTGTTCCCATGTTGCTACCCCTTCTGTGTTTCAGAGTAATAAAGCCTTCCCCACTGATC	9.46224	7.75579	9.91177	10.0925	8.38248	7.30445	8.16207	7.80085
0.0460332	12.3669	NM_001083616	Cacna1d	chr14	-	chr14:30082492-30089821	AGCGAAGCCGACAACTCTGAAGAGAGCAATAGAATCTCCATCACCTTTTTCCGTCTTTTC	10.444	6.81555	8.64608	11.2446	11.4412	8.3829	5.28369	6.78005
0.0460532	-3.29184	NM_009151	Selplg	chr5	-	chr5:113818863-113819183	TTCCTGGGTGAAATGTATTCACGGGAGTCTTTAGAGCGCCCACCGCTGTGTGTCTCCCTG	4.75808	6.47698	4.5138	4.80707	4.95338	6.476	5.45984	7.49509
0.0461711	-4.93242	NM_026574	Ino80	chr2	-	chr2:119373183-119374581	CCCTGACTCCTGTGTACAGATGCTCTTTAGAGGGAATCAGAAAAATGCCAAGCCTTTTTT	3.00424	5.30653	3.80426	2.56511	2.64334	4.66794	4.54706	6.70459
0.0464572	-45.0288	NM_001109759	Fam71a	chr1	-	chr1:191162600-191164817	CCAGGGCAAATCCCTGGAATCCACTCCAGTTTTCTCAGTGCAGTTTAAATAAAGGACTAC	4.39761	9.89039	7.98438	2.56511	2.64334	8.63863	11.0891	9.94341
0.0464816	-3.53497	NM_024468	Trim39	chr17	-	chr17:36269017-36271892	AGACTCTCAGTTATAATGGCAGAGACAAGTCTGTTAGAGGCTGGAACCTCTGCAGCCTCC	5.02318	6.84488	5.93673	3.84671	5.28609	7.17829	6.67557	6.68076
0.0464867	-4.71422	NM_019767	Arpc1a	chr5	+	chr5:145101251+145104441	AGTGTCTGTTGCTGATGCCTCAAAAAGTGTGCAGGTTTCAACTCTGAGAACAGAGTTCCT	3.73629	5.97331	2.50605	3.75503	4.9478	5.76995	6.64858	5.50141
0.0464943	2.3854	NM_011455	Serpinb9g	chr13	+	chr13:33484790+33484850	CAGAGCACTCCCGGGTCAGAGACCATTGAACACTGCACCGTGAGATCACAAACATTGGAG	4.61252	3.35828	4.45829	4.39483	4.98443	3.51672	3.95604	2.60209
0.0466092	-2.20152	NM_183271	Wfdc15a	chr2	-	chr2:164199671-164199816	AATGCTGCTTCTACTACTGTCAGATGCGGTGTGTGGAACCCTGGACAACCTTGACTTGAA	6.96762	8.10613	6.9936	6.40887	7.5004	8.4269	8.26935	7.62212
0.0466358	-16.2717	NM_016659	Klra1	chr6	-	chr6:130383542-130383690	CAGCTTCTTTCCCAGGAATTCTCATCACAAACACATGTACAAAACTCATAGAAGAAAAAA	7.86339	11.8877	9.90372	7.27259	6.41387	10.1137	12.195	13.3544
0.0468786	-169.892	NM_018881	Fmo2	chr1	-	chr1:162886402-162887567	TCATTCCCAGGTATTGAGAGGTTCCGAGGCCAGTATTTCCATAGCCGCGAATACAAGCAC	5.2108	12.6193	10.424	2.56511	2.64334	12.7152	12.7348	12.4078
0.0469007	-3.39738	NM_001130178	Tnnt2	chr1	+	chr1:135836361+135836421	AAGCTCTCCCCATGCCCTGCCCTCAGCCAGTCCCTGCTGAGGCTGAACAGATACCTCAAG	12.2849	14.0493	13.2315	11.7073	11.9158	13.996	14.764	13.3879
0.0471081	-9.00888	NM_010850	Mycs	chrX	-	chrX:5467174-5469265	TATGTACTGTACTAATTCTTACCCTGTCTGTGTACTTTTGTATGCTACTGATAGGTAACT	2.5715	5.74285	2.50605	2.56511	2.64334	4.70572	4.54596	7.97685
0.0471359	2.92179	NM_009496	Vamp1	chr6	+	chr6:125219642+125220049	GTGATTGTAATCTACTTTTTTACTTGAGAATGTGCCATCCCTTCCCTGTTCTCCATTGCC	9.96195	8.4151	9.92114	9.04942	10.9153	8.58464	8.31174	8.34892
0.0471797	3.02057	NM_001256116	Sun1	chr5	+	chr5:139230843+139231126	GAGTCCCTGTGCGATGACTGTAAGGGGAAGAAGCACCTTGAGATACACACAGCCACCCAC	7.3508	5.75598	6.97113	8.44051	6.64077	5.95127	5.72099	5.59568
0.0477953	-4.82626	NM_213733	Npepl1	chr2	+	chr2:174111093+174111153	GGCCACGCTCAACCCCAACCCCACAGACAGCTGTCCTCTCTACCTGAACTGCGCCACAGT	10.2177	12.4886	10.8933	9.52681	10.2331	12.553	11.2422	13.6707
0.0478789	3.51383	NM_001159502	Ddx24	chr12	-	chr12:103425539-103425586	TCACTCCCCCGCGCCCTATTTCTAGTGACGTTCCCTTCACCTTGTCAAGGTGGGGCCGAG	11.6942	9.88111	11.1222	11.2794	12.6809	9.19682	9.83163	10.6149
0.0480932	5.39523	NM_027986	Cdadc1	chr14	-	chr14:59563961-59564517	TGTGCAAGGCCCTGAGTTCCCTCCTAAGCACCACAAAACAAATAAAATGTTAATTTCACC	10.4314	7.99975	10.7339	9.06623	11.4941	8.963	7.55162	7.48462
0.0484541	-2.04296	NM_001163527	Itpripl1	chr2	-	chr2:127141854-127141973	ATACTGGGAAACCTGTGGAATGCAGGCCTCTTTTGCCTTTTTCTCATCTTTGAGCTCCTA	2.5715	3.60216	2.50605	2.56511	2.64334	2.89425	4.11038	3.80184
0.0485224	-3.11115	NM_001081333	Plekhg4	chr8	+	chr8:105376037+105376111	TAAGCCTGCTGACTGTCTCCTAGCTCGAGACCTCGCCTGGGAGCTACTGGCCAGTGGCAT	4.51886	6.15631	4.88179	4.40992	4.26489	5.39916	5.83652	7.23326
0.0485887	-2.10618	ENSMUST00000048065	Trem3	chr17	+	chr17:48257898+48257970	TGTGGCTTCATACTAAACAAGGGCCTGGTCTTCTCAGTCCTGTTTGTCTTTCTCTGCAAA	4.877	5.95163	5.2557	4.26648	5.10881	5.50601	6.09309	6.25578
0.0488485	-4.63758	NM_001198839	Bcar1	chr8	-	chr8:111710531-111711394	CACACCTCTGCACCAAGAAAAACCCTAAAGAACTATTTTTCACTATTGATTTTTCCAATC	8.49645	10.7098	8.74522	8.25621	8.48793	9.90945	12.2656	9.95445
0.048936	3.0766	NM_007781	Csf2rb2	chr15	-	chr15:78292580-78292707	CTCCTGGGAGGATGCCTCCAGTCTCCACACTAGCAACTTTCAGGTGAATTTAGAGCCAAA	8.33265	6.71131	8.34348	7.8544	8.80006	7.19753	5.68927	7.24712
0.0494067	-3.25861	NM_013753	Pald1	chr10	-	chr10:61348337-61348533	AGCCCACCTACAGATACCACCGCCTCCCCTTGCCAGAGCAAGGGGCCCCCCTGGAAGCCC	11.992	13.6963	11.9447	12.4608	11.5705	14.6713	13.6649	12.7526
0.0495992	-6.10255	NM_172754	Zfp868	chr8	-	chr8:69611391-69611449	TCTCTGTTTCCTTCAAATGCATGAACGGATTTACACCAGTACCAAACCTTATGTATGTGA	2.8431	5.45252	3.32087	2.56511	2.64334	6.91837	3.79728	5.6419

## Sheet: Supp Table 4. mRNAs UUO
UUO/CLK		Annotations						Group--Normalized Intensity (log values)		Normalized Intensity (log values)
P-value	Fold Change	seqname	GeneSymbol	chrom	strand	probeCoordinates	Sequence	group-VE-UUO(normalized)	group-VE-CLK(normalized)	[10-VE-UUO-1, VE-UUO](normalized)	[11-VE-UUO-2, VE-UUO](normalized)	[12-VE-UUO-3, VE-UUO](normalized)	[7-VE-CLK-1, VE-CLK](normalized)	[8-VE-CLK-2, VE-CLK](normalized)	[9-VE-CLK-3, VE-CLK](normalized)
1.92157e-05	4.87818	NM_009168	Shd	chr17	+	chr17:55971722+55972787	GGGGGAAGAGCCGGAAGCAGAAACTGAGTACTCAGACCCTTTTGATGCCCAGCCTCAGCC	7.45363	5.16728	7.61977	7.37141	7.3697	5.10581	5.26654	5.1295
0.00017455	-2.88634	NM_001136063	Gfra4	chr2	-	chr2:131040153-131040211	ATGAACCGTGGACGACACAGCTGACTGCCATGTCTCCCGATGACTGCTCACTGAGCTGAA	4.30434	5.83357	4.1728	4.47434	4.26587	5.71778	5.82339	5.95955
0.000222764	-2.30014	NM_145488	Pex6	chr17	+	chr17:46723740+46723918	GTCCGGGAAGTGTTTGCCAGGGCCAGGGCTGCTGCTCCCTGTATCATCTTCTTTGATGAA	6.19372	7.39545	6.23316	6.24998	6.09803	7.26798	7.54761	7.37074
0.000342327	-86.1423	NM_026132	Txndc8	chr4	-	chr4:58000261-58002399	CTCATCTAAGGAATTAGCTGAACATTGTGACATCACAATGCTACCCACATTCCAGATGTT	3.17805	9.6067	2.67773	3.62499	3.23141	10.0473	10.1536	8.61921
0.000553975	2.45166	NM_001081180	Spink5	chr18	+	chr18:44018726+44018791	ATAAACAAGGAGCATGTGAGGAAAGCAGCAACCTGAAAACAGTATCTACTGGCACACCTG	4.00292	2.70916	4.22619	3.90724	3.87533	2.60413	2.699	2.82435
0.000680173	-6.5872	NM_080852	Slc7a12	chr3	+	chr3:14481256+14481319	ATACTGTCAGCAGTTTCATCAAGTTGAGTGTCCTTTGTCTCATTTCTCTAACTGTGCTGT	2.45246	5.17212	2.67773	2.34214	2.3375	4.76544	5.66324	5.08769
0.000778235	-2.89912	NM_001015889	Taf9	chr13	+	chr13:100651657+100651717	CCGGCTCCTGCTCTCCCGCTGCCCCGTCGCTCCGCCGGACGCTTGGCCTTTGTCAATCTG	12.8248	14.3604	13.1301	12.5715	12.7727	14.3628	14.2983	14.4201
0.00113709	-3.45001	NM_023792	Pank1	chr19	-	chr19:34877699-34877917	TTCAACTGGTTACCTCTTTGTGGGTGTCTTTAATGAAGCTTGTAAATGGCAGAAAGCAAA	6.13646	7.92307	6.27196	6.09824	6.0392	8.31524	7.6367	7.81726
0.00117184	48.6096	NM_001253370	Kcnma1	chr14	-	chr14:23386333-23390920	AGAATGCGACTCCCAATTCTCCACACGTGCCCAAGCCAGTTGAAGATGAGCAGCCGCCAA	12.4304	6.82721	11.1107	12.9411	13.2393	6.56447	6.97182	6.94534
0.00117896	-2.52552	NM_134042	Aldh6a1	chr12	-	chr12:84430793-84432548	GAAAACCAGCATTTTCCCTTTTTGTCCTTATATGTCTTTGCTGAATTTTGTGAGCTTCTA	5.1253	6.46188	4.9219	5.06199	5.39201	6.31263	6.59839	6.47462
0.00135627	-9.20622	NM_178930	Gbf1	chr19	+	chr19:46284370+46284430	GCATCGACTGCTTCTTGCCACACTTGCGTGACGAGCTCTTCAAGCAGACTGTCATCCAGG	3.20138	6.40398	2.67773	3.19351	3.73288	6.23788	6.05361	6.92046
0.0014425	-3.42761	NM_001161665	Kif26b	chr1	+	chr1:178715969+178821482	TTCCTTCTTCGCACGAGCTGCCCAGAAGTTAAATCTGTCATCTAAGAAGAAGAAACACCG	2.67983	4.45703	2.67773	2.83527	2.52649	4.87482	4.26009	4.23619
0.00158491	-2.70779	NM_001101452	Gm4794	chr10	-	chr10:33766437-33766545	TTTCATATGAACATGAAAAACATCCCCTTAAAATTCATTTGGAATATAAATGAGAAGTAG	2.95336	4.39048	2.67773	3.02067	3.16169	4.15121	4.47068	4.54955
0.00169546	-2.6158	NM_001163527	Itpripl1	chr2	-	chr2:127141854-127141973	ATACTGGGAAACCTGTGGAATGCAGGCCTCTTTTGCCTTTTTCTCATCTTTGAGCTCCTA	4.90027	6.28752	4.83267	5.11086	4.75729	6.00627	6.52185	6.33444
0.00169971	2.56874	NM_145445	Eif2b2	chr12	+	chr12:85223458+85223518	GCGAAACACCACTCCACGCCTCTCATCGTCTGCGCCCCCATGTTTAAGCTGTCCCCTCAG	15.281	13.9199	15.2188	15.1777	15.4464	13.7253	13.7943	14.2402
0.00176542	6.07185	NM_001013256	Ctc1	chr11	+	chr11:69031172+69031410	AAGTCTACCGACTCGTGGCTTCCGGCCCCTCACAGACACCAGTGTTCGAGACAGAGGGCT	10.6094	8.00725	10.0656	11.1121	10.6505	7.80676	7.85396	8.36102
0.00177571	-2.48129	NM_133669	Rp2h	chrX	+	chrX:20397722+20397782	GATGGGGATATGAAGCGGATTGTGGTATTAAGCCCCTTCCATCCTTTATATACAGACAGT	11.0546	12.3657	11.0012	10.8034	11.3592	12.2818	12.5047	12.3105
0.00183766	8.51792	NM_010431	Hif1a	chr12	+	chr12:73941705+73941765	GTAAACACTCCTAACTTTTCCCAGCCTAACAGTCCCAGTGAATATTGCTTTGATGTGGAT	9.19915	6.10865	8.97294	9.74973	8.87479	5.65817	6.72173	5.94606
0.00187174	10.374	NM_001163663	Rab6a	chr7	+	chr7:100629711+100629771	GCCTCATTCCCAGTTACATCCGTGACTCTGCTGCAGCCGTAGTAGTTTACGATATCACAA	9.76233	6.38743	10.4911	9.29262	9.50323	6.94138	6.07189	6.14904
0.00194184	-2.36301	NM_016913	Porcn	chrX	-	chrX:8201520-8203158	TCCTTCGCAAGTGGCTACGAGCCTACGAGAGTGCTGTCTCCTTCCACTTCAGCAACTATT	7.68111	8.92173	7.94759	7.59854	7.49719	8.98052	9.06532	8.71937
0.00200905	-2.78401	NM_023343	Ilkap	chr1	-	chr1:91387299-91388344	AAAGAAAGTTTGTAAAGCCTCTTCGGTGATCTTTGGTCTGAAAGGCTATGTGGCAGAGCG	5.28797	6.76514	4.98409	5.44119	5.43863	7.02052	6.54073	6.73416
0.00201377	11.0029	NM_001204904	4930558K02Rik	chr1	-	chr1:161979499-161979636	CTCCAGTTCCCAGCTCAAAAAACTGAGAACACCTGAGAGATGGAAAAAAGAGAGCTAAAG	9.1127	5.65289	9.73914	9.20036	8.3986	5.62651	5.17118	6.16097
0.00256146	3.47588	NM_017374	Ppp2cb	chr8	+	chr8:33615479+33615539	TCCATAGATACACTGGACCACATAAGAGCCCTGGATCGCTTGCAAGAAGTTCCACATGAG	9.34396	7.54658	9.24447	9.69363	9.09377	7.78803	7.69764	7.15406
0.00267062	-2.95576	NM_028085	Anks4b	chr7	+	chr7:120173986+120174082	TGATCTGAATCTCTCAGATGAGGATGGCATGACACCCACTCTCCTGGCAGCCTACCACGG	7.40199	8.96552	7.29044	7.38785	7.52769	8.56471	8.98801	9.34384
0.00274963	3.78702	NM_008477	Ktn1	chr14	+	chr14:47701683+47701743	ACAGAGAACTCCACCCTGACCAGAGAAGTTCAAGAGTTGAAGGCTAAGCAGAGCGATCAG	12.2541	10.3331	12.6198	11.8673	12.2753	10.1493	10.1285	10.7214
0.00295139	2.476	NM_172557	Rufy1	chr11	-	chr11:50389761-50389958	AGCCCCACCCACCAGCAGGGACCTTGACCTGTTGACCTCCATCCTCAGAGTGGAGGAAAG	13.5544	12.2464	13.2936	13.5491	13.8205	12.2496	12.0137	12.476
0.00296831	13.1151	NM_008684	Neo1	chr9	-	chr9:58907034-58907082	GATTTATTTGTTATTAATGCTCCATACACTCCAGTGCCAGATCCCACTCCCATGATGCCA	13.5689	9.85572	12.7417	14.1062	13.8587	9.20129	9.80408	10.5618
0.00318504	6.82368	NM_001199593	Pkn1	chr8	-	chr8:83693973-83694061	TCTTAGACCAGACCTACGACCCAGATGGCAGCTGATCCCCCTTTGGATTCGGAGCTGGAG	13.5521	10.7815	12.9323	13.6463	14.0777	10.5863	10.4196	11.3387
0.00331539	12.8971	NM_173068	Syt7	chr19	+	chr19:10430399+10430460	ATATCCCTGACCTGCAAAACCCAGGAACCCAGCAGAACCAGAACGCTCAGGGGGACAAGA	14.6793	10.9903	14.0788	14.8761	15.0829	11.0829	11.8119	10.0762
0.00335359	2.75269	NM_172520	Arhgef19	chr4	+	chr4:141256348+141256408	CAGATGAACTCACCTTGGAGAAGACAGACATCCTGGCAGTGAAGACCAGGACCAGCGATG	4.49669	3.03585	4.65817	4.47083	4.36108	2.60413	3.20851	3.29491
0.00339177	-2.60781	NM_001081202	L1td1	chr4	+	chr4:98738092+98738152	GATCTGTTGAACAATATACATTAGCAACCTGGAGTGCTCTCTGTCCACCAAAATACAAAA	5.5322	6.91503	5.75189	5.13271	5.71199	6.89123	7.09289	6.76098
0.00342585	-4.95069	NM_001130152	Arhgef1	chr7	+	chr7:24904437+24904497	CGAGCGCGGAGGCTTCGGTTCCTGAGGCTGCAGTGGCTTGCTTCTCTTCCCATCCGACAG	6.15181	8.45944	6.16732	6.08645	6.20165	8.86291	8.79525	7.72015
0.0035104	4.93514	NM_145226	Oas3	chr5	-	chr5:120756918-120757080	ACCTCCCGTCCCACCAAACTCAAGAGCCTGATCCGGCTGGTGAAATACTGGTACCAACAG	10.4115	8.10843	11.0759	9.85599	10.3026	8.03814	8.32731	7.95984
0.00375589	23.1243	NM_029722	Gje1	chr10	-	chr10:14715817-14716814	CCTCTTTCCCTACACACTGAAACATGTGTCTTTAACTCCAAAGACATAATTATCTTTGCA	11.1054	6.57404	11.8688	11.613	9.83438	6.91428	5.79923	7.00862
0.00377254	18.864	NM_009949	Cpt2	chr4	-	chr4:107907229-107907630	AAGGAGAAGTTTGATGCCACCATGAAAACCCTCACCATTGACGCCATTCAGTTTCAGAGA	10.7209	6.48332	11.9766	10.5778	9.60829	6.21926	6.55803	6.67267
0.00391406	7.31023	NM_001101484	Gm4984	chrX	+	chrX:12652636+12652698	AAGCCACCAACCCTCCGGCCAAATAGGCCTCATGACTGGGGGAAGGGATGAGAGGGGTAG	12.5707	9.70073	12.5686	12.337	12.8064	9.46958	9.04544	10.5872
0.00414877	4.83758	NM_028804	Ccdc3	chr2	+	chr2:5141286+5141405	TTCCAGACACCCAGGAGAACAGAAGGATGTTTTCCAGCCTTTTCCAGTTTGCTAACTGTT	14.0681	11.7938	13.4869	14.0482	14.6692	11.9568	11.4343	11.9904
0.0043635	-4.2844	NM_001160164	Neu2	chr1	+	chr1:87574131+87594877	CTGAGATTGGATCTCAGGCCCATGGCGACCTGCCCTGTCCTGCAGAAGGAGACACTGTTC	7.57076	9.66986	7.45841	7.50457	7.74932	10.3134	9.58549	9.11069
0.00466969	11.2906	NM_028236	Ceacam18	chr7	+	chr7:43645488+43645610	TGTGAACAGAGAGCTCTACATCCCAGGACCCTTGGTGATATTTCTCATCCTATTGACATC	11.1557	7.65861	11.0022	11.8609	10.6039	8.60277	7.40187	6.97119
0.00484295	2.54723	NM_029391	Rab4b	chr7	-	chr7:27175848-27176157	TATTGAGAATAAGTTCAAACAGGACTCCAACCACACTATCGGCGTGGAGTTTGGATCCAG	4.38742	3.03849	4.32281	4.39276	4.44668	2.60413	3.09499	3.41636
0.00486445	-11.3708	NM_178729	Fbxl5	chr5	-	chr5:43757778-43757885	TGATCTGTGTCCATTCGTTGCTGCTGTTGTTGAGACACTGTTAGTAAGTAACCTTGGCTG	2.70909	6.21635	2.67773	2.93274	2.51679	7.39782	5.88859	5.36265
0.00488643	-2.52575	NM_134158	AF251705	chr11	-	chr11:115000972-115001486	ATAAGATTGTGGCTGCCTTCAGCTCTGTTCCTCTCTCAGGTCCCAGGCTGTGTCCCACTG	11.0569	12.3936	10.6685	11.0767	11.4255	12.496	12.4746	12.2102
0.00499533	-2.59141	NM_001205032	Gm19402	chr10	-	chr10:77690674-77690757	TAAGCTATGACAGGCGGGTCTGCCTGCCCGGTTCCTGTGATTCTTGTACTGACTCCTCCT	5.65873	7.03247	6.04444	5.6696	5.26217	7.21879	6.90083	6.97779
0.00502842	-3.00266	NM_013663	Srsf3	chr17	+	chr17:29043278+29043372	GTGTATATTTTTGTACTACCAGACTCTTGTCTTCTGGTTTTCTTTTAGGGTAGGAACATA	3.14315	4.7294	2.67773	3.28543	3.4663	4.82417	4.42845	4.93557
0.00508608	4.0154	NM_053168	Trim11	chr11	+	chr11:58988934+58990186	AGGTTCCGAGGGGACATAACCCTGGACCCAGACACCGCCAACCCTGAGCTGGTCTTATCT	13.1984	11.1928	12.9452	13.0716	13.5784	11.7978	10.9346	10.846
0.00515659	-2.71171	NM_011396	Slc22a5	chr11	-	chr11:53876029-53876163	TTTACAGTGCTTTTTGTCCTTGTTGGCATGGGTCAGATCTCCAACTACGTGGCAGCATTT	6.11675	7.55596	6.39704	6.02547	5.92775	7.98638	7.37912	7.30237
0.00518657	-3.49173	NM_173767	Insc	chr7	+	chr7:114791302+114792245	AATGGGCCAGGCGGAGAAGCTGCTCATGGAGAAATGCTCTGAGCTCTCTGCGGTCACGGA	3.07363	4.87757	2.67773	3.53252	3.01064	5.2849	4.76266	4.58515
0.00518858	21.3172	NM_001081048	Slc25a18	chr6	+	chr6:120792922+120792985	AATTCAGACCCTCAAGAAAGGCCTGGGTGAGGACACCTACAGCGGAGTCACTGACTGTGC	7.253	2.83905	5.86964	7.65542	8.23393	2.60413	3.54275	2.37026
0.00529532	6.31857	NM_010779	Mcpt4	chr14	-	chr14:56059759-56060100	ATGAATTCTGTGATGATGGACTGTTCCCTGTAATGCACCTCAGTAAAGCCCTAACCTCCA	9.41626	6.75666	9.8704	8.85141	9.52696	7.48997	6.22565	6.55435
0.0053531	4.24309	NM_178066	Tmem198b	chr10	-	chr10:128801489-128801935	AAACTCATGGCTGAGGAACGTGGGAGCCGCACCAATGTGATCTTGAGCCACCAGCAAAGG	4.90536	2.82024	4.5704	5.03152	5.11416	2.60413	3.48634	2.37026
0.00556507	7.71685	NM_010784	Mdk	chr2	-	chr2:91931428-91931929	TAAAACCGAACTCCAGGACCAGAGACCCAGAGATCAGAGGATGCAGCACCGAGGCTTCTT	15.1747	12.2267	15.2726	15.1275	15.1241	11.2137	12.4074	13.059
0.00567887	2.49603	NM_172872	Kank4	chr4	-	chr4:98761477-98761603	TGTCAACCTGCAGGACAATGATGGATCTTCCGCCCTCATGCTGGCCTGTCACCAAGGCAA	7.98615	6.66651	8.17501	8.19581	7.58762	6.38509	6.78986	6.82458
0.00586316	-4.17931	NM_001039648	Gm20767	chr13	+	chr13:120140569+120140697	GTCATGGCAATGTCCCTCCATTCAAGCAGAGATTAAAGAAGCTTTGAGAAAAGAAGGAGG	5.93182	7.99509	5.91405	6.26505	5.61636	7.34805	8.15794	8.47927
0.00587204	5.37285	NM_026386	Snx2	chr18	+	chr18:53210732+53210792	TTGACCAGCAACTTCGGAAACTTCATGCCAGTGTTGAAGCCTTGGTCTGTCATAGAAAAG	5.00684	2.58115	5.80967	4.90933	4.30152	2.60413	2.76908	2.37026
0.00590181	-4.88572	NM_007493	Asgr2	chr11	+	chr11:70105837+70105897	TGAACCGCTGGGTATGCGAAAAGAGACGGAACATCACCCACTAGGAGTCGGCTCGACCAA	4.77077	7.05934	4.83561	4.73835	4.73835	6.21544	7.59323	7.36934
0.00601555	2.83185	NM_009740	Bcl10	chr3	+	chr3:145934096+145934283	CCACCAGCTCCATCCGTGTTCTTACTGCTTTACAAAGTTTGACTAACTTTACACATTTTA	13.8168	12.3151	13.9284	13.6373	13.8848	11.8826	12.804	12.2587
0.00617015	-2.94988	NM_001081273	1600015I10Rik	chr6	+	chr6:48933080+48933140	TGGGATCCCCCTGTGGTCTTCGAGGATTTTATTCAGAACAATACAAACATTGAAGATAAG	2.76147	4.32212	2.67773	3.26917	2.3375	4.53798	4.14427	4.28412
0.00619219	-2.46388	NM_172544	Nrxn3	chr12	+	chr12:88954851+88954911	GGAAGAGGTAGACGGGTGGCTTTGTCTTCTTTGCATCTTAATGAAGAAAGATAATCAGAG	5.00971	6.31064	4.56417	5.25974	5.20522	6.51028	6.26538	6.15627
0.00619661	-2.52115	NM_001163454	Prorsd1	chr11	-	chr11:29514465-29514522	TTATTTCAGCACTCACACTGAGAGCTGTTTAAAACTACAGTTCCTCTTTTGGCCCGCTCC	6.60819	7.94227	6.88516	6.69321	6.2462	8.24843	7.90831	7.67007
0.00634505	-2.21662	NM_001113488	Sept9	chr11	+	chr11:117332354+117332427	TCCTTGTTCCGAGGCCACAAAGCCCCTTTGATCCTCTGCTCGGCTCCGAGCCATGTGACC	5.71668	6.86505	6.08672	5.69388	5.36944	6.97664	6.73314	6.88535
0.00637049	8.69102	NM_201230	Fgfr1op	chr17	+	chr17:8172988+8182227	AAGGAAAATCAAGTGCAAACTCCACCCCAAGTAAGAAGACTAGCAGTGAGACCAGTCAGA	11.8966	8.77706	12.0842	11.7382	11.8673	7.82357	9.84849	8.65913
0.00651033	-2.14047	NM_024256	B3gat3	chr19	+	chr19:8926822+8927236	ATTGAGGTGTGATGGCAACCTCACCCTGACTTCTACCTTATTTTAGGCACATACCTTGTG	5.77019	6.86811	5.63442	5.70772	5.96842	6.49957	7.02086	7.08389
0.00653189	2.00988	NM_013753	Pald1	chr10	-	chr10:61348337-61348533	AGCCCACCTACAGATACCACCGCCTCCCCTTGCCAGAGCAAGGGGCCCCCCTGGAAGCCC	13.5128	12.5056	13.6373	13.4807	13.4203	12.5376	12.1744	12.8049
0.0065338	-4.66841	NM_172793	Btnl9	chr11	-	chr11:49169031-49169089	GCTGTTAATGAGGCAGTGTCCTGACCTCAAGGCCAGGTCCAAGCACTGTCCTGAACTCCT	2.8477	5.07063	2.67773	3.31472	2.55065	5.6433	5.15239	4.41621
0.00662145	48.1409	NM_133231	Rfxap	chr3	-	chr3:54803196-54804575	CACCCTTACCACCACAAGAAACAAATACAAAGTAGAGTGATTTTCTTCATTTTGTGTTCT	13.6524	8.06322	15.1038	12.8475	13.006	6.7005	8.02473	9.46444
0.0066251	4.45694	NM_011267	Rgs16	chr1	+	chr1:153742066+153742129	AAACTGGCGTCCAGGGCTCACCACATCTTTGACGAGTACATCCGCAGCGAAGCCCCTAAA	7.08347	4.92742	7.23734	7.09753	6.91554	4.11657	5.29524	5.37045
0.00683529	2.66027	NM_007781	Csf2rb2	chr15	-	chr15:78292580-78292707	CTCCTGGGAGGATGCCTCCAGTCTCCACACTAGCAACTTTCAGGTGAATTTAGAGCCAAA	9.45846	8.04688	9.00607	9.91899	9.45031	8.10868	8.14172	7.89026
0.00706317	-27.2525	NM_013729	Mixl1	chr1	-	chr1:180693065-180694921	CCATATGTGTGGTATGGTGTGCACCCACATAAGTACACACATACAAAATAAATAGATTAA	7.84871	12.617	6.38774	8.98511	8.17329	13.5055	12.7036	11.6419
0.00718285	2.2289	NM_001110780	Syn1	chrX	-	chrX:20861522-20862498	CCCAGCTCAAAGCCAGCCCCTCCCAGGCCCAGCCTTAGCCAGGACGAGGTGAAAGCTGAG	13.2091	12.0528	13.3835	12.9958	13.248	12.1828	11.6633	12.3123
0.00729537	-2.341	NM_198608	Aars2	chr17	+	chr17:45508517+45508626	AAGTCTACGGGATCCCTGAGGACAGGTTGTGGGTCTCCTACTTCAGTGGTGACTCCCAGA	3.04129	4.26842	2.67773	3.20507	3.24108	4.58413	4.04881	4.17232
0.00734251	-2.00762	NM_009496	Vamp1	chr6	+	chr6:125219642+125220049	GTGATTGTAATCTACTTTTTTACTTGAGAATGTGCCATCCCTTCCCTGTTCTCCATTGCC	9.7803	10.7858	9.88373	9.86042	9.59675	10.9725	10.954	10.4309
0.00771241	14.4415	NM_172310	Tarsl2	chr7	+	chr7:65688891+65688951	TCCCCTCGCCAGGTAATGGTCATCCCAGTAGGCCCAGCTTGTGAAAATTATGCACTACAG	11.4743	7.62217	11.9746	11.393	11.0554	6.60413	9.035	7.22738
0.00772279	11.3102	NM_027893	Pvrl4	chr1	+	chr1:171386174+171386234	GGGCTGAGAGCGGAGGGCCACCCTGATAGTCTCAAGGACAACAGTAGCTGCTCTGTGATG	7.72748	4.22793	6.33128	8.29509	8.55607	4.13742	4.37344	4.17293
0.00780937	-2.54525	NM_019553	Ddx21	chr10	-	chr10:62580333-62582607	CAGCCTGTTTTTATGTTCCAGCTGTCTATGTATGTTTTCCTGAAACTGTACATAAAATGT	3.21394	4.56175	2.67773	3.5366	3.42749	4.62058	4.57693	4.48775
0.00787241	4.11675	NM_175109	Rps19bp1	chr15	-	chr15:80260627-80261130	AGACCCCACCTCAAGGAGCTGGAAATTCAAATAAATAAATGTGAGTTTGGGCAAATGTGG	8.22382	6.18232	7.61105	8.96674	8.09368	6.39413	5.9837	6.16912
0.0079872	-2.5233	NM_023638	Porcn	chrX	-	chrX:8201534-8201657	CCATGGTAAGGTGGCTACGAGCCTACGAGAGTGCTGTCTCCTTCCACTTCAGCAACTATT	7.40101	8.73633	7.89403	7.30647	7.00254	8.75175	8.85638	8.60085
0.00801908	-2.10599	NM_011482	Nhp2l1	chr15	-	chr15:82041378-82041477	GGTGTATTCTCCCTCACATGAAGAAAGTGATAACATGTTCATTATTGAGCATCCTAATAA	4.64607	5.72057	4.97014	4.47314	4.49493	5.90237	5.83049	5.42884
0.00810719	-3.35176	NM_013881	Ulk2	chr11	-	chr11:61824652-61824727	GGCCCTGTCCCTGGAAGCTCCTGCAGCAGCTCACCATCTTGTCGCTTTGCTTCTCCACCA	9.04417	10.7891	9.70457	8.8783	8.54965	10.8868	10.5958	10.8847
0.00826512	-2.43636	NM_001172054	Il11ra1	chr4	+	chr4:41761094+41761162	AATGGTCAGTGATAGAGCACTTGTCTGGTGTGAGCCAGGGCCTAGGTTCCATCTCCAGGG	2.93269	4.21741	2.67773	2.9015	3.21882	4.59789	3.86304	4.19131
0.00828904	-3.6897	NM_146007	Col6a2	chr10	-	chr10:76595806-76596811	TCTTTCTCTGCCTGTTATTTCCTATCTCAGGAGATCAGACCTGAGAGCCCCATATCACAT	4.92287	6.80637	4.89117	5.40472	4.47271	7.3445	6.41165	6.66296
0.00848963	-2.23643	NM_025345	Fopnl	chr16	-	chr16:14304538-14311046	ATAACTCAATTCCTCTATTGTATGGAATTTTAGCCCATTTCTTGCGTGGTCCTCCAGATG	5.07148	6.23267	5.34089	4.69462	5.17893	6.48814	6.21314	5.99675
0.00855098	5.02161	NM_009469	Ulk1	chr5	-	chr5:110790900-110791051	TCCCTACACACCTTCTCCCCAAGTGGGAACCATCCCAGAGCGACCCAGCTGGAGCAGAGT	12.9415	10.6134	13.847	12.5299	12.4477	10.5368	10.935	10.3684
0.0085656	-2.96349	NM_007937	Epha5	chr5	-	chr5:84054828-84057790	TTGGTTCCCATCTGCATTTGTTTGTGCTTTCAGTTTGTGTACATGTTTTTGTAGTGTAAG	3.16232	4.72962	2.67773	3.60391	3.20531	4.42492	5.06261	4.70132
0.00887965	4.46756	NM_001081970	Apol8	chr15	-	chr15:77753267-77755187	ACAGGACCAGCTTGGATGGACCAGAGACCCCCACACTTGACACCATGGACCCTTCAGACT	13.7024	11.5429	13.854	13.8419	13.4112	12.2595	11.594	10.7751
0.00888458	-3.38102	NM_201372	Ccdc84	chr9	-	chr9:44410527-44410580	ACAAAAACTGAAGAAACTCCCTCCAGATAGAGTTGGCGCCAACTTTGACCACAGTTCCAA	3.20205	4.9595	2.67773	3.39882	3.52958	5.38329	4.49608	4.99914
0.00910818	-3.97999	NM_007732	Col17a1	chr19	-	chr19:47649447-47650256	ACATCCTACGAGGAGCTACTGACCATGCTCCGAGCCGCTGGTTTGTCCTCCATCCCAGGC	7.20053	9.19329	7.24986	7.09236	7.25936	9.17004	9.9284	8.48144
0.00916824	-2.18874	NM_145396	Tbl3	chr17	-	chr17:24700668-24700785	AAGCTGTCCCCATGCCCTGCTGCAGCTCCCCCAGCCCTATGAAACAGAAAAGTTAACTTT	11.8568	12.9869	11.8814	11.8847	11.8042	12.6203	13.433	12.9074
0.00934599	6.86482	NM_028351	Rspo3	chr10	-	chr10:29453137-29454329	GGATACTACTTTCTAACAAGGTGTATCTAGTAGGAGAGAAAGCCACCACAATAAATATAT	6.95168	4.17246	6.79632	7.81028	6.24845	4.74005	4.31513	3.4622
0.00949591	-78.0915	NM_001006680	Kcnq2	chr2	-	chr2:181109174-181109674	ATTCCAAGGATGTAGGAAGGTGCACCCACAAAACACAAGTATTGTAGGCAAGGGAGAAGA	4.71689	11.004	2.67773	6.36098	5.11196	12.5164	10.7016	9.79402
0.00974333	2.88011	NM_027122	Mfsd3	chr15	+	chr15:76703079+76703183	TTTTGCTAAGCCTATGTCTACAACAGTTTTTTGGGGGTGTGGTCACCACTGCCACATTCA	4.48546	2.95934	4.812	4.67733	3.96706	2.60413	3.29185	2.98203
0.00975767	6.75502	NM_001166273	Cspg5	chr9	+	chr9:110256289+110262059	GCTCACTATGATAACATTGTCTGTCAGGACGACCCCAGCGCTCCCCACAAAATCCAGGAC	10.0785	7.32259	10.9891	10.0203	9.22625	7.45562	6.73924	7.77291
0.00985507	-5.37357	NM_028599	Wdr75	chr1	+	chr1:45812139+45812199	TTGAGCACATCTCTGTCTCACCTGCAGGAGATTTGTTCTGTACTTCTCACTCTGATAACA	3.56371	5.98959	2.67773	4.21849	3.79489	6.34913	5.50102	6.11861
0.00993914	-10.2711	NM_001162965	Sgsm1	chr5	-	chr5:113257487-113258386	GATAACAGACTGAACTTTTGAACCTGTAAGCCAGTCCCAATTAAATGCCATCCTTTTAAG	6.85127	10.2118	7.83679	5.98199	6.73504	9.93955	9.53131	11.1645
0.00997415	-4.1516	NM_010579	Eif6	chr2	-	chr2:155823319-155823864	CTTGGACAGGGAGACAGAAGAGATCCTGGCTGATGTCCTCAAGGTGGAAGTCTTCAGACA	3.4006	5.45426	2.67773	3.83941	3.68465	5.96499	5.14908	5.24872
0.0100479	-15.0693	NM_133960	Ces2a	chr8	+	chr8:104738692+104738752	GAAGCCCTGATCCACTGCCTGAGAGCAAAGAGTAAACAAGAGATCCTGGCTATTAACCAG	6.59137	10.5049	7.04617	6.86608	5.86187	10.8526	9.03661	11.6256
0.0101021	-2.16075	NM_194051	Rtn4	chr11	+	chr11:29693902+29693962	CCGCTGCCAAGTCGCTGGTTCCCATTCCAGCACGAAGTTCTCGCCTATCAGCAGCTAGGA	6.17859	7.29012	6.46229	5.9782	6.09528	7.05708	7.67377	7.13952
0.0101504	-7.38599	NM_145412	Chtf8	chr8	-	chr8:106883876-106883925	ACTGTTTCTTTAATAAATGGGTGAGAGGGCTGCTGCTGTCGCTCCATTTTGTTCTGTTTA	4.55547	7.44026	4.64574	3.74292	5.27775	6.6244	8.1543	7.54208
0.0102594	7.29316	NM_183263	Rnmtl1	chr11	+	chr11:76247375+76247514	ATGACATATCCAGAGACTCCGCTTCACCATACACTGCCCCTAGTGTTGATTTGTGACAAT	10.0162	7.14963	10.5162	10.7255	8.80684	7.15451	6.87814	7.41625
0.0105169	3.19901	NM_011490	Stau1	chr2	-	chr2:166953296-166954899	CACCTGCAAGACAGCCCCGGATTATGGCCAAGGGATGAATCCTATTAGTAGACTTGCACA	4.50411	2.82648	5.06371	3.87551	4.57311	2.60413	2.80931	3.06602
0.0105914	-2.32096	NM_145908	Porcn	chrX	-	chrX:8201534-8203025	GCAAAGCCAGGTGGCTACGAGCCTACGAGAGTGCTGTCTCCTTCCACTTCAGCAACTATT	7.65653	8.87126	8.13586	7.57172	7.26203	8.93371	8.96912	8.71093
0.0107298	-4.84376	NM_009500	Vav2	chr2	-	chr2:27386509-27386606	TTTGGACTAAGAAACAGTGAGCTGTTTGACCCTTTCGACCTCTTTGATGTCCGAGACTTC	2.56033	4.83645	2.67773	2.66575	2.3375	5.75855	4.07754	4.67327
0.0108221	-2.40971	NM_008113	Arhgdig	chr17	-	chr17:26199207-26199396	GTGACCAGATGTCCCCCACTCTCTGCTGTGTCCCCCCTGCCTGGTGCCTATTAAATGTTA	12.8281	14.097	13.0164	12.734	12.734	13.8379	14.6285	13.8245
0.0111897	-21.7693	NM_001177615	Arpp21	chr9	-	chr9:112187780-112187860	TGTGCTTCTCCGGACGGCCACGACGATTGCCACAATGATTTACTGTTCTTCTTCTTTCAG	3.10263	7.54685	2.67773	3.29404	3.33611	8.75198	8.2703	5.61828
0.0112116	-2.10301	NM_174850	Micall2	chr5	-	chr5:139706710-139706885	TGCCAGGGCCTGGGCCTCCCACTCTGGGTCCTCGTCACCTCAATAAAGACACTGACCTTC	11.0279	12.1003	11.1913	11.1253	10.7669	12.4355	11.739	12.1265
0.0112956	-5.25815	NM_181853	Trim66	chr7	-	chr7:109486101-109507803	CATCTGCTCTAGCTCATCTCCTGTCCTGGATGTCAGCGTGTCTATCTTACCAGAGATGTA	7.93849	10.333	8.9237	7.68483	7.20693	9.99529	10.5166	10.4872
0.0113416	-2.42679	NM_139147	Rab40b	chr11	-	chr11:121356134-121357308	AACAGTTATTTAAGGACTATGTTTCTCAATAAAGTGGATACTTGCTCCTCTCTTGACAGA	3.87663	5.15568	4.30351	3.45133	3.87505	4.90407	5.42299	5.13998
0.0113758	-5.83537	NM_009943	Cox6a2	chr7	-	chr7:128205609-128205812	TTCCAGTGGACAGTTCCAAGCTCAATAAAGGTGTGGAAGTTTTGTGTCCTCTGGCTCTTT	3.55272	6.09755	2.67773	3.83021	4.15023	6.73909	6.05813	5.49542
0.0114825	7.21119	NM_019831	Zmym3	chrX	-	chrX:101418906-101420145	GTAAGGAAAGCAGCCCATACCCAGCCATGGACCCCAGTGATTTCCCCAGTCCATTTGACC	13.007	10.1568	13.2032	12.7312	13.0866	9.10235	11.2768	10.0912
0.011642	3.71938	NM_001115130	Zbtb44	chr9	+	chr9:31064208+31064268	CTACATTGCTCCTTCTACCAGCAGTACAGAGCGGCCAAGTCCAAATGGTCCAGACAGACC	6.83502	4.93996	6.64601	6.77555	7.08351	4.11988	5.33513	5.36487
0.0117324	-2.02379	NM_027677	Gpr39	chr1	+	chr1:125678017+125678192	TTTGCTGTTTACCTGGTGGTCCTGGCGTCTGTGGCTTTCATGTGTTGGAATATGATGAAA	6.63248	7.64954	6.89922	6.6346	6.36362	7.98717	7.42237	7.53907
0.0118081	4.13423	NM_023115	Pcdh15	chr10	+	chr10:74051098+74051597	CAATACGAGGATTGCAAACTAGCTAGGGGAGGACCACCAGCTACTATCGTGGCCATTGAT	4.73105	2.68344	4.16475	5.5469	4.48151	2.60413	3.07592	2.37026
0.0120539	-4.2033	NM_001037917	Gm6377	chrX	+	chrX:109198235+109198298	ATTCTGGTTGCTTTGTGGAACACACATATGATGATGTTTGTAATGGTCCTCTTTTACTTT	4.58366	6.65518	5.06827	4.19093	4.49176	7.37315	6.59878	5.9936
0.012138	4.79629	NM_147012	Olfr1047	chr2	-	chr2:86228144-86228969	GCAGCCTAATTCCAGCCACTCCTTTGAAACTGATAAAGTGGCTTCCATATTCTACACACT	10.4811	8.21916	10.8907	11.0212	9.53131	8.22363	7.85695	8.5769
0.0122167	-2.77644	NM_176846	Exph5	chr9	+	chr9:53340424+53340498	TCCTTTGCTTCACTGTTCTCATTCAGACGACCTGCGAAGGAGACTCTAAAACTTCAGTCT	2.9884	4.46163	2.67773	3.58344	2.70401	4.78	4.36025	4.24465
0.0122193	-3.29935	NM_001252647	4833439L19Rik	chr13	-	chr13:54559275-54565181	GGGCGAGCAGACAGAGGAGGGCGCGGCCAGTGTCTCTTCCCTTGCTGTGACTCCATCACC	4.95868	6.68086	4.28375	5.53907	5.05324	6.5563	6.49957	6.98672
0.012334	-2.37271	NM_010679	Lalba	chr15	-	chr15:98480413-98480749	ATGGGGGTTTTACAAAATCGAGAGAGCCCTCTCCTGTCCCAAATAAAGGGCCAGACTTGA	7.19605	8.44259	7.0001	7.41239	7.17567	7.93064	8.79378	8.60335
0.0123657	10.9753	NM_199309	Zdhhc19	chr16	+	chr16:32506399+32506577	ATCCAAGAGAAGACAAAGCCCTCACCACCACGTCGTCCTAAACACTGTAGGCCAGGTCCT	13.967	10.5108	14.6334	13.8434	13.4242	9.24301	10.57	11.7195
0.0124549	-2.27584	NM_001195258	Gm14378	chr8	+	chr8:4248292+4248352	CTGCGCTCCTGCTCCTGGCCCTGCTCCCTGGGACCTCCAGTAAGCACGGTACACCACGTG	13.7452	14.9316	14.1724	13.676	13.3871	14.8125	14.7504	15.2319
0.0125178	10.3819	NM_001030290	Rdh8	chr9	+	chr9:20825216+20825361	TGAAGGAAAACTTCTGGCTCAGGTTTCCAAGGCGGAGTTCCCAGACACGGACCCTGACAC	9.59951	6.22352	10.685	8.96065	9.15289	7.31829	5.46084	5.89142
0.0125896	2.6717	NM_199322	Dot1l	chr10	+	chr10:80791566+80793506	ACCGTTGGAGGTAATTAGGACTTCTACTACCTCAGCCACGACCTATGCAAGGACGGTGTG	8.32373	6.90597	8.36175	8.42684	8.18262	7.15203	7.29664	6.26926
0.0126663	-2.72226	NM_001177594	Slc8b1	chr5	+	chr5:120519923+120520773	CGGCCAAGTTCCCCCATGGTGTCACCTTCCTGGCCTTTGGAAATGGCGCTCCAGACATCT	7.38868	8.83348	7.46722	7.67529	7.02352	8.33608	9.28866	8.87571
0.0128698	2.17859	NM_010692	Lbx2	chr6	+	chr6:83086562+83086622	AGCTAGCAAGTAAAACTTTCCTGGGCCATTCCCCGCGGGCTACACCACAGCCTTCTGAAG	11.9197	10.7963	11.8339	11.8033	12.1219	11.2711	10.4756	10.6423
0.0128844	-3.54944	NM_175102	Sf3b5	chr10	+	chr10:13009098+13009182	CGCATTTCGAGTCTGCTTTTCGATAGTTGATGTCTTCTTGCCTTTTTAAAAAACCATATA	3.42142	5.24901	2.67773	3.70189	3.88463	4.98078	5.64924	5.117
0.0131056	5.8492	NM_013884	Cspg5	chr9	+	chr9:110256218+110262059	AGGGCTCTCATCCAAATGACGACCCCAGCGCTCCCCACAAAATCCAGGACCCTCTCAAGT	11.2717	8.72351	11.7978	11.1433	10.8741	9.07379	7.67758	9.41915
0.0131617	-3.11025	NM_025958	Cand2	chr6	+	chr6:115801858+115801956	TCATCATGTTGGCCCGACTGGCCACTCTTTGTCCTGCACCTGTCCTGCAGAGGGTGGACC	8.17097	9.808	8.9369	7.75122	7.82478	9.85022	9.83679	9.73697
0.0134441	-4.49537	NM_001167884	Suv420h1	chr19	+	chr19:3770046+3770106	GGATTCCTCTGTTCCCTGAAAGTCTTTGCATGCTTGGTGAGATTGGCTTTGCCATTGCAC	6.40354	8.57198	6.58674	6.1888	6.43507	8.62267	9.4119	7.68136
0.0134477	9.02473	NM_025452	Tmem54	chr4	+	chr4:129110945+129111322	AGAGCTGCCACCACACGATACAAGCAAGCCCAGAGCCCCTGGATGCTCATGACCTATTGA	12.9736	9.79971	12.9377	12.9123	13.0708	8.82636	9.29798	11.2748
0.0134822	4.31611	NM_001101630	Gm3238	chr10	-	chr10:77771263-77771325	TGTCTGTCTGCTCTGATGCTCTCACCAACTCCTCTTGGCAGGTGGATGACTGCCCAGAGA	11.9052	9.79542	12.7018	11.7773	11.2364	9.37379	10.266	9.74652
0.0135002	-3.59757	NM_001110497	Tmem87a	chr2	-	chr2:120360042-120362878	AAACAAAGCAGAAGATGATTTGAAATGGGTAGAAGAAAATGTCCCTTCTTCTGTGACTGA	3.14838	4.99541	2.67773	3.64312	3.12429	4.32988	5.22994	5.4264
0.0135194	-2.79879	NM_008045	Fshb	chr2	-	chr2:107056256-107057510	CGCCTATCTATGTTCTCCTAAAGCTTTTGTTCCTTTCAAATACATCATGAGTTGAATTCT	3.24755	4.73235	2.67773	3.44617	3.61874	4.33062	4.92451	4.94191
0.0135347	4.08916	NM_007473	Aqp7	chr4	-	chr4:41045366-41046383	GAAGTCAAGGCTTGGTCTGCTGCTTCAGGTCCACCCACAACTCCACAATGGCCCCCAGGT	12.7222	10.6904	11.8007	13.2351	13.1309	10.579	10.9657	10.5265
0.0137888	3.69544	NM_028806	Phactr3	chr2	+	chr2:178142504+178256112	GAGAACCCAGATGAGATGGACCAAACTCCCCCAGCACGCTCAGAGCCTCTGGTCTCAGGG	11.2921	9.4064	11.1439	11.1949	11.5377	9.7354	8.54897	9.93484
0.0139157	2.7041	NM_027150	Mlip	chr9	-	chr9:77190337-77190383	CATTCTTCTGATTCTCCTTCACGGCCCCCACAGACAATGTTGGGTTCTGAAACAATCAAA	11.3184	9.88327	11.1423	11.9625	10.8504	9.93922	9.71826	9.99235
0.0139711	-3.04279	NM_175114	Trak1	chr9	+	chr9:121367078+121367191	TCCTCTTTGGAGTTTGTGTCTGCCCATGGCATTGGCAATTCAGCTCAGGCAGCCCTCCAG	5.77141	7.37681	6.06805	5.61933	5.62685	8.06821	6.89335	7.16887
0.0139867	-2.57071	NM_153287	Csrnp1	chr9	-	chr9:119977210-119984633	ATTCCCTCAGGCGTCTGTCCTCGGCTGTTGGAACCCCCTACATTCCACCATGACTGGGCT	13.1892	14.5514	13.5529	12.9672	13.0476	15.0829	14.3683	14.203
0.0145409	-5.18325	NM_019927	Arih1	chr9	-	chr9:59390874-59393112	TTTGTGTGGATCAAGGGGAACTGGCTCTTCTGCTACATCCAAGTTTTTAACAACCGTCTC	3.48544	5.85929	2.67773	4.21329	3.56529	6.53704	5.75339	5.28745
0.0146866	-2.73139	NM_008559	Mc1r	chr8	+	chr8:123410679+123410742	TATCAAATAGTCCTCATAAGGTGTCACTGGTCCTAGATGAATATTAAATCAGTGTTGTCT	5.24959	6.69922	5.47836	5.25763	5.01278	7.30625	6.19096	6.60046
0.0148429	12.5253	NM_001045531	Spata22	chr11	+	chr11:73345771+73345831	ACTGATTAGAGGCCGAGTTCACAGGTGTGTTGGACACTACGACCCAGACAAGAACATTTT	8.72874	5.08196	7.2709	8.95696	9.95837	4.64765	4.67759	5.92064
0.0150228	-2.64204	NM_001012450	Ankrd6	chr4	-	chr4:32874226-32874370	ATTCTGGAGAGCGGCCTATGGACTTTCCCACGGATGAGTCCTGCAGCTCTTGAGAGCATC	2.82537	4.22703	2.67773	2.34214	3.45623	4.12162	4.14546	4.41399
0.0151044	-14.707	NM_207571	Olfr1355	chr10	+	chr10:78875623+78875746	CTTCTTGTTTCTTAAGTGTTTTCGGTTCTTTGTGCTGTATGGACTGGTTCATAGTTTCAG	3.48683	7.36526	2.67773	4.28717	3.49558	6.14193	8.94724	7.00661
0.0152644	-6.78285	NM_181579	Pof1b	chrX	-	chrX:112638517-112640441	GTGTCATCAGGTGAAGATGTCCATTCATCTCATTTCTATCTCTATATGTTTTCACTTCAG	7.97431	10.7362	8.75676	6.7673	8.39887	10.4512	11.3238	10.4336
0.0154253	-2.26815	NM_001080158	Cenpm	chr15	-	chr15:82244226-82244336	GGCCCTCCAAAGGAGCCGCCCTGCTCGGATCTCCATCTGCCTGGTTCTCTCCCTTCGCAG	9.38535	10.5669	9.84328	9.15125	9.16151	10.9255	10.4199	10.3552
0.015725	2.35417	NM_001205057	Gm14295	chr2	+	chr2:176808294+176808704	TCTTTTGATGTGGATGTCATAGGTTACAATTGATACAAGCCTTGTGATCACTGGGGCATT	4.28431	3.0491	4.54824	4.12676	4.17794	2.60413	2.98812	3.55504
0.0157598	-2.95125	NM_001165256	Dcaf4	chr12	+	chr12:83526083+83526143	CCAGGCAAGAAGGAGAGCGCACAGCCAGGATGTCTGGCGTTCTGTGTTCCTCTCTCCTAG	3.25166	4.81299	2.67773	3.61227	3.46498	4.472	5.31676	4.65021
0.0159055	-8.7195	NM_028136	Dhx36	chr3	-	chr3:62468655-62470644	GTATCTGCACCCAGGCTAAGTAAATGGTGGCATATTTCCTTCCATTTTCAACACTGATCT	6.68338	9.80762	5.60317	6.84748	7.59949	9.53347	9.08334	10.8061
0.0159626	-2.94024	NM_001042565	Wsb1	chr11	-	chr11:79242170-79242498	GTGCCCCTTTGTCCTCTGTGTGTCTGAGTGAAACTATAACATTTCCCTCTTTTATTTCAG	9.27	10.8259	9.79745	9.46958	8.54297	10.972	10.8614	10.6443
0.0160305	2.6359	NM_001277321	Ilf3	chr9	+	chr9:21404187+21404695	TCATACCAAGGAGGCTACTCATCACAGTCAAACTACAGCTCACCTGGGTCCAGCCAGAGC	6.99576	5.59747	6.39619	7.10949	7.48161	5.55107	5.86437	5.37697
0.0160819	4.29416	NM_026516	Tmem178	chr17	+	chr17:80989782+80989842	GCTTCTTCTGGGAGGAAAGCCTGACCCAGCACGTGGCCGGACTCCTATTCCTCATGACAG	7.60147	5.49909	6.60804	8.34133	7.85503	5.56508	5.62323	5.30897
0.0161602	2.42942	NM_177762	Aak1	chr6	+	chr6:86956577+86963992	GACTCAGCAGCAGATTCAAGCCCCAGTGAGACAACAGCCAAAAGTTCAGACCACTCCACC	5.67312	4.39251	6.13683	5.1151	5.76743	4.17332	4.43768	4.56653
0.0163231	15.0313	NM_007541	Bglap	chr3	-	chr3:88384398-88384464	AGCAGCTTGGCCCAGACCTAGCAGACACCATGAGGACCATCTTTCTGCTCACTCTGCTGA	11.8385	7.92857	11.764	11.4939	12.2576	6.55968	7.45908	9.76697
0.0166446	7.27788	NM_030725	Syt13	chr2	+	chr2:92951371+92951431	TGGTGCTGATTAAAGCTAAGAACCTCCACTCCAACCAATCCAAGGAGCTGCTGGGCAAGG	13.1862	10.3227	14.2094	12.4179	12.9314	10.1517	11.2411	9.57532
0.0167535	-2.20572	NM_008710	Nnt	chr13	-	chr13:119334404-119335130	GGGTATAATCTACTCCCCAAGTATCAATCTGATGTCTTTCTTGGTGTCTTAAATACTAAT	5.04892	6.19018	4.79797	4.82045	5.52834	6.0838	5.98096	6.50577
0.0168739	-3.62537	NM_010607	Kcnk2	chr1	-	chr1:189340046-189343300	GGAATAAGGATGGCGGCCCCTGACTTGCTGGATCCCAAGTCTGCTGCTCAGAACTCCAAA	4.38564	6.24377	4.86824	4.31994	3.96875	6.43841	5.48974	6.80316
0.0170549	-3.01549	NM_001164204	Tsen34	chr7	+	chr7:3693647+3693764	TTTGTGCAGACCGGAGTGGCAGTGAGGGCTTTCTTGGCTTTTCCGCTTTGCTGACCTGAC	5.76148	7.35387	6.16251	5.70077	5.42116	6.67237	7.63802	7.75122
0.0171165	2.84249	NM_009389	Tle3	chr9	+	chr9:61409418+61409935	ATAGGTATAATGGCCTCGGCCCTGCGAACACCCATCACCCTCACCAGCTCCTATCCAGCA	13.7268	12.2196	13.9692	13.1147	14.0964	12.3939	12.498	11.7669
0.0173557	14.8886	NM_026925	Pnlip	chr19	+	chr19:58680837+58680904	TGATCAACCCAACTCTACCCAAAGTGGGAGCATCAAGGATCACAGTGGAAAGAAATGATG	8.3208	4.42466	8.47894	7.93899	8.54448	4.03168	2.96327	6.27904
0.0173987	2.91495	NM_030742	Vmn1r63	chr7	-	chr7:5802706-5802764	ATGTCAGTATGGAAATCTATTTGACAGGGGGAGCCATTACAGAGGGACAGTAAGGTCAAA	4.68344	3.13997	5.15452	4.57481	4.32099	2.60413	3.14392	3.67184
0.0174311	-2.14177	NM_026756	Nfic	chr10	-	chr10:81401022-81404823	GCCTGGACCGTCCTGGTACCTGGGGTAGCCGAGGTTGCCTTCCCATCCCTCCTTCATCAC	10.4112	11.51	10.7472	10.3489	10.1374	11.0937	11.8247	11.6115
0.0175614	13.0097	NM_144905	6330416G13Rik	chr4	+	chr4:63560406+63560911	AGATAGGCTGAGCATCCCAGCCTTGTGCAGCTGTGCCTGTTGAAATCTGGAGAGAAACAG	7.44004	3.73853	6.13529	8.13075	8.05409	2.60413	3.62686	4.9846
0.017919	3.92526	NM_175128	4930430F08Rik	chr10	-	chr10:100572408-100573760	TTTCAAAAGGGACTTAGAAAACACTTTCCCCACCATGACCCACAAATTAAGAAAATAGTT	10.335	8.3622	10.5752	10.9764	9.45336	8.40249	8.73348	7.95062
0.0180199	-8.2435	NM_198111	Akap6	chr12	+	chr12:53142708+53142768	ATAGTAACATGCATAGGTAGAATGTAATGCCCCCAAGCATGGAACTCATCTCATTGAAAG	3.8367	6.87995	4.58848	3.61775	3.30386	6.72276	8.13743	5.77968
0.0181745	-2.06068	NM_001081178	Gpr116	chr17	+	chr17:43424761+43424823	AAGACCTAAAGAACACGTCTTCTGCCCTCTATAGGTCCTACAAGACTGATCTGGAAAGAG	6.38926	7.43238	6.70926	6.5666	5.89192	7.44523	7.25695	7.59497
0.01833	4.09133	NM_001081961	2300005B03Rik	chr15	-	chr15:74742852-74743133	CCCCACCCCAACTCACACTTCTTTGGGAGGTTCTGAATGAAGTCCTGTGTAAATCCACTG	12.0837	10.0511	12.5847	11.8124	11.8539	9.55769	10.9802	9.61542
0.0183941	-4.44705	NM_011025	Oxt	chr2	+	chr2:130576928+130576988	CTGAGCCCACTTTCTGGGAATACCTTTAGCGCGCTTCCTTCGTTCCCCATGGCCACTGCC	6.30769	8.46054	6.97394	6.07407	5.87507	8.40034	9.26224	7.71904
0.0185165	2.24436	NM_133664	Lad1	chr1	+	chr1:135831882+135831948	AAAGAGGCATCAGTCACCAAGAGGGCTCAATGGGGAAGCAAGCCGTCCACATCCCTGGAT	4.20051	3.03421	4.46505	3.8913	4.24518	2.60413	3.48323	3.01526
0.0185333	3.41948	NM_020498	Ly6i	chr15	-	chr15:74983050-74983108	ACTTCCAAGGTTTTATCTGTGCAGCCCTTCTCCAAGGATGGACACTTCTCACGCGATAAA	8.56598	6.79221	8.4885	8.96251	8.24695	6.13185	6.69564	7.54913
0.0186686	-2.62913	NM_001105186	Vmn2r73	chr7	-	chr7:85857614-85858463	GGGCTTCTTCTTTGCATCTTTGCCCCAAAATGTTATAATATTTTATTAAGACCAGGGAAA	5.33083	6.72542	5.94497	4.85769	5.18984	7.05034	6.65663	6.46927
0.0189889	-2.3517	NM_001033442	Gm1604b	chr17	+	chr17:7079515+7087293	GTCCGCAGAGCCCTGCTCCAGCACTTGTTCCCAACCTGACCAGGAATCCCTCTTGTCCTG	8.26336	9.49707	8.2129	7.98109	8.5961	9.99092	9.0613	9.43899
0.019036	-2.46099	NM_010358	Gstm1	chr3	-	chr3:108015009-108016327	CATCATGCTCTGTTACAACCCTGACTTTGAGAAGCAGAAGCCAGAGTTCTTGAAGACCAT	2.79201	4.09125	2.67773	2.34214	3.35616	4.40042	4.04341	3.82992
0.0192426	-5.44868	NM_001177647	Sirpa	chr2	+	chr2:129609250+129618456	GGGGGAACAGAGGTCTATGTACTCGATAATAATGCTACCCACAACTGGAATGTCTTCATC	5.03169	7.47759	5.60365	4.65737	4.83403	8.62236	7.01652	6.7939
0.0194897	6.54913	NM_001177987	Zmym3	chrX	-	chrX:101418907-101420539	TTTAACTGGCAAGGCCCATACCCAGCCATGGACCCCAGTGATTTCCCCAGTCCATTTGAC	11.6936	8.98225	12.7805	10.8873	11.4129	8.63367	9.86353	8.44955
0.0196658	-5.75643	NM_023054	Utp3	chr5	+	chr5:88556006+88556083	GCATTAAGCTTAAGTAAAGTTGCTCTTTGGCCTAGCTTTTGGCAATTATTTTAGGTCAAT	3.87478	6.39996	2.67773	4.66713	4.27949	6.76326	5.84782	6.58878
0.0197506	-2.37429	NM_016863	Fkbp1b	chr12	-	chr12:4833187-4833792	CACTGCCCTCTGGAAATAATATGTAAAATAAAGGCTCTGTACTTGGCGTCTTCCTGTTCA	6.72931	7.9768	7.06181	6.54215	6.58396	8.5313	7.82614	7.57296
0.0198558	-2.78078	NM_172855	Galnt5	chr2	+	chr2:58035300+58035360	AACAGAAACAACAGGCTTAAATGGCTGCACAAATCAGCATCTGCCTTCCATCCAGAACTG	10.5033	11.9788	10.9187	9.79848	10.7927	11.8042	11.8135	12.3186
0.0199736	-5.97505	NM_030231	Agbl4	chr4	+	chr4:111656427+111657157	CAAGACTTCGATCCAAGGAGGAAAGAAGACTGGGATGGGAGCATCCATCTTGTCTGAGGG	3.93728	6.51623	4.79005	2.95724	4.06454	5.64799	6.89815	7.00254
0.0200597	6.92072	NM_181405	Rnpepl1	chr1	+	chr1:92915204+92915813	CGTTGTCAAGGCCCCCTTAGGGGTACAGGTGCTGATGAGTGCAACCCAGAGCGTGTACGT	5.61624	2.82532	4.68696	5.26654	6.89522	2.60413	3.50157	2.37026
0.0201859	11.3763	NM_008563	Mcm3	chr1	-	chr1:20804830-20804907	GAAGACCGATGATTCTCAGGAGACCCAGGACTCCCAGAAAGTGGAACTCAGTGAGCCCAG	10.084	6.57608	11.2675	9.00016	9.98442	5.88832	5.92142	7.91849
0.0203569	-2.75882	NM_175470	Gpr61	chr3	-	chr3:108148334-108148656	GGAAGAAAATAATCTACTAAATAAAACTGGGCAAACAGCTTTTTCCCTCTTTGGCTTAGG	8.44449	9.90855	9.15546	8.01302	8.165	10.093	9.58691	10.0457
0.0204695	2.07209	NM_028618	Dmkn	chr7	+	chr7:30776408+30776498	TACGAGAGCACAACCATGAAACCAGTCACGGCCTCTGCTCTGCTGCTTATCCTGCTGGGT	9.09516	8.04407	8.75712	8.90542	9.62296	7.88141	8.05327	8.19755
0.0206541	-2.34227	NM_026101	Herc4	chr10	+	chr10:63290604+63290676	CCCCCTTCTGAAAGAAGAATTTTCAACAGTTTTCTTCATACCGCATTAAAGGTTTTAGAA	2.94081	4.16871	2.67773	3.16842	2.97626	4.7029	4.13288	3.67037
0.0209959	15.8503	NM_146636	Olfr1487	chr19	+	chr19:13619935+13620111	ACTTACAGCCCAGCTCCAATCACTCCATGGATACTGACAAGATGGCATCTGTTTTCTACA	13.2971	9.31063	12.3052	13.6075	13.9785	7.43446	9.95412	10.5433
0.0214569	-4.95646	NM_025977	Ccdc159	chr9	+	chr9:21927733+21929092	TGAACGGGTGTGACTCTCTTTTGGCTGGCCTATCCCGGGACTCTGACGACTGTGTTTCTC	3.18986	5.49917	2.67773	2.99521	3.89663	6.36018	4.58468	5.55266
0.0216202	-3.28933	NM_001098810	Ptrh2	chr11	+	chr11:86684121+86689558	CGAGCTCCAGATGCTCTCCAAGTTCTTGACTATGGAGTATTTGGTTCATCCTGGTACACT	2.9954	4.71319	2.67773	3.07183	3.23662	5.41177	3.90225	4.82555
0.0216232	2.01116	NM_178637	Kat5	chr19	-	chr19:5608887-5608957	AAGACCTTGCCAATCCCGGTCCAGATCACACTCCGCTTCAACCTGCCCAAGGAGCGGGAG	9.84825	8.84022	9.97006	9.83556	9.73914	8.30615	9.08578	9.12875
0.0216562	-3.76522	NM_028550	1700074P13Rik	chr6	-	chr6:40939196-40939250	AAACAGTGTTGTGATCTGAAAGTAGCCTCTCTGCAGTCTCTAACACAGCTCCCTAAATTA	7.42049	9.33323	7.81199	6.88492	7.56457	10.1683	8.65544	9.17599
0.0217021	-3.6775	NM_001004362	2610008E11Rik	chr10	-	chr10:79064387-79068051	CCTGTCCAGATGTATTCTATCTTTGAACTGTGAGCCAAAATAAATCCATCATTAATTTGC	3.15779	5.03652	2.67773	2.78895	4.00669	5.60582	4.83307	4.67066
0.0217835	2.61576	NM_008594	Mfge8	chr7	-	chr7:79143001-79143277	CTAGCCTCCCGTTGTTCTACACAGCTGGGCATGGAAGGGGGCGCCATTGCTGATTCACAG	7.10821	5.72098	7.19304	7.68364	6.44794	5.85259	5.47251	5.83783
0.0218703	-2.36763	NM_009571	Zfy2	chrY	-	chrY:2106216-2107464	GGCAGGAAATTCATTTTAAAAGTAGGCATCCTTGTTCACATTCAATGTCATGAATTTGTC	3.22474	4.46818	2.67773	3.73135	3.26512	4.75729	4.41143	4.23582
0.0218946	2.58904	NM_028480	Ceacam5	chr7	+	chr7:17752214+17752425	TATAAGTCACATACATCCAAAATTGTAGAATACCACAGATTCACGGATTCTGCCACCGTG	4.59964	3.22722	4.37558	4.60673	4.81659	2.60413	3.24586	3.83166
0.0220309	3.38125	NM_001039094	Negr1	chr3	+	chr3:157160742+157312785	CCCCTCAACCCTCCAAGTACAGCCCAGTATGGAATTACTGGGAGTGCCTGCGACCTCTTC	10.0802	8.32263	10.938	9.29063	10.0119	8.19581	8.46807	8.30402
0.0221933	-7.76289	NM_029374	Sept12	chr16	-	chr16:4987609-4988478	ATCATCGAAGCTCCCATCTCCAGGACCTGAAGGACATCACCCACAATGTACACTACGAGA	9.5202	12.4768	8.42415	9.45491	10.6815	13.4506	12.0505	11.9293
0.0222184	2.57789	NM_011569	Tekt1	chr11	-	chr11:72359836-72361792	ATGAACTAAGGACTTTGGAAATCCTAAATGGCCAAGCTACTGCAATCTCCACCCAGGTTC	7.56369	6.1975	8.11352	7.24831	7.32923	6.39958	6.50467	5.68824
0.0223273	14.1283	NM_001146296	Adar	chr3	+	chr3:89730824+89734841	TATGTCTCAAGGGTTCAGGGGACCCACAGGGGTGTTCCCTCACCAGACACAGTCGTACTT	6.26438	2.44387	7.98163	4.35326	6.45825	2.60413	2.35721	2.37026
0.0223586	12.6407	NM_001164481	Sipa1	chr19	-	chr19:5661596-5662587	TGTTGGCTCCATTCCTAGCTCACGCCGAGCAGCTGCCCCAGGAGCTCCTGTGTCCTTGAG	10.6734	7.01337	12.6258	10.0526	9.3417	7.31617	6.74939	6.97454
0.0224562	-3.69163	NM_010770	Matn3	chr12	+	chr12:8967679+8967739	GGGCCACGCTGGCATTCCAGGAGAAGGTCAGCTCCCATCTCCAGAAGCTGAACACCAAAC	7.25071	9.13497	7.46988	6.89043	7.39182	10.0904	8.47979	8.83468
0.022527	-3.58754	NM_133779	Pigt	chr2	+	chr2:164506673+164506733	GCCCAGTGTGGTGGCAGCCAAACCAGTGGACTGGGAAGGGAGCCCTCTCTTCAACACCTT	3.67327	5.51627	2.67773	4.09627	4.24581	5.63288	5.3091	5.60682
0.0225671	-3.78303	NM_001168562	Zfp446	chr7	+	chr7:12981903+12981963	AGTACGACACAGTGGTGTCCCAGGGTGAGGATCAATGGCCTTCCCTGTCCCATCCTCCAC	8.0185	9.93804	8.47213	7.914	7.66938	10.7829	9.89492	9.13634
0.022597	-3.46303	NM_008288	Hsd11b1	chr1	-	chr1:193242239-193263947	AAGCCTCAAGGGCGCCCTGAGCCAGGTCCCTGTTTGATGGCAGTTATGAAAAATTACCTC	3.12287	4.91491	2.67773	3.64524	3.04564	5.42092	5.21829	4.10552
0.0227993	2.99207	NM_001243238	4930444P10Rik	chr1	-	chr1:16080944-16092973	TGCGGGGACGTGTCTCCTTCTCATCCGGGCTATTGAAAGAAGAGAAAATGTCAATGCTAT	9.10495	7.52381	9.42298	8.72107	9.17079	6.76595	8.05166	7.75381
0.0229524	5.64412	NM_026025	Zcrb1	chr15	-	chr15:93386238-93387576	TAGCGTTCCAGCAGGCCAAGATTGAAGAAGAGCAAAGCAAATGGAGACCCAACCCAGGGG	5.59671	3.09996	4.61237	5.40779	6.76996	2.60413	3.62306	3.07268
0.0232112	-2.02959	NM_134160	Mcoln3	chr3	+	chr3:146140575+146140646	TACTCTGCTGCTGCAAAAAGTAACTGTTGGGCTTCTCTGTGCTTGGGAGGAAAATACAGT	4.89777	5.91896	5.17493	4.98684	4.53155	5.90687	5.5578	6.29221
0.0233357	-3.27573	NM_008116	Ggt1	chr10	+	chr10:75585290+75585386	ATCAAGCCAGGTAAGCAGCCTCTTTCATCCATGTGTCCCTCAATCATCCTGGATAAGGAC	9.76255	11.4744	9.76603	9.68607	9.83556	10.6465	12.2999	11.4767
0.0234306	-5.6055	NM_029229	4930557A04Rik	chrX	+	chrX:9850137+9850252	TGATATTTGCATCTTGGAGGCTGGGCATCCATCTTAAAGTCTCAGATCAACCTCAATGAC	4.52536	7.01221	5.18752	3.73958	4.64899	6.67178	6.26844	8.0964
0.0238136	9.46425	NM_001166363	Fgf8	chr19	-	chr19:45741623-45742515	TGGTTCTCTGCCTCCAAGCCCAGCATGTGAGGGAGCAGAGCCTGGTGACGGATCAGCTCA	10.2496	7.00711	9.82374	10.5381	10.3869	8.57746	5.50602	6.93783
0.023915	2.40021	NM_001039201	Hdhd2	chr18	+	chr18:76944532+76951112	GAAGCTTATTGGCATGAAGGATGGCAGCGCGCCGTGCGTTAAAAGCTGTTTTGGTGGATC	5.02169	3.75854	5.33206	4.61695	5.11606	4.12745	3.19409	3.95407
0.0240051	-2.60433	ENSMUST00000170242	Myo9b	chr8	+	chr8:71359457+71359557	GCCGTGGAAGGGCCCCCCGCACCTGCTCTCCCCTGCCCCATTTCGCCCACCCTGAGTCCC	12.6236	14.0045	13.3936	12.3452	12.132	14.0019	13.9864	14.0253
0.0247368	-4.2401	NM_001163762	6430548M08Rik	chr8	+	chr8:120153966+120154036	ACCTGTACACGCACCTGAGGCAGCAGCCCATCTGGTAAGGCCCATGGACACTCTGCCCAT	6.61986	8.70396	7.06818	6.16075	6.63065	9.57204	8.80684	7.733
0.024742	-6.76189	NM_001045544	Vmn1r204	chr13	+	chr13:22557038+22557109	ATGTTGGTCTCAGCCCCTTTGTCCTGATCATCTGGGATATTTGTGTTCCTAATCTCTGCT	8.22575	10.9832	8.4007	8.01533	8.2612	12.4682	10.644	9.83733
0.0250934	-3.17174	NM_017470	Dnal4	chr15	-	chr15:79762063-79762426	AGGGTGAAGCACGGGATTCTTCTCCTTGAAATGGACTGGTCCCACCTTCCATCCCAGCAG	8.87013	10.5354	8.35071	8.56864	9.69105	10.5414	10.126	10.9389
0.0251437	2.44814	NM_001037957	Dyrk1b	chr7	+	chr7:28185809+28185869	CCCGCCGACTACCTCCGCTTCCAGGACCTGGTGCTGCGCATGCTGGAATATGAGCCCGCC	9.42885	8.13716	10.0652	9.28764	8.93371	7.82283	8.33958	8.24907
0.0254158	-5.43561	NM_001009545	Adam6b	chr12	+	chr12:113491428+113491835	ATGGTACCCCCTGCTCCAAAAGTAAGTTCTGTGATCAAGGAGCTTGCAGTGGAAGTTTAT	9.78252	12.225	9.73796	11.0166	8.593	12.3199	12.1191	12.236
0.0254252	-2.12112	NM_001164184	Lsr	chr7	-	chr7:30962200-30965968	AGCTCATTGTCCTTGATTGGCTCTTTGTGGTCGTGGTCTGCCTGGCAAGCCTCCTCTTCT	6.46809	7.55291	6.79572	6.24918	6.35937	8.06023	7.4237	7.1748
0.025562	45.8095	NM_152824	Rbm17	chr2	-	chr2:11595344-11595428	GACGACCAGACCCTGATTCTGATGAGGATGAAGATTATGAGCGAGAGCGGAGGAAAAGAA	10.8507	5.3331	10.3656	9.8079	12.3786	2.60413	6.28904	7.10614
0.0258268	12.497	NM_001037913	Ccdc107	chr4	+	chr4:43495626+43495696	CCAGAACCAGAGGCCAGCATACCCTTTACTGAGGACCTGGGGAAAGAAGACCAAGAAGCT	11.4136	7.77013	13.4048	10.1918	10.6443	8.2434	7.16659	7.9004
0.0259684	2.7325	NM_025283	Mob4	chr1	+	chr1:55154805+55154898	AGTGTTAACAGGAAAATAAAGTATGGTTTTCTTTTTATACTTACTCCACCCTCCCTGTAG	10.3956	8.94536	10.3622	10.3986	10.4259	9.06025	9.60769	8.16816
0.0259785	3.27966	NM_019686	Cib2	chr9	-	chr9:54545391-54545484	TAGAGCTGCATCCTCTGGCCTGCTGTCTGTGCAGGTATGGTTTCCAAGTGCTCCAGGGAA	9.90604	8.19249	10.3566	9.63686	9.72462	9.0742	7.78975	7.71353
0.0261241	2.41011	NM_023245	Palmd	chr3	-	chr3:116918313-116918633	CCGGGGGAACCAGTATATTTTTATTGTATTGATACCAAAGCATTTCTAATAAGAGCTTGT	4.24208	2.97299	4.74027	4.18728	3.7987	2.60413	2.87333	3.44151
0.0261676	4.49654	NM_134000	Traf3ip2	chr10	+	chr10:39639338+39639398	CCCCTAGCAACCCCTTAGCCCGAGGAACTCTAAGAACCAGCAATTTGCCAGAAGAATTAC	13.3925	11.2237	12.2307	13.8861	14.0607	11.3383	11.5652	10.7676
0.0261983	-3.16778	NM_001081263	Slc44a5	chr3	+	chr3:154256529+154256591	TACCCAGTTTTAACCTTCATCTTGCTATCAATCTGCATTTCCTACTGGGCTGTGACAGCC	2.65275	4.31622	2.67773	2.64408	2.63644	5.25502	4.04279	3.65086
0.0264279	5.08874	NM_027678	Zranb3	chr1	-	chr1:128091968-128102252	ATAGCCTGGGCTACAGAGCTCACCATGCCTACAGCTGGTAGCAAGAAGAAGGCTCCCACA	5.83899	3.49168	5.89112	6.21083	5.41503	2.60413	3.12912	4.7418
0.0264545	9.71	NM_001252648	4833439L19Rik	chr13	-	chr13:54556602-54565181	GGGCGAGCAGAGCAGACCCAGGAGAGCATCCAGCGTTTTGAACAACAGGCAGGACTGAGA	6.2988	3.01932	4.75389	7.90271	6.23979	2.60413	2.87132	3.58253
0.0264917	7.04331	NM_007768	Crp	chr1	+	chr1:172698140+172698200	AGAAGCTACTCTGGTGCCTTCTGATCATGATCAGCTTCTCTCGGACTTTTGGTCATGAAG	6.28574	3.46949	4.89156	6.9596	7.00607	2.60413	3.88384	3.9205
0.0265925	-2.98742	NM_011883	Rnf13	chr3	+	chr3:57833020+57833080	TAAGGATCCTCCCCTGCTCCCATGGTATGAGTACTCACACAGTGCTTTGAGCTGTATATA	10.3316	11.9105	10.5086	9.94749	10.5388	11.098	12.4916	12.1418
0.0266477	-3.64542	NM_008970	Pthlh	chr6	-	chr6:147252357-147252577	GCCAAGGCTAATCCAATTATTCCTGTCACTGTTACCATAATTTATTTTGTCAACTGATGT	3.50127	5.36736	2.67773	3.96535	3.86073	5.80329	4.66315	5.63563
0.0268319	3.36277	NM_001079904	Repin1	chr6	+	chr6:48594916+48594976	CCAGGAACATCCCCAGAAGGAGCTGGAAAAAGCCTCACCCCCAGCTCTTCAGTCTTCAGG	11.4647	9.715	11.1038	12.3446	10.9455	9.26646	9.71952	10.159
0.0273388	-2.23022	NM_001081464	Gtf2ird1	chr5	-	chr5:134357848-134358987	TCTCCCTCGTGCAGTGGCCAGTGTACATGGTGGACTATTCCGGACTAAACGTGCAGCTTC	3.01363	4.17081	2.67773	2.7093	3.65384	4.00755	4.39515	4.10974
0.0273438	-7.63266	NM_008336	Ifnab	chr4	-	chr4:88690616-88691268	AGGAGTGAGTCTGAGACCCAGTGGAGAGAATCTCCTGGACTAGGACACTGCACCTCTCTG	3.04804	5.98023	2.67773	4.12889	2.3375	5.2076	7.30562	5.42746
0.0275445	-2.93486	NM_198037	Cachd1	chr4	+	chr4:101003654+101003748	CTGATTAAGGAGTTGTGTTTCTTAATTTAACTGGTGATCTGCCCACTGTCCTCATCCACA	6.72141	8.2747	7.13126	6.32847	6.70449	8.1792	7.64283	9.00206
0.0275995	-2.50722	NM_019943	Papolb	chr5	-	chr5:142527770-142530076	CGGTATCCCTGTTTTTCCTAGAGATCCTATTCCTTTTATTGAGAGTTCAATAAAACAGAT	3.1242	4.45029	2.67773	2.9305	3.76437	4.46417	4.81257	4.07414
0.0277072	-3.91752	NM_172488	Lacc1	chr14	-	chr14:77029556-77029688	AGAAGTTTTTCTCCCATGTCCGCGATGGCCTTAACTTCGGTACACAGATTGGCTTCATAT	3.75976	5.7297	2.67773	4.53367	4.06788	5.72024	5.4432	6.02567
0.027791	-3.6665	NM_029964	6030468B19Rik	chr11	+	chr11:117806265+117806328	TATTCTGGCTGGCAGCCTCGTCTCCATAGCCGTTATTGCTTCCAGGATGCTGAGCTCGAC	3.45967	5.33407	2.67773	3.39894	4.30232	5.91239	4.9485	5.14132
0.027885	2.12785	NM_028189	B3gnt3	chr8	-	chr8:71693850-71701717	GGTCGCCCAGGCTCCGCCCCCACGCCATGCGGCTGCCAAGGCAGAGCCCCTACGAGATCC	8.83832	7.74892	8.97189	8.91261	8.63046	8.1331	7.96718	7.14649
0.0287555	-4.50622	NM_026503	1110058L19Rik	chr1	-	chr1:23995994-23996360	GGATGAGAGCATCAAGTCTTTGCCACGATCTTTTTGTCATTTATTTAATCAGTTGCTTAT	3.60356	5.77548	2.67773	4.11297	4.01997	4.86837	6.16477	6.2933
0.0289032	-2.91492	NM_024442	Cyp4f16	chr17	+	chr17:32536646+32536997	CTGAGATAAGGATGCTGCGGCTAAGTGTGTCTGGGCTGGACCTGGGCTCTGTGGTGACCT	3.18104	4.7245	2.67773	3.72629	3.13911	5.35481	4.66907	4.14962
0.0293586	-2.20499	NM_176835	Dnajc22	chr15	+	chr15:99101556+99101775	ATTAACTACGTGGCAGAAACCCTGGGTTCCTTCTTGAGTTGGTTCAGCTTTTTCCCACTT	3.29556	4.43634	2.67773	3.40387	3.80509	4.31611	4.36733	4.62557
0.029371	-2.45067	NM_025401	Ubl5	chr9	+	chr9:20644786+20644856	GTGGTTCCGTTATATCACTTCCGCTTCCTGTTTGCAGGCTTAACTCCGGCCGGGGTTCCT	4.29893	5.59211	4.50005	3.885	4.51174	4.9369	5.98733	5.85209
0.0295325	5.41686	NM_145923	Rell1	chr5	-	chr5:63937986-63968645	TGGTGGCCGCCGACAACACTGGTAGCCACACGTTACACTCCCGAGCAGAGACCACTCCAT	9.94302	7.50556	9.64509	10.5289	9.65503	7.03007	8.83666	6.64994
0.0299725	2.03338	NM_026367	Gpatch2	chr1	+	chr1:187304368+187316523	AACAAGAGGATGGTTCACTTCTCCCCAGACGCCCATCGCCATGACCACTGGTTTAGCCCT	9.13083	8.10695	9.37736	8.71227	9.30286	8.10894	7.71066	8.50124
0.0300148	-2.43634	NM_172998	Rnft2	chr5	-	chr5:118243952-118244829	TCCTAGGGAGGACCAGGAGACGTTGGCCTTCCATCTCTGCAACTCCAAGGTGGACGGGCA	9.67213	10.9568	10.112	9.78631	9.11808	10.7824	11.4635	10.6247
0.0301182	-2.42947	NM_001252471	Sh3gl1	chr17	-	chr17:56017880-56018574	GCAGATCCTGGAGGAGCTGGCTGACAAGCTGAAGCGCAGCCTCCTCATCATTTAGATCGT	4.19569	5.47633	4.65837	4.01235	3.91636	5.49219	6.00744	4.92937
0.0302889	-2.9094	NM_001190886	Kcnip1	chr11	-	chr11:33993130-33993188	TCCCTCCCTGCTCTGCTCAATTTCACTCGCATGTGGAGTCTTCTCTGAGCCCGAGATACC	11.6701	13.2108	12.0741	12.0653	10.871	12.7479	13.3034	13.5812
0.0303187	-4.25212	NM_029987	Rpe65	chr3	+	chr3:159625226+159625307	CAATGCCCTCTTATGCTGTTTCTGAAGACAGCAAAAGTGTACTCATATATACATATGATA	7.10239	9.19057	6.69675	6.44588	8.16453	9.87279	8.86712	8.83181
0.0304761	-2.78846	NM_030229	Polr3h	chr15	-	chr15:81922459-81925785	ATTGGCCAACAAGGTCGTATACAACGTGGGACTCTGCATCTGTCTGTTTGATATCACCAA	2.8893	4.36877	2.67773	3.23821	2.75196	4.04152	5.19348	3.8713
0.0305233	-9.80348	NM_022655	Ireb2	chr9	+	chr9:54908857+54908927	CTCTGGCAGAGAAGTATTTTCTTTATCATTTCCTGAAGAACTCTTTCCTGGAATTACATT	2.58639	5.87969	2.67773	2.34214	2.7393	4.95223	7.87148	4.81535
0.0305366	4.06692	NM_146518	Olfr523	chr7	+	chr7:140176967+140177057	ATTGTCACACCCGTCTTGAACCCTTTCATATATACCCTGAGGAACAAGGATGTGAAGGAG	9.34126	7.31733	8.46188	9.90082	9.66109	8.1727	6.89522	6.88406
0.0306473	-3.23574	NM_019969	Plag1	chr4	-	chr4:3901171-3904889	CAGTGTTAAAATGTAGAGTCTTAATTTTCTTGTATGTACACCTCTTTGCCTGTTGCTGCC	3.4221	5.11619	2.67773	3.26266	4.3259	5.45251	5.08867	4.8074
0.0306986	-2.69444	NM_146802	Olfr902	chr9	+	chr9:38449787+38449847	AAGGTGGAAGATTTGATTGGATACATATGTACTTTTTGTCCTCAGTATGTCTTGTGTTGA	4.35822	5.78821	4.32227	4.29935	4.45305	6.51185	5.8423	5.01047
0.0309037	3.56401	NM_001079902	Repin1	chr6	+	chr6:48594956+48596295	GAAAAAGCCTCACCCCCAGCTCTTCAGTCTTCAGGAGGAAGAACCGATGCTGGAACAGCG	12.3496	10.5161	12.9696	12.0824	11.9967	9.68607	10.5587	11.3034
0.0309246	-4.24129	NM_026914	Smdt1	chr15	+	chr15:82346194+82346256	TCAGGTCTCAGCCAGGTACCGTCGAGGTCAGTCATCGTCACTCGCAGCGGCGCCATTTTG	6.47449	8.55899	5.34964	7.07276	7.00106	9.14125	8.13356	8.40216
0.0310598	-2.57053	NM_001243009	Col6a3	chr1	-	chr1:90811782-90815950	ACCACGGAAGAGAGCAAGCGGGACATTCTTTTCCTCTTTGACGGCTCAGTCAATGTCTTG	5.84484	7.2069	6.14301	5.85761	5.53388	7.96071	6.89646	6.76354
0.0311242	3.66962	NM_001085449	Ctnnd1	chr2	-	chr2:84602851-84603648	ACCCTTGATGAAGATTTAGCGCCACTCTACCTGCTCCATATGGGCTTATAATATATTACT	8.14605	6.27042	7.20615	9.06162	8.17039	6.37439	6.57161	5.86527
0.0311679	-2.59141	NM_130876	Krtap19-1	chr16	-	chr16:88869042-88869410	GTCGTCCTGTTTTTCGCTCTTATTCCAGAGAAATATGAATTTCATTTTCTCTGACATCAA	3.36382	4.73756	2.67773	3.64178	3.77194	4.28513	4.81244	5.1151
0.0312915	12.0657	NM_010478	Hspa1b	chr17	-	chr17:34956518-34956997	AGGTTAAAGATGGTGTATCCTTCCTGCATACATGTCTACACTGCCACCCTGTGTACATTT	11.4626	7.86977	10.7095	12.2206	11.4577	5.89088	9.24913	8.46931
0.0313032	2.22915	NM_001206367	Gsn	chr2	+	chr2:35256446+35266819	ACTGAGCCGTCGCTGTCGCCGTCACCAGCTCTGCTGCATCAGGTACCACCAGCTTCTCTT	8.28172	7.12523	8.80493	8.06572	7.97451	7.23285	6.6674	7.47543
0.0313119	4.07564	NM_001004194	Nlrp4e	chr7	+	chr7:23343093+23343203	AACAAAACCTTGACCCACCTAGATATCAGCTTCAATGACCTAAAGGACGAAGGGCTGAAG	6.81945	4.79242	7.70884	7.11813	5.63137	4.95366	4.72051	4.7031
0.0313715	40.716	NM_027029	Spata3	chr1	+	chr1:86024477+86024537	CCCAAACCTTCTCACCTTCTACAGGTTCCGCATGAACGGGAGGGCTAAAAAGCCTTGGGT	10.1959	4.84837	10.9865	11.7682	7.83292	2.60413	6.02783	5.91314
0.0314966	2.77677	NM_019626	Cbln1	chr8	-	chr8:87472400-87472592	GCACCCCTGAGGCCCGGGCGGGGCTTCGGGCACACGGCACGCGGGGACATTTGTTCTGGA	6.38495	4.91154	5.69285	6.52286	6.93912	5.16173	4.37579	5.19709
0.0315918	-2.13268	NM_146280	Olfr281	chr15	+	chr15:98456863+98457247	TTTCCTTTGTCTTGCTCAGATATCTCCATCAACGTGGACATCTTGATCTGCTCTACCCTG	4.57019	5.66286	4.17675	4.98062	4.55321	5.17556	5.93413	5.87887
0.0316768	2.46741	NM_025677	Tsen15	chr1	-	chr1:152370782-152370837	GCAGCAAGTGGATGCCTTTGTCCTTCTCCACATTTCATTTGTCATTTGTATTACTTTTAT	9.21117	7.90817	9.75504	8.81823	9.06025	7.41771	8.41479	7.89201
0.0317973	-3.05956	NM_001134675	Mup7	chr4	-	chr4:60067533-60067591	CATGTTCTTGTTCTCACACTACAGATCGCTGCCTCCAGGCCCGAGAATGAAGAATGGCCT	6.8718	8.48512	7.61889	6.13043	6.86608	8.83376	8.62806	7.99354
0.0319256	-3.68132	NM_009250	Serpini1	chr3	+	chr3:75640278+75640338	TGTACCCTCAGGTTATTGTCGACCATCCATTTCTCTATCTTATCAGGAACAGGAAATCTG	9.26127	11.1415	9.29109	8.3729	10.1198	11.6408	10.637	11.1467
0.0324444	2.19662	NM_011892	Sgcg	chr14	-	chr14:61245904-61258342	AGTGGCTAAGAAGATGGTTCGAGAACAGTACACCACGGTCACCGAGGGCACTCACATAGA	9.67103	8.53574	9.2051	10.1702	9.63783	8.11051	8.67849	8.81823
0.0324696	4.7706	NM_018736	Mre11a	chr9	+	chr9:14832656+14832716	TCTAGCAAACGGATGTCCCAGAGCCAGACAGCCAAAGGGGTAGACTTTGAATCAGATGAG	5.98526	3.73109	5.29229	5.31083	7.35265	4.0251	3.49133	3.67682
0.0324781	-4.88899	NM_001038997	Gm5771	chr6	+	chr6:41396086+41396246	TTCAATAGGAAGACCCTCAATAACGACATCATGTTGATCAAGCTCTCTTCCCCTGTGACC	4.09325	6.38279	2.67773	4.67693	4.92509	6.3263	6.45825	6.36382
0.0325687	-5.6787	NM_011283	Rp1	chr1	-	chr1:4343520-4350091	GCAGTCATATCTAAAAGAGGTAGGCTCACAGAGGACTTCCTTGTTTTCTGTCTCTTACAC	3.883	6.38856	2.67773	4.51765	4.4536	5.42906	7.08286	6.65375
0.0326186	-2.23571	NM_028043	Cnot11	chr1	+	chr1:39537520+39537580	TGGACGTTGGAAACATGGGACAGTCTGTGGACATTAGCGGCCTTCAGTTAGCCCTGGCAG	3.00471	4.16545	2.67773	2.99805	3.33836	4.77856	3.82114	3.89663
0.0327038	41.7633	NM_001099633	Dnah9	chr11	-	chr11:66005721-66005832	TTCCCAAGGAACTGTCTTTGACTACTACATAGACCCAGAGACCAAGAAATTTGAGCCCTG	11.1252	5.74104	12.1606	10.229	10.986	2.60413	7.67301	6.94596
0.0327685	-3.6294	NM_146683	Olfr1441	chr19	+	chr19:12423207+12423267	GAAGCATTGAAGAAACTCAAGAAGAGGAAGAAGCAGATGTCCTGTCTCTGTGCTATGTAG	4.19377	6.0535	5.17543	3.53742	3.86846	5.64736	6.62635	5.88678
0.0327865	14.8199	NM_008398	Itga7	chr10	+	chr10:128941829+128941941	TTTGTGACCAACATTGATAGCTCAGACCCTGACCAGCTGGTGTATAAAACTTTGGACCCT	6.95627	3.0668	5.51949	6.49535	8.85395	4.47292	2.35721	2.37026
0.033032	-10.0138	NM_133200	P2ry14	chr3	-	chr3:59130529-59130624	TGAAGGAGTTCATGTAAGGGAGTCCCTGCTGTCCTCCAGACACACTGATGCCTGGGCTAC	7.76837	11.0923	6.48883	9.36163	7.45463	12.1302	11.1214	10.0253
0.0331159	2.32638	NM_001122998	Tiam2	chr17	+	chr17:3326588+3326726	TTGACCTTCCCGGCTCAGCGAGTGGAGAACAAAGTGACGGAGAAAACTTCGCGGAGTGTG	5.00534	3.78725	5.62151	4.4263	4.96822	4.02469	3.47854	3.85853
0.033183	3.59357	NM_001003667	Krt77	chr15	-	chr15:101859869-101860103	TCCCGCACTCAGATCCTGCAGACCTCCACCCACAGCTCGCGTAGGCACGTGGTGGAGTAG	14.4219	12.5765	14.3199	14.5508	14.395	11.7765	12.2627	13.6903
0.0332383	3.41419	NM_001039520	Dnm2	chr9	+	chr9:21505720+21506335	GAGTGCCCAGAAGAGCGCCCGCTGCGCCCAGCCGGCCCACCATTATCCGCCCAGCCGAGC	9.31243	7.54088	8.5268	9.78956	9.62092	8.30534	7.02711	7.29019
0.0332728	-4.37889	NM_001164229	Nrf1	chr6	+	chr6:30076427+30076487	AGCTGAAATGGCCCTTTCTTCCCCACGTTGCTCTGGTCAGCAGCAAACACCCTGACCTAA	9.78375	11.9143	8.62518	9.79145	10.9346	11.9992	11.9015	11.8423
0.0333805	3.6988	NM_001079901	Repin1	chr6	+	chr6:48594956+48596292	GAAAAAGCCTCACCCCCAGCTCTTCAGTCTTCAGGCAGAGGAAGAACCGATGCTGGAACA	12.509	10.6219	13.1581	12.2713	12.0974	9.66684	10.8862	11.3127
0.0334319	-3.27142	NM_013563	Il2rg	chrX	-	chrX:101264415-101264937	GATTCTCCCTCCCTTTTTCTACCTATGATTCAACTGTTTCCAAATCAACAAGAAATAAAG	10.2824	11.9923	11.0498	9.95742	9.83993	11.3018	12.5883	12.0868
0.0335346	-2.20374	NM_172405	Fam175a	chr5	-	chr5:100804815-100805191	ACATTACGGAAGACACCTGATATCAATCTCTGGCCTTCATAAACTCCTGTGCACACGTAC	4.55187	5.69182	5.16331	4.10752	4.38478	6.03017	5.51608	5.52923
0.0335418	3.33959	NM_008340	Igfals	chr17	+	chr17:24878813+24879952	ACAAGGAACAATGGCTCTGAGAACAGGAAGCCCAGCCCTGGTGGTGCTTCTGGCTTTCTG	7.82899	6.08932	7.00513	8.09014	8.39169	6.71303	5.50468	6.05024
0.0337268	3.58662	NM_010561	Ilf3	chr9	+	chr9:21404196+21404695	GGCAAACAAGGAGGCTACTCATCACAGTCAAACTACAGCTCACCTGGGTCCAGCCAGAGC	6.84666	5.00403	5.84531	7.02851	7.66614	4.7479	5.461	4.80319
0.0339072	2.13439	NM_008269	Hoxb6	chr11	+	chr11:96299531+96299591	AGGAGCAGAAGTGCTCCACGCCCGTCTACCCGTGGATGCAGCGCATGAATTCGTGCAACA	11.6868	10.593	11.5731	12.2046	11.2826	10.3552	10.4071	11.0166
0.0341009	33.4248	NM_146244	Rps6kl1	chr12	-	chr12:85138698-85139077	TCCTGGACCAGGCAGGTCACATCCAACTCACGTATTTTGGCCAGTGGTCAGAAGTGGAGC	8.50852	3.44567	5.42212	9.9524	10.151	2.60413	3.81098	3.9219
0.0341115	-7.15865	NM_008997	Rab11b	chr17	-	chr17:33742497-33746749	CTTCAGTGATGGATTACAGTATGAAGTGTGAGCCAATAAACCCTTTCCTTCTCAACTTGC	8.48642	11.3261	8.59732	8.81403	8.04791	12.5025	11.8449	9.63096
0.0342424	2.8498	NM_011217	Ptprr	chr10	+	chr10:116048377+116160458	CCCAATTCCAGCAGCAAATGTGATTGTGGTGACACTGCAAATGGATATAACCAAGCTGAA	4.62575	3.1149	4.92224	4.31825	4.63678	2.60413	2.73813	4.00243
0.0343522	4.76346	NM_011757	Zscan21	chr5	+	chr5:138116998+138117835	CGAGTCCCAGTGCTGTAATTACAGGTATGCACCACCACGACTTCAGCTTGGAGTTTCCAA	11.5685	9.31653	10.4712	12.3536	11.8808	10.1564	8.695	9.0982
0.0345468	3.68395	NM_178630	Agbl3	chr6	+	chr6:34857802+34857932	GCTCTAAGCAGAGAATTCCTTACCTAACCAAAACCAGCAAGAAACCCAGTGAGAGTGATG	7.65226	5.77101	7.06777	7.92453	7.9645	6.81147	5.20437	5.2972
0.0347374	-2.44108	NM_001166722	Vmn1r170	chr7	+	chr7:23607029+23607089	CCATTACTCTTGATCTTTAGGGATCCTAAGGATCCTTGTTCTCTGCTATTCTGCTGCTGA	3.03062	4.31815	2.67773	3.15134	3.2628	4.83897	4.50872	3.60674
0.0348256	-2.4609	NM_177690	Nlrp2	chr7	-	chr7:5298629-5298868	GCATCTGAGATAAATGTCCTTATCCTTCCCAGATCTATGTATAAAACTCACAAATGTCAT	5.65532	6.95451	4.85759	6.21227	5.89612	6.84144	7.04973	6.97236
0.0348948	4.75471	NM_153760	Mill2	chr7	+	chr7:18840096+18855939	AGCATCCAAGGAACCCACACTCTGCGCTATAATGTCAGAGCCCATTCTCTGGAGGGGTCT	12.1888	9.93946	12.032	12.2024	12.3321	10.7815	10.5116	8.52524
0.0349529	-2.42864	NM_001001176	Taf9b	chrX	-	chrX:106219712-106219842	GGCTGGGAAGCAGCCCCGGCCGGGGAGCTGCGTGCTAGGACCGCCTTCCATCCCCCACAG	8.97037	10.2505	9.5985	8.47393	8.83867	10.6869	9.86602	10.1987
0.0350547	-2.13395	NM_175036	Leprot	chr4	+	chr4:101647816+101652398	GGCGTTAAAGCTCTCGTGGCGCTCTCCTTCAGTGGGGCAATTGGGCTGACTTTTCTTATG	4.87181	5.96534	4.76638	4.91526	4.93379	6.34188	6.27758	5.27655
0.035242	22.214	NM_013517	Fcer2a	chr8	-	chr8:3694097-3694174	AGCTACCTTATCCAAGTGCTCCACATATTCCAGAAGGAGAAGGACAGACTTCAAGTTCAA	8.85724	4.38385	6.72593	9.94619	9.8996	2.60413	5.86652	4.6809
0.0352452	4.35391	NM_001276408	Fn1	chr1	-	chr1:71597686-71597747	TGGTTACCCTTCCACACCCCAATCTTCATGGACCAGAGATCTTGGATGTTCCCTCCACAG	13.077	10.9547	13.1044	12.8865	13.2402	10.2565	12.2954	10.3122
0.035355	3.46201	NM_134206	Vmn1r74	chr7	+	chr7:11847629+11847689	CTCATCAGCAGCATGAAGTCTAGGTCCAGCATACTTTTGCCTTGCTTTGGTAAGAGATAG	5.16761	3.376	4.53511	5.06132	5.9064	2.60413	4.00819	3.51568
0.0354746	-4.58169	NM_146862	Olfr763	chr10	+	chr10:129011997+129012216	TTTTCTACGTGCTCCTCCCACTTGTTTGTGGTCATACTCTTTTTTGGGACTGGGACTGTT	8.92406	11.1199	9.60127	7.98883	9.18209	10.4161	12.1146	10.8291
0.0355337	-2.79307	NM_009833	Ccnt1	chr15	-	chr15:98543302-98544138	GAATTTGTCCACTCTTATGGTGAATATATGAATCCCAGAGCTGGTGCCATCTCCTCCAGA	3.66015	5.142	4.44168	3.40621	3.13257	5.04717	4.74979	5.62905
0.035542	22.8676	NM_001033394	Tmem88b	chr4	-	chr4:155781621-155784525	GGGGGTTGTTTGAGACATATTTTCTTGTAAGCCCAGCAATATGTTAAAAATATGCTCATT	8.38827	3.87304	5.57592	9.74241	9.84648	4.38862	3.22688	4.0036
0.0356204	3.48906	NM_021389	Sh3kbp1	chrX	+	chrX:159708654+159708743	GACAGTCCACCAGAAGTCACCATTCCCCACTCCACAGAATGGAGCTTTCTGCAGCCAAAG	13.1907	11.3879	14.3243	12.4916	12.7563	11.4879	11.2165	11.4593
0.0358345	45.8741	NM_183249	1100001G20Rik	chr11	+	chr11:83747062+83747123	ATCACCCTCAGCCTAGAGGTACAGGAGCTGCAGGCTGCAGTGAGACCTCTGCAGCTTTTA	11.3828	5.86317	12.6322	10.4181	11.098	2.60413	7.9295	7.05587
0.0358873	-3.48224	NM_172928	Dclk3	chr9	+	chr9:111485023+111485084	AACATCATCCAAGTGGGCCAGTTTGAGTTCCTCTCTCCTTACTGGGACAACATTTCTGAT	7.86611	9.66613	8.8735	7.30352	7.42132	9.09977	9.93955	9.95907
0.0359009	10.4676	NM_001165894	Akt1	chr12	-	chr12:112654698-112655126	AGATGATCACCATCACGCCGCCTGATCAAGTTCTCCTACTCAGCCAGTGGCACAGCCTGA	10.2905	6.90265	8.69819	10.9296	11.2438	5.87602	6.49666	8.33528
0.0362479	4.90869	NM_001165929	Ccdc78	chr17	+	chr17:25789965+25790025	CACCATGGCAGAGCAGCAGCTTTCTGAGCTACAGGAGTATGTGGACCAGCACTTGGGCAG	5.65029	3.35495	4.46351	5.9053	6.58205	2.60413	3.50254	3.95817
0.0363955	4.25665	NM_013536	Emg1	chr6	-	chr6:124705039-124705157	GCTATTGAAGGTAATTAAGAATCCAGTGTCCGACCACTTCCCAGTTGGCTGTATGAAAAT	8.12054	6.03081	9.18736	8.04099	7.13326	6.48103	5.41072	6.2007
0.0364147	-2.38484	NM_001001321	Slc35d2	chr13	-	chr13:64098328-64098397	GATGTTGGTTGGTGGAGACTACATTTTCTCCCTCTTAAACTTTATAGGGTTAAATATTTG	3.37588	4.62977	2.67773	3.86271	3.58719	4.34155	4.98772	4.56005
0.0367996	-2.41911	NM_010045	Darc	chr1	-	chr1:173331921-173332929	TGCCCTTGCAGGCAAGTCCTAGTTTTGTTTTGTTTTTTCCCTACATGTCAACTTAAATTA	3.3545	4.62898	2.67773	3.87474	3.51103	4.98534	4.65234	4.24926
0.0368639	2.04421	NM_001195816	Pld5	chr1	-	chr1:176213878-176213942	AAAGCCAAAGAAATGTGATTGAGCTCCGCAGCCCTCCGTGTTTGCTAAAATGCTAAACGA	8.81122	7.77968	8.22745	9.00703	9.19919	8.03539	7.50272	7.80093
0.03699	-2.68224	NM_026048	Cinp	chr12	-	chr12:110876921-110879684	GGACGGCTTGACTAAAATACAAATGAAAATGGAAAAGCTGTCTTCAACCACCAAGGGAAT	3.19288	4.61632	2.67773	3.51945	3.38146	5.36893	4.35326	4.12676
0.037427	-17.6439	NM_023324	Peli1	chr11	+	chr11:21148522+21148582	GCAGCTGTCCTCCAGGACTGCATTGTAAGTTTATAAGCTAAGTGATTGGGTTTGCTAACC	2.74178	6.88287	2.67773	2.34214	3.20545	8.7842	7.53563	4.32879
0.037477	-9.45158	NM_001163388	Apopt1	chr12	+	chr12:111754988+111755055	CCTGACTTCCTCCAGTGATGAACAGTGTGATGTGGAAGTGTAAGCCAAATAAACCCTTTC	8.61698	11.8575	7.10806	8.78547	9.95742	12.7172	10.5626	12.2928
0.0377189	-13.3661	NM_207559	Olfr776	chr10	+	chr10:129261537+129261901	TTTAGAGGCATTTGGCTTTTATTGTGCCTCCATTACTCTGCTGTTCACACTGGCTCTAGT	4.7184	8.4589	2.67773	5.9046	5.57285	7.17083	8.79891	9.40695
0.0378422	3.05744	NM_001145537	4930544D05Rik	chr11	+	chr11:70616610+70616757	TGTGGACGAGAGAGACTCGGGAAACCTCAAGGTGTCGCCCAGCAGCAGTGAGGAGAATGG	5.63809	4.02577	4.75028	6.31717	5.84682	4.11738	3.55235	4.40757
0.0379029	-3.8356	NM_027868	Slc41a3	chr6	+	chr6:90612120+90612181	ACCCTTCCTGCTTGCAGGCATGGGACTGTCCTGGGCTGGCTTGCTTCTGAACTATTTCCA	6.52495	8.46441	7.04232	5.92577	6.60678	7.38872	8.84143	9.16306
0.0381841	-2.42085	NM_027951	Tekt4	chr17	+	chr17:25476534+25476594	GTGACTGGGGCTGGCACCTGGCCTCACTGCTTCATTCAAATAAAGAGCTCTTTAGTTTTC	7.38473	8.66024	8.2156	6.96568	6.97291	8.75772	8.64644	8.57657
0.0381981	2.46584	NM_011352	Sema7a	chr9	+	chr9:57960858+57960918	CAGTGCTGCAGTCCATTAATCCAGCGGAGCCACACAGAGAGTGTCCCAACCCTAAACCAG	5.30305	4.00097	4.96769	4.8269	6.11457	4.07123	4.17988	3.75181
0.0383362	-2.72526	NM_021384	Rsad2	chr12	-	chr12:26448597-26448707	TGAAACATTCTTGGAGCGTCACAAAGAGGTGTCCTGTTTGGTGCCTGAATCTAACCAGAA	4.3747	5.8211	4.37941	4.53354	4.21116	6.4263	4.90398	6.13302
0.0383714	-3.20405	NM_194342	Sun2	chr15	-	chr15:79737120-79738519	TTCAGAGGATGACCTTGCAGGCCGCCTCTTTGGTCTTCTCTACTGGTGGATTGGCACCAC	5.13657	6.81647	5.58322	5.08831	4.73819	7.67154	6.82133	5.95653
0.0383911	4.31996	NM_173185	Csnk1g1	chr9	+	chr9:66019806+66019866	ATCATCAGAGCGCCGAGGAGAGTGGGAAATCCAGCCCAGCCGGCAGACCAATACCTCATA	8.29751	6.18649	7.07404	8.55087	9.26761	6.62799	5.74422	6.18727
0.0385399	3.09076	NM_145121	Cacnb1	chr11	-	chr11:98003313-98005128	CAACCTCCAGGGACCCTACCTTGCTTCCGGGGACCAGCCGCTGGACCGGGCCACTGGGGA	9.49061	7.86265	8.91662	9.32359	10.2316	8.18514	7.12592	8.27688
0.0388786	-9.44968	NM_001039074	Ldb3	chr14	-	chr14:34588509-34588600	CTGGGAAGATAGGCTGCATAAGGGTCCTCTCACCTGACTCTTCGTACTGTTTGCCTGCAG	7.58716	10.8274	7.87165	6.9838	7.90602	12.032	8.78463	11.6656
0.0390427	2.98703	NM_026856	Zfp644	chr5	-	chr5:106636274-106636416	AGAAAATCAGACCCTCATAATGCAGACACCAAAAGGCCAGAAAACGAGAAAGACCACAAG	4.87996	3.30125	5.44119	4.18996	5.00874	2.60413	3.42667	3.87295
0.0391238	3.31412	NM_001101620	Klra8	chr6	-	chr6:130128159-130129793	GGAGACACAGGACATATTTTTTAAAAGAACATACTCTACGTATTCCCAAGATGAGTGAGC	5.09439	3.36577	4.59703	5.45209	5.23405	4.01814	2.35721	3.72195
0.0394248	-2.32869	NM_001081295	Arhgef26	chr3	+	chr3:62459654+62459714	CTGATGAACTTTCCCTGCAGGTGGCAGACGTGGTCCTCATTTATCAGCGTGTTGGCGATG	3.3363	4.55582	2.67773	3.85402	3.47715	4.72072	4.14138	4.80535
0.0398175	2.38843	NM_001013780	Slc25a34	chr4	-	chr4:141618845-141620594	CCCAAGTGAGAAAAATTACTCCAGATGAACACTCCTGAACACTCCAATAAAGTTTTATAT	10.3445	9.0884	10.1992	10.7222	10.112	9.39031	9.52696	8.34795
0.0400405	3.19644	NM_178165	Fcrl1	chr3	+	chr3:87385719+87385779	GCTGTCTTAGCCTCATCACCATGGCCTTAATATTTTGCTACTGGCTCAAGAGAAAAATAG	8.84045	7.16398	9.68801	8.37549	8.45785	7.10642	6.5639	7.82162
0.040089	-8.80719	NM_133992	Pan2	chr10	+	chr10:128315489+128315549	AGCAGCCTGGGTGCCCCCTCACAGTGGGGTCCGGCCAGGGCAGAGGAGGAGCTTGGTGTC	4.68332	7.822	2.67773	6.0048	5.36741	8.24385	7.81144	7.41071
0.0401215	2.2622	NM_008073	Gabrg2	chr11	-	chr11:41912559-41913969	GTTTTCCTTCAAGGCCCCTACCATTGATATTCGTCCCAGATCAGCAACCATTCAAATGAA	7.98815	6.81042	7.74532	8.21507	8.00407	7.53767	6.33849	6.55511
0.0402194	-3.2613	NM_026183	Slc47a1	chr11	-	chr11:61343464-61344528	GCTGGAATTCCTATTTCTTCTGCCTATTGTTTTCTATGCTACAAAACTATATCTGAACTG	3.22066	4.92611	2.67773	2.94845	4.03579	5.4993	5.09886	4.18016
0.0402655	-2.9577	NM_001033542	Slc47a2	chr11	-	chr11:61301644-61302439	TTCTCGCTCTGTCTGGGAACTGTGTCACAGAAGCATTGATAAAATAAAAATCTAAGATCT	3.91883	5.4833	4.78072	3.86645	3.10932	5.59504	5.095	5.75986
0.0403424	-2.08373	NM_001077694	Dysf	chr6	+	chr6:84008890+84008950	TGACCCTGCCCCTCCAGCTTAGCGATGCTGCGAGTCTTCATCCTTTTTGCGGAGAATGTC	10.866	11.9251	10.5678	11.3196	10.7105	12.1491	11.3896	12.2367
0.0404091	-2.47167	NM_001077348	Plin5	chr17	-	chr17:56117211-56117298	CTGAGGGTGACCTCGGAGCTCCACGTGCAATCTTTGCCTCAACTTTCCTGCCCGTCAAAG	5.84844	7.15392	6.57391	5.48348	5.48792	6.69624	7.52679	7.23874
0.0404414	-2.50096	NM_018816	Apom	chr17	-	chr17:35129010-35129135	GGAGAAGCCAGCGACTCCTGCCCCCTCTCGTGGATAATAAAGATGATTTGTCAGTCCTCA	11.5811	12.9035	11.4473	11.5569	11.739	13.0814	12.0781	13.5511
0.0404634	2.25223	NM_007581	Cacnb3	chr15	+	chr15:98635153+98635213	ACCCCGGACTCCCCCATGTATGACGACTCCTACGTGCCCGGGTTTGAGGACTCGGAGGCG	10.9144	9.74309	11.239	10.3241	11.1802	10.2388	9.617	9.37343
0.0404656	-2.34628	NM_001104632	Vmn2r19	chr6	+	chr6:123335952+123336537	CAAATGATATTTGGGGTTGTATTTTCTGTCACCATTTCTGCTATCTTAGCAAAAACCTTC	3.26121	4.49158	2.67773	3.77559	3.3303	4.92852	4.52008	4.02616
0.040699	-4.68049	NM_134225	Vmn1r193	chr13	-	chr13:22218874-22219820	AGCCCTTTTATCCTGATCATCAAGGATATTTGTGTTCCTAAGACCTGCTGTGTCCCCTGA	2.63493	4.86159	2.67773	2.88956	2.3375	6.27289	4.47597	3.83591
0.0411323	7.3212	NM_008233	Hdgfrp2	chr17	+	chr17:56099988+56100344	AGAGCTGCATGACAGCCCACGCGACAACTCGGACCCAGCCAAGCCTGGAAATGAGCGTCA	9.81602	6.94394	8.2182	10.7688	10.4611	7.34907	5.8792	7.60355
0.0411554	9.87478	NM_174846	Glyctk	chr9	-	chr9:106152873-106156107	TGAAGCCCTGGGTTGAGTTCCCAGCACTGAAAAATAAAATAAATAAATGAATGAATGGCT	8.58274	5.27899	6.7324	9.90981	9.10602	4.19044	5.51545	6.13109
0.0412173	6.05586	NM_175543	Rab11fip4	chr11	+	chr11:79691839+79691899	GCAACCCAGACCAAAGCCCAGTCTCTGGCTGCAGAAATCGACACAGCATCTCGAGATGAG	14.671	12.0726	14.1183	14.5457	15.349	10.4939	12.6643	13.0597
0.0412459	2.8261	NM_013596	Mc5r	chr18	+	chr18:68339531+68339711	ATGTCTTACTTCAACATGTACCTTATACTCATCATGTGCAACTCCGTGATCGATCCTCTC	6.41468	4.91587	6.18694	5.70608	7.35102	5.16934	4.74732	4.83094
0.0412565	-3.48466	NM_153386	Clrn1	chr3	-	chr3:58846405-58884787	TTCCGGTTCTCATGCTCCTGTGGCTGTCTTGTCATGATATTGTTTGCCTCTGAAGTGAAA	6.46793	8.26895	6.81038	6.08887	6.50453	7.33749	9.30332	8.16603
0.0415861	-2.45344	NM_147112	Olfr559	chr7	-	chr7:102723691-102724488	ATATCTTGGCTGTCCTGGTCTTCTACATTCCAGTCATAGGTGTCTCCATGATCCATCGTT	7.38099	8.67579	7.66388	7.38116	7.09792	7.86511	9.04419	9.11808
0.0416689	-3.5171	NM_010463	Hoxc12	chr15	+	chr15:102938457+102938517	AACCGGAGAATGAAAAAGAAAAGACTTCTGCTGAGGGAGCAAGCTCTCTCCTTCTTCTAG	4.89459	6.70897	5.73915	4.88433	4.06029	7.16215	7.00254	5.96223
0.0416934	2.88588	NM_009418	Tpp2	chr1	+	chr1:43985444+43990510	GAAAATTTAAAAAGGATGTGATCCCTGTTCATTACTATCTCATACCTCCACCAACAAAGA	10.9531	9.42409	11.0829	11.2438	10.5326	9.17882	10.3329	8.76054
0.0418252	5.82567	NM_011063	Pea15a	chr1	-	chr1:172199223-172200407	AACAAGCTGGACAAAGACAACCTCTCCTACATTGAGCACATCTTTGAGATATCTCGCCGT	8.45794	5.91552	7.2118	8.57956	9.58247	4.91116	6.64222	6.19318
0.0418744	-3.07413	NM_020006	Cdc42ep4	chr11	-	chr11:113750845-113750953	ATTTAACCGCTGGCTTGGGACGTTGAAGGCTGCGATCCTGATCTCTGGCTCCTCCCCATT	8.82668	10.4469	9.73199	8.57716	8.1709	10.8665	9.89718	10.5769
0.0420017	-2.42716	NM_011117	Plec	chr15	-	chr15:76231232-76231378	CCTGGAACCTTGGGAAAACACAGAGAAGTCGGCGAAGTGGAGGTGGTTCTGTGGGCAATG	3.84997	5.12923	4.22903	3.55712	3.76375	5.60196	4.36522	5.42052
0.0421487	-20.7231	NM_028430	Ppil6	chr10	+	chr10:41507499+41507559	ACAATTCTACATCACACTACAGGCAGCTCCCTACTTGGATAAAAAATATGTGGCTTTTGG	9.45156	13.8247	6.66187	11.4923	10.2005	14.4781	13.6927	13.3034
0.0422739	-57.6202	NM_021300	Rhox4b	chrX	+	chrX:37432532+37432592	GTCGGCTGTCGGCTTTCAGCTTTCGGTTTTCACAACCTCAGGAACTCCGACTCAGAATCT	4.09079	9.93929	4.59092	4.098	3.58344	6.01476	12.1125	11.6906
0.0423259	-3.16907	NM_021402	Ube2j2	chr4	+	chr4:155944155+155946254	CGGACCCGAGGTGCTGGGCAAGTTGAGCTCTCTGGCCCACATGGCTTCTGAAGCTAAGAA	3.53885	5.20291	2.67773	4.09063	3.84819	5.7294	5.36556	4.51378
0.0425164	-2.30185	NM_145963	Kcnj14	chr7	-	chr7:45816510-45818212	ATCCTGGATTACTATACCTAGTGATGTGTGTCTCTTTCTCACAGATATTATACAGATGTG	3.41579	4.61859	2.67773	3.92518	3.64447	4.52646	4.92645	4.40285
0.0425501	-2.3651	NM_028454	Tm7sf2	chr19	-	chr19:6063024-6063323	TTGCCCTGTGGGCTATCCCATCTGCTGCCCTACTTCTACGTCCTCTACTTCACTGCACTG	8.24455	9.48644	8.58065	7.83624	8.31674	9.05947	10.2074	9.19247
0.0425921	4.74147	NM_001253814	Ankle2	chr5	+	chr5:110252911+110253031	ACTTACCCAGATAAAGGCAGAAATGGGTTTTGTCACCCTCTAAACCACAGGACTGCAGAT	6.8082	4.56286	8.14574	5.59397	6.68488	4.37256	4.95646	4.35958
0.0426086	-6.52362	NM_146545	Olfr775	chr10	+	chr10:129251110+129251474	TTTAGAGGCATTTGGCCTTTATTGTGCCTCCATTACTCTGCTGTTCACACTGGCTCTAGT	5.88524	8.59091	5.29311	6.48771	5.8749	6.96728	8.93814	9.86732
0.0426716	-4.50837	NM_028301	Anks3	chr16	-	chr16:4950718-4950768	ATATGAAGATCTGAGCTCTTCAGATGAGTCCTGGCCTGTTCCTCAGCGCCAGAGGCCCTG	5.69582	7.86843	4.33723	6.44196	6.30827	8.0952	8.22234	7.28773
0.0427458	8.63747	NM_022324	Sdf2l1	chr16	-	chr16:17130151-17130788	AAAGGTGTACACCACCACAACTGGCCCCAACCTGTTCAATAAACTCATTTTTATTACTAA	12.4505	9.33985	11.6779	13.3835	12.29	8.89098	11.139	7.98955
0.0428245	-3.14966	NM_001146046	Lrrc49	chr9	-	chr9:60687917-60688124	ACCCCTGAGCGGGTTGCCTGGGAGATGACCCCTTTTGGTCTCTTTGAATCTTAGCTGTAG	3.62975	5.28495	2.67773	4.06506	4.14646	5.89049	5.01567	4.94868
0.0428262	-11.529	NM_029585	Det1	chr7	-	chr7:78827487-78828112	CATTCCCACAACAGGCAGGGCTGGCTTTATACGAGAAAATAAAGCCTTGGTATTTTCGTA	4.81049	8.33768	2.67773	5.91656	5.83716	9.31461	8.31778	7.38064
0.0429925	-3.52618	NM_001081058	Cdk13	chr13	-	chr13:17719639-17719805	ACTCTGAGACTCAACAGCAGCTAAATAAAATAAACCTTCCTGCTGGAATTTTGGCAACAG	2.86241	4.68051	2.67773	3.57199	2.3375	5.62151	4.5062	3.91382
0.0433266	10.6897	NM_001146123	Psap	chr10	+	chr10:60295966+60299097	GTATTCCGAGCAACCCAAGGAAATCTGTGTGCTGGCTGGCTTCTGTAATGAGGTCAAGAG	10.5283	7.11012	8.50492	11.2872	11.7927	5.96739	7.73227	7.6307
0.0433289	2.13998	NM_177767	Ogfod1	chr8	+	chr8:94063019+94063089	TACACATTAGTCCACGACAACACCAAGACTGAATTTGCCCTGGACCTGTTTCTGTACTGT	5.52137	4.42377	5.26763	5.52778	5.76871	4.12455	4.03071	5.11606
0.0433835	-2.62475	NM_020332	Ank	chr15	+	chr15:27567547+27567607	GGTCATATGCCATATGGCTGGTTGACAGAAATCCGGGCTGTCTACCCTGCTTTTGACAAG	3.35889	4.75107	2.67773	3.61081	3.78812	5.33089	4.73589	4.18643
0.0433842	-7.27181	NM_139001	Cspg4	chr9	+	chr9:56893026+56896591	CCAGGCTGAGGTAAATGCTGGGAATATTCTGTATGAGCACGAGATGTCCTCTGAGCCCTT	4.07309	6.93541	5.26379	2.99825	3.95724	8.37686	6.40835	6.02101
0.043444	2.99246	NM_023894	Rhox9	chrX	-	chrX:37899254-37900279	TGATGTGCAGGAGTGGTTTAAGATGAGGAGAGCCCTTTTCCGCAGACACAGCAGGCTGAT	6.89035	5.30902	5.83402	7.54362	7.2934	5.11624	5.45266	5.35815
0.0436115	-2.61838	NM_145616	Lrrc49	chr9	-	chr9:60680625-60680702	TAATAAGTCATCATGCATCTCATCCACAACTAACGTGACAGACCTCTGTGGGCTGGACAT	10.024	11.4127	10.0966	9.44426	10.5311	10.9985	11.1152	12.1243
0.0437951	-2.08837	NM_172900	Siglecg	chr7	+	chr7:43409524+43410508	TAAGAGTGGCCTATGCCCCCAGATCTCTTGCTATCAGCATTTTCCATGACAATGTATCAG	5.95883	7.02121	6.47462	5.74939	5.65247	7.23139	7.32301	6.50922
0.0438043	-4.34593	NM_001171512	Obscn	chr11	-	chr11:59008572-59020456	GCCGTAGAAGGGGCCCCGTCCATGCAGGTCACTATTGAGGATGTACAAGTACAAGTAGGG	3.28089	5.40056	2.67773	3.66596	3.49899	6.62114	5.2349	4.34563
0.0444681	-3.45022	NM_001082412	Slc25a53	chrX	-	chrX:136983572-137015256	GGGTTACCAGCTTCTTCCATCTGTGTCCATCTGTGTTCCGCATGGAGGAGCAGGACAACA	9.46551	11.2522	10.4947	8.55689	9.34499	10.9122	11.0926	11.7518
0.0446594	-3.55275	NM_172478	Tbc1d25	chrX	-	chrX:8175936-8175994	CCCAAGCCAGGTGGGAGGGGCAGGGTCCTACAGCACCTCTGCGCCTGCGCTCTGGTGCAA	3.88175	5.71069	2.67773	4.7289	4.23862	5.84567	5.84884	5.43755
0.0447514	-5.33395	NM_026885	Chmp2a	chr7	-	chr7:13032019-13032202	ACCCCAACTCAGTGCATCCTGTCCCCCTGTAATAAAGAAATTTGGACACTAATTTACCAA	9.66991	12.0851	9.39418	9.67423	9.94132	12.9406	10.4418	12.873
0.0448792	-2.26424	NM_011030	P4ha1	chr10	+	chr10:59354350+59354410	CACCATTTCAAACCCAGTAACAGGAGCCTTGGAGACGGTACATTACAGAATTAGCAAAAG	3.44978	4.62881	2.67773	3.69095	3.98066	4.65619	4.433	4.79723
0.0449178	-25.0844	NM_033264	Arpp21	chr9	-	chr9:112155467-112157689	AGACAATCAGAACAGAATGCACCCATTTAGAGATGACAGACGAAGTAAATCAATTGAAGA	4.43113	9.07985	2.67773	5.44751	5.16815	11.7814	7.80488	7.65326
0.0449807	6.91448	NM_029025	Tmem81	chr1	+	chr1:132508525+132508639	ACTCCACCTCTCTGAACAGTGTATTGACCAGAATGTACTAATCGCAGCCTTTTATGTTGG	11.9671	9.17745	12.7785	11.5856	11.5371	8.00754	10.8992	8.6256
0.044995	43.9503	NM_183109	Tmprss12	chr15	+	chr15:100289352+100289413	AATGATTCCCAACACTTCATTCTGTGCAGGTCACGAAAATGGGACCTTTGACTCATGCAG	8.37032	2.91252	4.64061	10.7259	9.74446	2.60413	3.22708	2.90634
0.0454336	-2.08736	NM_016784	Plrg1	chr3	+	chr3:83072148+83072208	TATCAAGAGAAAGCGATTTTAGTGTCTTCATGGCTGTCCTGTTCGTGCTTGGTGTTGATG	5.92836	6.99004	6.57474	5.38446	5.82588	6.94474	7.22881	6.79658
0.045889	4.32539	NM_001252567	Sez6l2	chr7	+	chr7:126967739+126967926	AAACTGGAAGTGACCCAGACTACAGACCCATCACGGCAGCTGGAGGGTGGTAATCTCGCT	14.1217	12.0089	13.1639	14.4938	14.7075	11.9266	11.0848	13.0153
0.0459198	5.32043	NM_173773	Oog4	chr4	-	chr4:143440670-143440799	ATATATTCACCCCAACTGTGACTGCAATTGGATGTGGCCTTCGGGAACTAGGATACTTTG	6.23681	3.82526	4.60307	6.71485	7.3925	3.94361	3.69193	3.84025
0.0465277	-12.347	NM_026795	Tm2d3	chr7	+	chr7:65693568+65695142	ATTCTGTCGGGAGATGAGAATCAGCTGTTCTCTCACCTCACAGAAAGTACTGAAATCCCT	4.07385	7.69995	2.67773	3.24761	6.29622	7.11357	7.08612	8.90015
0.046788	2.26191	NM_030108	Tmem33	chr5	+	chr5:67286182+67287009	AAGACTATGTCTCCAGAGCATCGCCTTTATCAGCAGACTGGCACCAACAGCTTGAAATTT	6.74912	5.57157	5.97603	7.29629	6.97503	5.49199	5.80199	5.42074
0.046792	2.59148	NM_001145930	Yeats2	chr16	+	chr16:20150500+20150560	ATTATGAGGATGTATCTGTGGCCCTTCCAAATAAGCGGCATAAAGCGATTGAGAGTTCAG	6.05682	4.68304	5.6199	6.66792	5.88263	3.94956	5.06842	5.03114
0.0468792	29.3333	NM_001039645	Asphd1	chr7	-	chr7:126948412-126949557	TGACGTCAGGGCCGATGCCAACCCAGCAACTGCCGGCGGTGCCCAGGAGCCTATCGGGCA	10.3002	5.42578	9.04967	10.6714	11.1797	4.73954	8.4612	3.07661
0.0468965	-7.47931	NM_207228	Tsga10	chr1	-	chr1:37754858-37755521	TTTGCTCTTACTGTTGTGAGAAAGGTAGGTGATGATCTATCTATCCACATGTAAGATTTT	3.04336	5.94626	2.67773	2.64834	3.80399	5.88531	4.33394	7.61954
0.0472469	3.64379	NM_001172168	Trim40	chr17	-	chr17:36881648-36881844	CCTGCCCATAGTTTCCATAAGGACTGGAAAATTGTAAAAACAATTTTCTCTTACTTCTGT	5.09178	3.22634	6.13043	5.02207	4.12284	2.60413	3.53433	3.54056
0.04728	4.33944	NM_001252566	Sez6l2	chr7	+	chr7:126967210+126967926	CTCTGCAAAGTGACCCAGACTACAGACCCATCACGGCAGCTGGAGGGTGGTAATCTCGCT	14.4007	12.2832	13.6309	14.7179	14.8533	12.1675	11.237	13.445
0.0473219	-2.98162	NM_027534	Kdsr	chr1	-	chr1:106720742-106725021	CTGAGGAGATGTTTCTTAAAACACATTTTTCACCATAGGTCTTCCTTTGCTGCTTGTCTG	3.47692	5.05301	2.67773	3.56867	4.18435	4.84496	5.72618	4.5879
0.047578	7.617	NM_199303	Bpifb6	chr2	+	chr2:153911921+153911981	CTTCCACTCCCAGACCTTCTGGCTATCAATTATAACCTGGCTGAGCTGGACATAGTAGAG	11.9566	9.02738	13.4659	11.3976	11.0064	7.73089	10.1422	9.20906
0.0476062	-3.45019	NM_009633	Adra2b	chr2	+	chr2:127367145+127367221	GCCCCCTGTTGTGACATATAGGTGTTTCTAAGACTCTGAGCTATTTTATCAATAAAGGCT	8.19034	9.97702	9.24197	8.14244	7.18662	9.67771	9.85222	10.4011
0.0476215	4.09765	NM_028608	Glipr1	chr10	-	chr10:111996888-111997251	TCATTAAAGAATGTGTTCAAGTTCACAACCAGCTTCGGTCAAAAGTGAGTCCACCAGCCC	5.18872	3.15392	5.07949	4.10948	6.3772	2.60413	3.23924	3.6184
0.0476319	2.7448	NM_024179	0610009O20Rik	chr18	+	chr18:38261225+38261285	CCCCCAGCAGGACTATACCATCCTTGGAAAGGAGCCTCGTAAGACTAGGTTTCGGCTAAG	8.52423	7.06753	8.90591	8.1792	8.48757	7.45304	6.13065	7.61889
0.0476882	2.85956	NM_019816	Aatf	chr11	-	chr11:84422953-84423019	TTTTCGGCCAGCTCAACCCTCCTGATGCAGACCGTGGGAAGTGACAGTAGCATCCTCTCA	8.71342	7.19763	8.36546	8.82534	8.94946	7.36122	7.98201	6.24965
0.0481341	6.26628	NM_010475	Hsd17b1	chr11	+	chr11:101079743+101079834	AGATGCCCAGACCCGCCACCTCTTTGCGCACTACCTGCGTGGTTATGAGCAAGCCCTGAG	13.226	10.5784	12.3243	13.5447	13.8092	9.54832	9.98307	12.2039
0.0481474	-2.02119	NM_001102579	Vmn2r67	chr7	-	chr7:85136286-85137159	GCCCCCAAATGCTATATTATTTTATTAAGACCACAGACAAATTCTTTTCACAAGTTCAGG	5.48025	6.49545	4.95542	5.86936	5.61597	6.60779	6.04115	6.83743
0.0482101	5.94025	NM_021541	Cryba2	chr1	-	chr1:74889957-74890136	AGAGTCCAGCATTAGGCTCCACATTCCCAGTCATCACCAGTAAGATTCTCAATAAAAGCT	10.983	8.41244	11.9605	10.4587	10.5297	6.88028	9.01109	9.34595
0.0483127	3.80914	NM_024223	Crip2	chr12	+	chr12:113144433+113144493	CGGCCCTGCCTGCGCTGTGAGCGCTGCTCCAAGACCCTGACCCCAGGCGGGCATGCTGAG	10.8756	8.94611	9.61505	11.3099	11.7017	9.39198	8.53566	8.9107
0.0483739	21.9745	NM_001109873	Cbfa2t3	chr8	-	chr8:122650428-122677861	AGCTCCAGACCCTCACAGGAAGGAGAAGGCTGCAGCAATGCCAGACTCCCCGGCTGAAGT	11.1596	6.70183	8.02952	12.8518	12.5975	6.34558	6.56888	7.19104
0.0484693	-3.47059	NM_152229	Nr2e1	chr10	-	chr10:42571386-42571483	ATGAGCATCAAGTGGGCAAAGAGTGTGCCAGCCTTTTCCACTTTGTCTTTACAAGATCAG	3.82233	5.6175	2.67773	4.31666	4.47258	5.08077	5.73621	6.03553
0.0484969	-13.9881	NM_133213	Xpnpep2	chrX	+	chrX:48136921+48136981	GTCTAGCCGTTAGCCACCTGGGCTCACATCCTGCTAGATGCTTAAAACAACTTTGCAAAG	5.12445	8.93058	4.472	6.58606	4.3153	10.5473	6.72593	9.51853
0.048498	-3.50605	NM_138583	Tango2	chr16	-	chr16:18303791-18307969	TGTCTTGACACCAGGAACCTATGGGCTAAGCAATGCCCTGCTGGAGACGCCCTGGAAGAA	2.45246	4.2623	2.67773	2.34214	2.3375	5.37613	3.17697	4.23382
0.0485045	2.40585	NM_001077398	Ldb2	chr5	-	chr5:44476586-44479098	GGCCACTCAGGGGCTAGGAGCCATCCCGAACTGCAGCCTCAACCCTGGGAGGGATGGAGA	6.35598	5.08943	6.13978	7.20638	5.72179	5.05305	4.95247	5.26278
0.0485196	-3.80484	NM_144891	Gdap1l1	chr2	+	chr2:163454264+163454324	TTCTGGGAGGTGCTGGGGACTCAGAGGGCCTGACCCCAGCCTCCCGTTCCCTCTTGGCAG	7.95074	9.87858	8.83818	7.35847	7.65558	9.69995	9.08498	10.8508
0.0485278	-2.12558	NM_001195693	Plscr5	chr9	+	chr9:92207852+92207957	TTTGTCAATGACGTGTTCACAAACGCTGACAACTTTGGGATCCATGTTCCAGCAGATCTC	3.29395	4.38181	2.67773	3.32651	3.87761	4.33767	4.70191	4.10585
0.0485478	3.40674	NM_212446	Psmf1	chr2	-	chr2:151734235-151734304	AGACTTGACCCTGAACTTAGATGATTATATTGATGCAGAAGACCTGAGTGACTTCCACAG	4.84587	3.07748	4.98897	5.31483	4.23382	4.14487	2.71732	2.37026
0.0486956	-2.15483	NM_152944	Mmp21	chr7	-	chr7:133674879-133675038	CTGGACACGGCCTTTTACGATCGGAGGCAGCAGTTAATTTACTTCTTCAAGGAGTCTCTA	5.22126	6.32883	4.99054	5.39398	5.27926	7.00369	6.28095	5.70186
0.0489316	15.3996	NM_033373	Krt23	chr11	-	chr11:99492710-99493110	TATACTAAGGTGGCATCAGGAGAGAGAACCCAGCCACAGAAAGGATTATTCCCAGTATGA	9.56196	5.61713	9.864	9.66392	9.15795	4.53241	8.38437	3.93462
0.0492841	-3.72713	NM_145222	B3gnt7	chr1	+	chr1:86303253+86303554	AGGATGTTGGCGATCTTCAAGGTCTCTGAGATTCTGGCTCTTCCCTTCGCGTTCCCGTGG	8.31434	10.2124	8.5313	8.58951	7.82221	11.2272	10.363	9.04696
0.0493654	5.71612	NM_001081171	Lama5	chr2	-	chr2:180190360-180190431	ACTATGAGCTGCACTCAGAGACCCAGCGAGGTGATATCTTCATTCCCTACGAGAGCCGGC	7.14957	4.63454	5.59937	7.85083	7.99851	4.09136	4.26535	5.5469
0.0493739	-5.03194	NM_001080743	Grk4	chr5	+	chr5:34694858+34698862	AATGTGCTGGGTTTTCTGTCTCCAGAGTTGTCTCCCTTTGGGATCCTAAGAGAACACAAA	8.00067	10.3318	7.48762	9.07489	7.43949	9.72394	9.65949	11.6119
0.0494151	-2.17275	NM_001174048	Cacna2d2	chr9	+	chr9:107518274+107522122	CAGGTCAAGTATTTTGAGTTCCTGCTTCCCAGCAGCTTTGAGTCTGAAGGACACGTTTTC	5.36285	6.48237	4.93952	5.10683	6.04219	6.47079	6.12689	6.84942
0.0494376	-4.03817	NM_001177951	Rpgr	chrX	-	chrX:10160622-10160780	AGGAACGTCAGCTCCCTCTACAGCATGCCTCTTCTTCATTAAAGCTCAAGTGGCACATGC	8.51135	10.5251	9.7722	7.73332	8.02853	10.8165	9.84287	10.9158
0.0497369	-3.64361	NM_023790	Wdr54	chr6	-	chr6:83156243-83156301	GGTGGGTTGCAGGTGTGACCTCTAACCTTGGCGTGGGCCTTCAGGTAGCTAAGCTGTGGG	3.54455	5.40992	2.67773	4.25429	3.70162	5.57592	6.15673	4.4971
0.0497555	2.22059	NM_175176	4922501L14Rik	chr3	+	chr3:154748702+154748762	GCCTCCCTGGGGTGGAAGAAGAGGGTAAGTACAGCCCATGAGGTGACATGCCGCTGTACC	6.56579	5.41486	6.77421	6.81321	6.10997	4.80994	5.42906	6.00557

## Sheet: Supp Table 5. RNA-seq EC gapM
Gene name	logFC	PValue	FDR
Slc4a9	4.5948	8.05635e-13	4.58737e-08
Snhg20	2.68163	3.12619e-12	8.90043e-08
Slc4a3	3.14286	1.01564e-11	1.03759e-07
Rhcg	4.11573	1.01264e-11	1.03759e-07
Clcf1	2.60566	1.03563e-11	1.03759e-07
Mapk15	3.06172	1.63329e-11	1.03759e-07
Nrbp2	2.62138	1.43749e-11	1.03759e-07
AI838599	3.29521	1.6173e-11	1.03759e-07
Firre	2.38268	1.64e-11	1.03759e-07
Cuedc1	2.79179	2.28583e-11	1.18325e-07
Rnf24	4.04199	2.24969e-11	1.18325e-07
Gabbr1	2.89388	2.94882e-11	1.29161e-07
Dock6	2.82249	2.85636e-11	1.29161e-07
Coro6	6.59959	3.71361e-11	1.51041e-07
Wsb1	2.52641	4.71509e-11	1.78988e-07
Clcn2	3.13324	6.06874e-11	2.15975e-07
Rgl2	2.37734	8.65342e-11	2.89844e-07
Adam11	3.05697	1.34163e-10	4.24409e-07
Tpra1	2.29266	1.65147e-10	4.94929e-07
Nfkbiz	2.10888	1.92162e-10	5.47094e-07
Slc6a15	2.43842	2.31631e-10	6.28063e-07
Mapk8ip3	2.1562	2.52075e-10	6.52428e-07
Ppox	2.14918	3.03993e-10	7.52595e-07
Gramd1a	2.28252	3.27876e-10	7.77899e-07
Prpf40b	2.22169	3.9956e-10	8.75051e-07
ENSMUSG00000095041	2.10238	3.91615e-10	8.75051e-07
Zfp692	2.64903	4.30255e-10	8.8318e-07
mt-Nd5	-2.02881	4.34292e-10	8.8318e-07
Pcsk4	3.14843	5.81286e-10	1.14135e-06
Tctn1	3.02987	6.14131e-10	1.16564e-06
Snrnp70	1.86073	6.60489e-10	1.17528e-06
Gm12940	2.64132	6.42774e-10	1.17528e-06
Nox4	-1.73608	7.17167e-10	1.23157e-06
Fbxl12	3.97333	7.35381e-10	1.23157e-06
Aopep	2.07123	1.0463e-09	1.7022e-06
Cacnb3	3.07164	1.2537e-09	1.87455e-06
Ptprs	2.34196	1.28392e-09	1.87455e-06
Phf1	2.36794	1.19089e-09	1.87455e-06
Slc4a4	-1.65943	1.23708e-09	1.87455e-06
Neat1	2.11738	1.32075e-09	1.88012e-06
Stap2	2.41623	1.55407e-09	2.05791e-06
Ankrd16	2.01881	1.50896e-09	2.05791e-06
4933439C10Rik	2.53808	1.54644e-09	2.05791e-06
Arrdc1	2.06454	2.04533e-09	2.64689e-06
Gatm	-1.904	2.34727e-09	2.90556e-06
Echdc2	1.89635	2.30725e-09	2.90556e-06
Mprip	1.993	2.61015e-09	3.16222e-06
mt-Nd6	-1.98099	2.7101e-09	3.21491e-06
Slco4a1	3.66662	2.91077e-09	3.38249e-06
Npl	-2.05723	3.54132e-09	4.03293e-06
Dennd6b	2.31568	3.73336e-09	4.16826e-06
Lgals4	2.68888	4.14047e-09	4.53389e-06
Kmt2d	1.892	4.31544e-09	4.63633e-06
Fbxl6	2.05614	5.01218e-09	5.28516e-06
Slc38a6	2.75738	5.38598e-09	5.57606e-06
Ppp1r9a	2.82724	5.6687e-09	5.66283e-06
Zdhhc1	2.01783	5.62015e-09	5.66283e-06
Ddx17	1.52981	6.64737e-09	6.526e-06
Scnn1b	4.17867	7.35703e-09	7.10028e-06
Hoxb6	1.96451	7.73674e-09	7.34229e-06
Fam193b	1.97902	8.12525e-09	7.58459e-06
1600020E01Rik	3.07218	8.68334e-09	7.97481e-06
Aspg	2.22877	1.10891e-08	9.90195e-06
Ppp4r1l-ps	2.10217	1.11295e-08	9.90195e-06
mt-Nd4	-1.81761	1.13739e-08	9.96367e-06
Methig1	3.21579	1.19698e-08	1.03268e-05
Ccnl2	1.7926	1.26944e-08	1.07885e-05
Atxn7l2	2.19682	1.33798e-08	1.12038e-05
Lama5	1.69112	1.42802e-08	1.16161e-05
Ccdc84	2.34813	1.41857e-08	1.16161e-05
Clasrp	1.8361	1.51672e-08	1.21638e-05
Ankrd10	1.85309	1.61018e-08	1.27341e-05
Pde4c	1.91397	1.69513e-08	1.32222e-05
Adamts10	2.40816	1.73258e-08	1.33317e-05
Nxf1	1.66223	1.92818e-08	1.4461e-05
Klhdc8b	2.06226	1.93013e-08	1.4461e-05
Bpnt1	-1.71344	1.98635e-08	1.4641e-05
Leng8	1.75469	2.00558e-08	1.4641e-05
BC024386	2.07398	2.14529e-08	1.54626e-05
Ddx39b	1.64536	2.21187e-08	1.55489e-05
Hoxb4	1.98192	2.20403e-08	1.55489e-05
2410002F23Rik	1.82773	2.24807e-08	1.56106e-05
Grik5	2.21731	2.33889e-08	1.60457e-05
Mbd6	1.64082	2.49702e-08	1.69265e-05
Rec8	2.73781	2.56863e-08	1.72071e-05
Oxct1	-1.52512	2.80297e-08	1.85586e-05
Mdm4	1.75455	2.99464e-08	1.95997e-05
Khdc4	1.75818	3.27782e-08	2.08117e-05
Rbm5	1.71698	3.25605e-08	2.08117e-05
Ccdc9	1.68862	3.28946e-08	2.08117e-05
Tmc4	2.38481	3.37556e-08	2.11217e-05
Abcc10	2.10462	3.59318e-08	2.2239e-05
Fhod1	2.26688	3.85329e-08	2.35925e-05
Ppcdc	1.86239	3.93124e-08	2.38137e-05
1810019D21Rik	2.19572	4.26227e-08	2.55472e-05
Sik1	1.42814	4.37211e-08	2.59326e-05
Ppan	1.59147	4.61501e-08	2.7091e-05
Rsrp1	1.54762	4.93038e-08	2.8647e-05
Tle2	4.22481	5.04036e-08	2.89902e-05
Pah	-1.47816	5.72965e-08	3.25317e-05
Glt1d1	2.55822	5.77036e-08	3.25317e-05
Gm42047	2.18412	5.94258e-08	3.31742e-05
Akap8l	1.70872	6.08882e-08	3.36605e-05
Slc20a1	1.68087	6.31321e-08	3.42362e-05
Agrn	1.41907	6.28654e-08	3.42362e-05
Tubgcp3	1.73913	6.66672e-08	3.58122e-05
Kmt5c	1.44045	6.84114e-08	3.64057e-05
Tet2	1.65384	7.68127e-08	4.04819e-05
mt-Te	-2.28267	7.7493e-08	4.04819e-05
Ass1	-1.58307	7.97544e-08	4.12845e-05
Cxcl1	3.25811	8.1499e-08	4.18075e-05
Tmem25	1.95226	8.34318e-08	4.24169e-05
Apbb3	2.20579	8.79789e-08	4.43328e-05
Hoxb5	2.77369	9.06787e-08	4.52924e-05
Mapk1ip1	2.1259	9.8564e-08	4.88029e-05
Snhg17	1.71276	1.00827e-07	4.94929e-05
Hexdc	1.70108	1.02726e-07	4.99944e-05
Spp2	-1.90603	1.10865e-07	5.34982e-05
Fnbp4	1.68473	1.14783e-07	5.35727e-05
Clk4	1.78918	1.13945e-07	5.35727e-05
Sema4g	1.8464	1.13507e-07	5.35727e-05
Zfp579	1.57099	1.12358e-07	5.35727e-05
Fgg	-1.76068	1.20947e-07	5.59906e-05
Ltbp3	1.95983	1.24524e-07	5.71818e-05
Slc7a7	-1.78522	1.2614e-07	5.74605e-05
Ano8	1.94096	1.30963e-07	5.91837e-05
Cdk11b	1.47005	1.35216e-07	6.06246e-05
Kifc2	2.86803	1.42369e-07	6.33331e-05
Sbno2	1.35433	1.45498e-07	6.42233e-05
Clcnkb	2.17629	1.48598e-07	6.45901e-05
Sfswap	1.49418	1.48546e-07	6.45901e-05
Plec	1.55279	1.57008e-07	6.77286e-05
Izumo4	3.03039	1.65728e-07	7.09528e-05
mt-Nd2	-1.65104	1.79464e-07	7.62601e-05
Slc1a5	1.71919	1.85318e-07	7.75898e-05
4930426D05Rik	2.54947	1.84325e-07	7.75898e-05
Srrm2	1.45785	1.98488e-07	8.24972e-05
Hjurp	1.41129	2.02813e-07	8.36838e-05
Miox	-1.61169	2.28978e-07	9.38003e-05
Zswim8	1.47684	2.34932e-07	9.5552e-05
Sirt7	1.47886	2.41638e-07	9.75823e-05
mt-Tp	-1.4718	2.54328e-07	0.000101984
E4f1	1.88182	2.57602e-07	0.000102574
Arglu1	1.37255	2.59929e-07	0.000102782
Zfp523	1.71171	2.64815e-07	0.00010328
Plppr2	2.97695	2.63909e-07	0.00010328
Wdr90	1.78111	2.76678e-07	0.000106448
Amy1	5.02639	2.75921e-07	0.000106448
AY036118	1.56236	2.80308e-07	0.000107121
Pan2	1.57479	2.90491e-07	0.000108821
Tafazzin	1.55928	2.88924e-07	0.000108821
Myh14	2.06965	2.8691e-07	0.000108821
Wnk4	1.66678	2.95137e-07	0.000109126
Slc5a12	-1.4383	2.93526e-07	0.000109126
Stx16	1.53484	3.08766e-07	0.000113429
Plxnb1	1.50566	3.44024e-07	0.000124771
ENSMUSG00000095742	2.51355	3.43914e-07	0.000124771
mt-Cytb	-1.66455	3.61009e-07	0.000130103
Ip6k2	1.32372	3.66637e-07	0.0001313
Ttc5	1.82961	3.82585e-07	0.00013561
Srsf7	1.57101	3.84619e-07	0.00013561
Anxa3	1.33868	3.85818e-07	0.00013561
Ppp1r12c	1.54129	4.04194e-07	0.000138791
Wdr4	1.6043	3.98848e-07	0.000138791
Slc27a1	1.7243	4.0334e-07	0.000138791
Mafg	1.3363	4.07056e-07	0.000138791
Ano9	2.81241	4.05658e-07	0.000138791
Slc25a25	1.69234	4.18491e-07	0.000141841
Slc38a3	2.06834	4.34536e-07	0.000145547
Lrrc45	1.6074	4.32567e-07	0.000145547
Slc22a17	1.68004	4.39746e-07	0.00014643
Hyi	1.53441	4.55176e-07	0.000148955
Lrrc19	-1.76337	4.52315e-07	0.000148955
Nbeal2	1.58994	4.54953e-07	0.000148955
Pnn	1.33007	4.72424e-07	0.000151208
Lmbr1l	1.65714	4.66546e-07	0.000151208
Oat	-1.42927	4.72009e-07	0.000151208
Cyp2s1	2.6874	4.72683e-07	0.000151208
Snapc4	2.21162	4.85779e-07	0.000154529
Vwa2	2.29398	4.89712e-07	0.000154915
Ankrd13d	5.76575	4.93212e-07	0.00015516
Dcaf15	1.63258	4.9756e-07	0.000155668
Mat2a	1.52184	5.02173e-07	0.000156253
Mir22hg	1.71935	5.16185e-07	0.00015974
Slc34a3	-2.17501	5.45209e-07	0.000166015
Fam171a2	3.04856	5.451e-07	0.000166015
Gm57404	6.40129	5.40883e-07	0.000166015
Pnisr	1.42311	5.60365e-07	0.000168667
Slc25a37	1.47222	5.59025e-07	0.000168667
Safb2	1.27324	5.62806e-07	0.000168667
Dtx3	1.28456	5.73893e-07	0.000171089
Col27a1	1.83864	5.78091e-07	0.000171443
Trim11	1.46462	5.84377e-07	0.000172409
Rgs11	3.00782	5.90012e-07	0.000172799
mt-Nd1	-1.50512	5.91766e-07	0.000172799
Ppp2r3d	1.53387	5.99224e-07	0.000174084
Ap5z1	1.49725	6.17605e-07	0.000178513
Fabp3	-2.07567	6.40307e-07	0.00018414
Snrnp48	1.66908	6.45429e-07	0.00018468
Akap8	1.37066	7.01538e-07	0.000199731
Acrbp	2.56336	7.10832e-07	0.000201371
Trip10	1.37484	7.23341e-07	0.0002039
Vamp2	1.37407	7.71579e-07	0.000214315
Dvl1	1.32882	7.64251e-07	0.000214315
Tspyl2	1.727	7.68741e-07	0.000214315
Sfi1	1.86738	7.8347e-07	0.000215515
Slc5a2	-1.53845	7.82148e-07	0.000215515
Cela1	-1.57525	8.07252e-07	0.000220989
Arhgef25	2.20334	8.19238e-07	0.000223197
Pnpla6	1.36176	8.56376e-07	0.000230014
Trafd1	1.33476	8.52193e-07	0.000230014
Als2cl	2.34777	8.56367e-07	0.000230014
mt-Co1	-1.52175	8.78491e-07	0.000234846
Dalrd3	1.4987	9.63198e-07	0.000256287
Kif12	1.27825	9.86421e-07	0.000260036
Gigyf1	1.31432	9.81952e-07	0.000260036
Safb	1.38931	1.00892e-06	0.000264741
Scrib	1.24735	1.02616e-06	0.000268029
Gm13648	4.56805	1.09519e-06	0.000284754
Nsmf	1.2343	1.13815e-06	0.000294579
Rap1gap	1.76284	1.19075e-06	0.000306798
Pabpn1	1.33797	1.26135e-06	0.000323525
Vmp1	1.20954	1.29972e-06	0.000328921
Srsf5	1.18026	1.2949e-06	0.000328921
Arhgap27	1.20833	1.29271e-06	0.000328921
Cpsf7	1.41813	1.3173e-06	0.000331895
Rhbdd3	1.66631	1.36514e-06	0.000342434
Ugt3a1	-1.73143	1.37636e-06	0.000343733
Mlxipl	1.24749	1.39771e-06	0.000344532
Hap1	2.20858	1.3966e-06	0.000344532
Chchd3	-1.33044	1.38919e-06	0.000344532
Pank4	1.69013	1.53941e-06	0.000376389
Rabggta	1.45187	1.54678e-06	0.000376389
Syne2	1.37846	1.54201e-06	0.000376389
Taf15	1.23939	1.55576e-06	0.000376964
Pdgfa	1.44338	1.57331e-06	0.000379241
Gm6614	3.95731	1.57848e-06	0.000379241
Lrfn4	2.73039	1.58623e-06	0.000379501
Per3	2.10993	1.63381e-06	0.000389251
Paics	-1.2225	1.65365e-06	0.000392335
Gtpbp2	1.35906	1.69154e-06	0.000398008
Spaca6	1.68731	1.68989e-06	0.000398008
Znrf1	1.2307	1.70393e-06	0.000399273
Fes	1.44669	1.74399e-06	0.000406985
Cyp4a14	1.51658	1.75142e-06	0.000407052
Slc6a18	1.46517	1.77297e-06	0.000408724
Cldn4	1.50497	1.76884e-06	0.000408724
Gripap1	1.52939	1.79978e-06	0.00041323
Baz2b	1.47699	1.80927e-06	0.000413741
Bcat1	1.56148	1.82271e-06	0.000415148
Atxn2l	1.21895	1.84898e-06	0.000419453
2610507I01Rik	1.62638	1.87478e-06	0.000423619
Rhpn1	1.77537	1.90819e-06	0.000429369
Rbm10	1.47642	1.91531e-06	0.000429369
Tnfsf10	2.66019	1.93963e-06	0.000433117
Megf8	1.38056	2.05693e-06	0.000457514
Klc1	1.3455	2.07146e-06	0.000458954
Ilkap	1.31878	2.08473e-06	0.000458965
Cdk5	1.41907	2.09113e-06	0.000458965
Atp11a	1.3598	2.09569e-06	0.000458965
Adgrl1	2.06583	2.13815e-06	0.000466469
Gsdmd	1.53132	2.15126e-06	0.000467538
Trim39	1.62997	2.20745e-06	0.000477925
Acin1	1.27253	2.23664e-06	0.000482412
Cltrn	-1.1113	2.25208e-06	0.000483908
Clk3	1.33927	2.27024e-06	0.000485976
Tmem37	-1.5926	2.3621e-06	0.000503746
Fga	-1.35852	2.43221e-06	0.000514842
Nphp3	2.07887	2.42849e-06	0.000514842
Folh1	-1.35267	2.46171e-06	0.000519157
Ybx2	2.52577	2.51453e-06	0.000528339
Vps16	1.43532	2.56286e-06	0.000536515
Zscan26	1.42224	2.61481e-06	0.000545383
Ide	-1.23141	2.64986e-06	0.000550679
D630033A02Rik	4.11468	2.65964e-06	0.0005507
Cep250	1.52494	2.70163e-06	0.000557367
Meis3	3.42477	2.71469e-06	0.00055804
Pck1	1.42581	2.9064e-06	0.000594684
Gm48135	5.65794	2.91384e-06	0.000594684
Zc3h7a	1.34793	2.95567e-06	0.000601068
Ogt	1.31214	2.96935e-06	0.0006017
Tra2a	1.22933	3.00901e-06	0.000604579
Stab1	1.19635	3.01002e-06	0.000604579
Clk2	1.45353	3.01541e-06	0.000604579
A430046D13Rik	5.5636	3.04349e-06	0.000608067
Slc13a2	1.57392	3.18072e-06	0.000632001
Col5a3	2.03697	3.18548e-06	0.000632001
Pcyt2	1.39304	3.24394e-06	0.000641364
2900052L18Rik	4.10943	3.30055e-06	0.0006503
Eps8l1	3.86647	3.39869e-06	0.000666008
Gpx3	-1.30717	3.40367e-06	0.000666008
Zfp598	1.18011	3.43296e-06	0.000669438
Snhg7	2.73304	3.44767e-06	0.000670012
Brf1	1.32477	3.49432e-06	0.000673574
Cabin1	1.39405	3.47896e-06	0.000673574
Rabep2	1.65896	3.50148e-06	0.000673574
Zcchc7	1.52222	3.58385e-06	0.000687097
Tagap1	1.38156	3.61211e-06	0.000690191
Dusp11	1.14284	3.65538e-06	0.000696124
Cyp7b1	2.25811	3.69883e-06	0.000702049
Gm9752	9.65899	3.73253e-06	0.000706094
Aldh6a1	-1.11259	3.74655e-06	0.000706398
D930048N14Rik	2.23936	3.77365e-06	0.00070916
Trmt1l	1.57945	3.82162e-06	0.000715812
Srsf6	1.21441	3.90324e-06	0.000728703
Cyp2j9	1.71151	3.97283e-06	0.000739018
Odad1	1.67514	3.98445e-06	0.000739018
Osbpl7	1.97821	4.04815e-06	0.000748395
Pwwp3a	1.26595	4.06434e-06	0.000748957
Cyp2e1	-1.15588	4.11121e-06	0.00075515
Hdac7	1.38705	4.12715e-06	0.00075564
Rhbdf2	1.23683	4.14832e-06	0.000757082
Sult1c2	-1.29451	4.19319e-06	0.000758936
Prps2	-1.557	4.18205e-06	0.000758936
Uimc1	1.48606	4.19846e-06	0.000758936
Npr2	1.6638	4.23365e-06	0.000762875
Kmt2b	1.45454	4.30411e-06	0.000773123
Gm28661	-1.45982	4.36317e-06	0.000781268
Hnrnpdl	1.16653	4.45844e-06	0.000793338
Csf2ra	1.27405	4.45811e-06	0.000793338
Slc12a9	1.47576	4.47505e-06	0.000793813
Gm10925	-1.32025	4.51175e-06	0.000797837
Luc7l	1.29358	4.54855e-06	0.00079938
Eif2s3y	1.32528	4.5408e-06	0.00079938
Cdhr2	1.62652	4.57073e-06	0.000800805
Bphl	-1.21042	4.62809e-06	0.000808368
Trpm4	3.59995	4.71918e-06	0.000821758
Ptbp2	1.5206	4.77037e-06	0.000828139
Rab1a	-1.11061	4.91312e-06	0.000850328
Fbxl19	1.81955	4.99834e-06	0.000862456
Myo19	1.67435	5.0295e-06	0.000865211
Zfp821	1.42679	5.06469e-06	0.00086864
Ldb1	1.15333	5.14789e-06	0.000880258
Entr1	1.16294	5.17919e-06	0.000882493
mt-Tn	-2.07705	5.19196e-06	0.000882493
Tnrc6a	1.26606	5.25043e-06	0.000889776
Vps35	-1.22987	5.50558e-06	0.000930247
Rrnad1	1.57401	5.57729e-06	0.000934208
Doc2g	1.66143	5.57824e-06	0.000934208
Selenot	-1.16944	5.57209e-06	0.000934208
Atp9b	1.3024	5.62182e-06	0.000936993
Mroh7	1.81659	5.62779e-06	0.000936993
Rab24	1.59533	5.7016e-06	0.000946516
Gm20559	1.55925	5.74026e-06	0.000950163
Rgl3	1.14597	5.88036e-06	0.000970531
Ccdc82	1.5785	5.91711e-06	0.000973774
Dgat1	1.43855	6.19924e-06	0.00101434
Szt2	1.26303	6.18816e-06	0.00101434
Mrgbp	1.50204	6.26651e-06	0.00102241
Slc2a4rg-ps	1.73719	6.51403e-06	0.00105976
Itpr3	1.75229	6.72282e-06	0.00108867
Kif7	9.54105	6.72999e-06	0.00108867
Adcy6	1.36872	6.87691e-06	0.00110929
Scnn1a	2.15212	6.91616e-06	0.00111247
Cys1	1.26302	7.14171e-06	0.00114551
Ttc41	4.13425	7.17752e-06	0.00114802
Gm35339	5.78241	7.41527e-06	0.00118273
Nat10	1.6795	7.46738e-06	0.00118544
Mib2	1.10129	7.48744e-06	0.00118544
Sbf1	1.20061	7.53462e-06	0.00118544
Adgrg3	3.1166	7.53641e-06	0.00118544
Suclg2	-1.09789	7.53167e-06	0.00118544
Srrt	1.18451	7.63242e-06	0.00119666
Phf21a	1.35564	7.64976e-06	0.00119666
Gm28437	-1.29411	7.86671e-06	0.00122723
Setd1a	1.94317	7.93966e-06	0.00123522
Elmo3	1.41632	8.11551e-06	0.00125914
Srsf11	1.20325	8.1988e-06	0.00126861
Abat	-1.21665	8.46288e-06	0.00130592
Gm55594	1.46489	8.53908e-06	0.00131412
Birc2	1.23379	8.58206e-06	0.00131717
Sugp2	1.58611	8.66776e-06	0.00132675
Arhgef39	2.27733	8.91671e-06	0.0013612
Mir5125	2.30679	8.95205e-06	0.00136294
mt-Atp6	-1.34491	9.02817e-06	0.00137086
Ldc1	1.62345	9.14229e-06	0.00138083
Scarf1	2.63815	9.12576e-06	0.00138083
Cyp4f17	1.70308	9.20442e-06	0.00138653
Clk1	1.27683	9.24381e-06	0.00138879
Fastk	1.10188	9.43789e-06	0.00141422
Trmt1	1.11681	9.69312e-06	0.00144865
Dst	1.1876	9.73772e-06	0.00144948
Bdh2	-1.1105	9.74957e-06	0.00144948
Clec2h	-1.91822	9.99862e-06	0.00148263
Kyat1	1.27111	1.00316e-05	0.00148367
Atp5pb	-1.03124	1.00893e-05	0.00148832
Polm	2.14898	1.02867e-05	0.00151353
mt-Co2	-1.40658	1.0481e-05	0.00153814
Mob3c	1.69236	1.05187e-05	0.00153971
Mllt10	1.31438	1.07045e-05	0.00156225
Gm9926	1.34823	1.07276e-05	0.00156225
Tmem259	1.1406	1.08843e-05	0.00158102
Zmynd15	1.239	1.10735e-05	0.00160442
Chrd	1.90766	1.11833e-05	0.00161444
Man2c1	1.20602	1.11994e-05	0.00161444
Taok2	1.28896	1.14057e-05	0.00164003
Itga7	1.82097	1.15021e-05	0.00164559
Alpk1	4.75957	1.14862e-05	0.00164559
Ndufs8	-1.07835	1.16385e-05	0.00166093
Ewsr1	1.02578	1.17537e-05	0.00167316
Tbce	1.2398	1.18146e-05	0.00167765
Myo9b	1.0614	1.19217e-05	0.00168865
Upf3b	1.33	1.19981e-05	0.00169525
Gm21781	2.72732	1.24226e-05	0.00175088
Aoc2	2.39461	1.26284e-05	0.00177549
Zfp219	1.11521	1.29816e-05	0.00182065
Tead3	1.61455	1.32945e-05	0.00185995
Atp5a1	-1.0774	1.33275e-05	0.00186001
Tacstd2	1.65966	1.35283e-05	0.00188341
Dbt	-1.3069	1.39827e-05	0.0019372
Arrb2	1.23206	1.39578e-05	0.0019372
Got2	-1.07973	1.41594e-05	0.00195692
Tincr	5.86446	1.43207e-05	0.00197442
Cdc42bpg	1.29708	1.44268e-05	0.00198424
Pik3c2a	-1.79327	1.45076e-05	0.00199055
Arrdc2	1.62846	1.46057e-05	0.0019944
Pcnx3	1.17323	1.45978e-05	0.0019944
Gm57352	5.1887	1.46519e-05	0.00199592
Cntrob	2.22925	1.46948e-05	0.00199698
Atosa	1.4552	1.48564e-05	0.00201413
Arhgap39	1.77743	1.51216e-05	0.00204523
Sdha	-1.05072	1.55065e-05	0.00208986
Thpo	1.8773	1.5525e-05	0.00208986
Gm11767	2.01492	1.58037e-05	0.00212235
Sult1d1	-1.13759	1.58423e-05	0.00212253
Ampd2	1.16324	1.61895e-05	0.00216396
Acox3	1.19048	1.62594e-05	0.00216821
Papss2	-1.08211	1.68869e-05	0.00224662
Gapdh	-1.05449	1.71598e-05	0.00227762
Ugp2	-1.05361	1.73584e-05	0.00229551
Snora31	5.55137	1.73753e-05	0.00229551
Lmntd2	3.61932	1.76714e-05	0.00232923
Hmox2	-1.32642	1.78613e-05	0.00234883
Lzts2	1.01909	1.79483e-05	0.00235483
Zmym3	1.52877	1.80306e-05	0.00236019
[truncated: 56,506 more rows]
